# Supplementary material for: Inhibiting ferroptosis enhances ex vivo expansion of human haematopoietic stem cells
Source: Nat Cell Biol. 2025 Nov 18;27(12):2214–24. doi: 10.1038/s41556-025-01814-7 (PMC12680438; doi:10.1038/s41556-025-01814-7)
Supplement: Supplementary file 2 — scRNA-seq data. [file 41556_2025_1814_MOESM2_ESM.xlsx]

## Sheet: scRNA-seq metadata
Barcode	Cell type	Sample
Untreated_1_AAACCCAAGACCTCAT-1	EryP	Untreated_1
Untreated_1_AAACCCAAGGAACGCT-1	EoBasoP	Untreated_1
Untreated_1_AAACCCAAGGTGCTTT-1	MEP	Untreated_1
Untreated_1_AAACCCACAAAGCTCT-1	HSC	Untreated_1
Untreated_1_AAACCCACACAGCCAC-1	EoBasoP	Untreated_1
Untreated_1_AAACCCAGTCAACATC-1	EoBasoP	Untreated_1
Untreated_1_AAACCCAGTGACCGTC-1	MEP	Untreated_1
Untreated_1_AAACCCATCAGCGCGT-1	MEP	Untreated_1
Untreated_1_AAACCCATCCCTTTGG-1	EoBasoP	Untreated_1
Untreated_1_AAACGAAAGCTGTTAC-1	EoBasoP	Untreated_1
Untreated_1_AAACGAAAGTCACTAC-1	EoBasoP	Untreated_1
Untreated_1_AAACGAACACGAAAGC-1	EryP	Untreated_1
Untreated_1_AAACGAACACTAGGCC-1	MEP	Untreated_1
Untreated_1_AAACGAACATAGGTAA-1	MEP	Untreated_1
Untreated_1_AAACGAAGTAGGAGGG-1	EoBasoP	Untreated_1
Untreated_1_AAACGAAGTGCATGTT-1	CD34_GATA2_prog	Untreated_1
Untreated_1_AAACGAAGTGCTGTCG-1	EoBasoP	Untreated_1
Untreated_1_AAACGAAGTGTCTTAG-1	MEP	Untreated_1
Untreated_1_AAACGAATCACATACG-1	HSC	Untreated_1
Untreated_1_AAACGAATCCCTCTAG-1	HSC	Untreated_1
Untreated_1_AAACGAATCCTGTTGC-1	CyclingP	Untreated_1
Untreated_1_AAACGAATCTAGTTCT-1	MEP	Untreated_1
Untreated_1_AAACGAATCTCCCTAG-1	CyclingP	Untreated_1
Untreated_1_AAACGCTAGCAACAAT-1	CD34_GATA2_prog	Untreated_1
Untreated_1_AAACGCTAGCATACTC-1	MEP	Untreated_1
Untreated_1_AAACGCTAGGTGAGAA-1	EryP	Untreated_1
Untreated_1_AAACGCTAGTCGCGAA-1	MEP	Untreated_1
Untreated_1_AAACGCTCAGCCCAGT-1	HSC	Untreated_1
Untreated_1_AAACGCTCAGTGGCTC-1	HSC	Untreated_1
Untreated_1_AAACGCTCATACCACA-1	CyclingP	Untreated_1
Untreated_1_AAACGCTCATTGTACG-1	HSC	Untreated_1
Untreated_1_AAACGCTGTGCGCTCA-1	MEP	Untreated_1
Untreated_1_AAACGCTTCCGCTAGG-1	EryP	Untreated_1
Untreated_1_AAACGCTTCTGCTCTG-1	EoBasoP	Untreated_1
Untreated_1_AAAGAACAGATGGTAT-1	EryP	Untreated_1
Untreated_1_AAAGAACAGCCGGAAT-1	HSC	Untreated_1
Untreated_1_AAAGAACAGGACGCAT-1	EryP	Untreated_1
Untreated_1_AAAGAACCAAATACGA-1	MEP	Untreated_1
Untreated_1_AAAGAACGTAAGGAGA-1	EryP	Untreated_1
Untreated_1_AAAGAACGTAATGCGG-1	MEP	Untreated_1
Untreated_1_AAAGAACGTCTAGATC-1	EryP	Untreated_1
Untreated_1_AAAGAACGTCTGTAAC-1	HSC	Untreated_1
Untreated_1_AAAGAACGTGACTGTT-1	EoBasoP	Untreated_1
Untreated_1_AAAGAACTCCTTTAGT-1	EryP	Untreated_1
Untreated_1_AAAGGATAGCACTGGA-1	MEP	Untreated_1
Untreated_1_AAAGGATAGCCGGAAT-1	EoBasoP	Untreated_1
Untreated_1_AAAGGATAGTCACGAG-1	EoBasoP	Untreated_1
Untreated_1_AAAGGATGTCACTCAA-1	MEP	Untreated_1
Untreated_1_AAAGGATGTCTTGCTC-1	HSC	Untreated_1
Untreated_1_AAAGGATGTGCTGCAC-1	MKP	Untreated_1
Untreated_1_AAAGGATTCATGACAC-1	MEP	Untreated_1
Untreated_1_AAAGGATTCGGCCCAA-1	HSC	Untreated_1
Untreated_1_AAAGGATTCTGCGGAC-1	CyclingP	Untreated_1
Untreated_1_AAAGGGCAGAGTGAAG-1	EryP	Untreated_1
Untreated_1_AAAGGGCAGATCGACG-1	EryP	Untreated_1
Untreated_1_AAAGGGCAGCACACAG-1	EoBasoP	Untreated_1
Untreated_1_AAAGGGCAGCTAGATA-1	MEP	Untreated_1
Untreated_1_AAAGGGCAGGCGTTAG-1	HSC	Untreated_1
Untreated_1_AAAGGGCAGGCTCCCA-1	MEP	Untreated_1
Untreated_1_AAAGGGCCAGACAATA-1	HSC	Untreated_1
Untreated_1_AAAGGGCCAGCACAGA-1	HSC	Untreated_1
Untreated_1_AAAGGGCCATACAGCT-1	HSC	Untreated_1
Untreated_1_AAAGGGCCATCCGAAT-1	EryP	Untreated_1
Untreated_1_AAAGGGCCATCTCGTC-1	MEP	Untreated_1
Untreated_1_AAAGGGCGTGAGAGGG-1	EoBasoP	Untreated_1
Untreated_1_AAAGGGCTCAGGGTAG-1	MEP	Untreated_1
Untreated_1_AAAGGGCTCTTCGGAA-1	HSC	Untreated_1
Untreated_1_AAAGGTAAGGCATTTC-1	CD34_GATA2_prog	Untreated_1
Untreated_1_AAAGGTAGTGATACAA-1	HSC	Untreated_1
Untreated_1_AAAGGTATCCATCTGC-1	EryP	Untreated_1
Untreated_1_AAAGGTATCCGTACGG-1	CD34_GATA2_prog	Untreated_1
Untreated_1_AAAGTCCAGCTAATGA-1	MEP	Untreated_1
Untreated_1_AAAGTCCAGTCATCGT-1	EryP	Untreated_1
Untreated_1_AAAGTCCGTCGAAGCA-1	EoBasoP	Untreated_1
Untreated_1_AAAGTCCTCCGTGGTG-1	EoBasoP	Untreated_1
Untreated_1_AAAGTCCTCTCTATGT-1	MEP	Untreated_1
Untreated_1_AAAGTCCTCTGGCTGG-1	EryP	Untreated_1
Untreated_1_AAAGTCCTCTGGGCAC-1	HSC	Untreated_1
Untreated_1_AAAGTGAAGAATTGCA-1	EoBasoP	Untreated_1
Untreated_1_AAAGTGAAGACTGAGC-1	MEP	Untreated_1
Untreated_1_AAAGTGAAGCGACTAG-1	EoBasoP	Untreated_1
Untreated_1_AAAGTGACAAGGTTGG-1	MKP	Untreated_1
Untreated_1_AAAGTGACAGTCTGGC-1	HSC	Untreated_1
Untreated_1_AAAGTGACATACAGGG-1	EryP	Untreated_1
Untreated_1_AAAGTGACATCCGTGG-1	EoBasoP	Untreated_1
Untreated_1_AAAGTGAGTACCATAC-1	MEP	Untreated_1
Untreated_1_AAAGTGAGTATGATCC-1	EoBasoP	Untreated_1
Untreated_1_AAAGTGATCAACCTTT-1	CD34_GATA2_prog	Untreated_1
Untreated_1_AAATGGAAGGGTAATT-1	EoBasoP	Untreated_1
Untreated_1_AAATGGAAGTGACACG-1	CyclingP	Untreated_1
Untreated_1_AAATGGACAAGACGGT-1	CyclingP	Untreated_1
Untreated_1_AAATGGATCAGCCTCT-1	EoBasoP	Untreated_1
Untreated_1_AAATGGATCCCAGGAC-1	CD34_GATA2_prog	Untreated_1
Untreated_1_AAATGGATCCTTGACC-1	MEP	Untreated_1
Untreated_1_AACAAAGAGCATGCGA-1	CyclingP	Untreated_1
Untreated_1_AACAAAGAGCCGTTGC-1	MEP	Untreated_1
Untreated_1_AACAAAGAGCCTCAGC-1	HSC	Untreated_1
Untreated_1_AACAAAGAGGTCCCTG-1	EoBasoP	Untreated_1
Untreated_1_AACAAAGTCAAACGAA-1	HSC	Untreated_1
Untreated_1_AACAAAGTCGATTGGT-1	EryP	Untreated_1
Untreated_1_AACAAAGTCTAGCCAA-1	MEP	Untreated_1
Untreated_1_AACAACCAGCGCTGCT-1	EryP	Untreated_1
Untreated_1_AACAACCAGGTGCCAA-1	MEP	Untreated_1
Untreated_1_AACAACCCAGACCTAT-1	MKP	Untreated_1
Untreated_1_AACAACCCATTCATCT-1	HSC	Untreated_1
Untreated_1_AACAACCGTATTAAGG-1	EryP	Untreated_1
Untreated_1_AACAACCGTCAGTCCG-1	MKP	Untreated_1
Untreated_1_AACAACCGTGAGACGT-1	HSC	Untreated_1
Untreated_1_AACAACCGTGATTCTG-1	EoBasoP	Untreated_1
Untreated_1_AACAACCGTTCAAACC-1	CyclingP	Untreated_1
Untreated_1_AACAACCTCCGCAAAT-1	MEP	Untreated_1
Untreated_1_AACAAGAAGTTTGGCT-1	MEP	Untreated_1
Untreated_1_AACAAGACAATTCTTC-1	EryP	Untreated_1
Untreated_1_AACAAGACACACCTAA-1	HSC	Untreated_1
Untreated_1_AACAAGACAGCTCGGT-1	EoBasoP	Untreated_1
Untreated_1_AACAAGACATCGCTGG-1	EryP	Untreated_1
Untreated_1_AACAAGACATTACGGT-1	CD34_GATA2_prog	Untreated_1
Untreated_1_AACAAGAGTAGAATGT-1	CyclingP	Untreated_1
Untreated_1_AACAAGAGTGACACAG-1	EryP	Untreated_1
Untreated_1_AACAAGAGTTGACGGA-1	CD34_GATA2_prog	Untreated_1
Untreated_1_AACAAGATCGCTACGG-1	CD34_GATA2_prog	Untreated_1
Untreated_1_AACAAGATCGCTTTAT-1	MEP	Untreated_1
Untreated_1_AACAAGATCGGACTGC-1	EoBasoP	Untreated_1
Untreated_1_AACACACAGAAACCCG-1	HSC	Untreated_1
Untreated_1_AACACACAGGAATTAC-1	EoBasoP	Untreated_1
Untreated_1_AACACACAGGCAATGC-1	EryP	Untreated_1
Untreated_1_AACACACAGGCTTAAA-1	CD34_GATA2_prog	Untreated_1
Untreated_1_AACACACAGGTCATTC-1	CD34_GATA2_prog	Untreated_1
Untreated_1_AACACACCAACACAAA-1	MEP	Untreated_1
Untreated_1_AACACACTCAGATTGC-1	MEP	Untreated_1
Untreated_1_AACACACTCAGCATTG-1	HSC	Untreated_1
Untreated_1_AACACACTCCATCGTC-1	CD34_GATA2_prog	Untreated_1
Untreated_1_AACACACTCCGTGGCA-1	CD34_GATA2_prog	Untreated_1
Untreated_1_AACAGGGAGAGCCGAT-1	HSC	Untreated_1
Untreated_1_AACAGGGAGCGCAATG-1	MEP	Untreated_1
Untreated_1_AACAGGGAGCGCCTTG-1	HSC	Untreated_1
Untreated_1_AACAGGGAGGCGCTTC-1	CyclingP	Untreated_1
Untreated_1_AACAGGGAGGGAGGTG-1	HSPC	Untreated_1
Untreated_1_AACAGGGAGTGCAGCA-1	EoBasoP	Untreated_1
Untreated_1_AACAGGGGTAGAAACT-1	MEP	Untreated_1
Untreated_1_AACAGGGTCATTTCCA-1	MEP	Untreated_1
Untreated_1_AACAGGGTCCACTAGA-1	HSC	Untreated_1
Untreated_1_AACCAACAGCATTGAA-1	HSC	Untreated_1
Untreated_1_AACCAACAGCCATTTG-1	HSPC	Untreated_1
Untreated_1_AACCAACAGGAATCGC-1	EryP	Untreated_1
Untreated_1_AACCAACAGTAACCGG-1	EryP	Untreated_1
Untreated_1_AACCAACAGTTCAACC-1	MEP	Untreated_1
Untreated_1_AACCAACCACGTCGTG-1	MEP	Untreated_1
Untreated_1_AACCAACGTGAGCAGT-1	EoBasoP	Untreated_1
Untreated_1_AACCAACTCAATCGGT-1	EryP	Untreated_1
Untreated_1_AACCAACTCCCTTCCC-1	MEP	Untreated_1
Untreated_1_AACCAACTCGACATAC-1	CyclingP	Untreated_1
Untreated_1_AACCAACTCGTTGCCT-1	EryP	Untreated_1
Untreated_1_AACCACAAGATTTGCC-1	MEP	Untreated_1
Untreated_1_AACCACAAGGCTCTAT-1	HSC	Untreated_1
Untreated_1_AACCACAAGGTTTGAA-1	MEP	Untreated_1
Untreated_1_AACCACACAGAACTCT-1	MEP	Untreated_1
Untreated_1_AACCACAGTCGCTCGA-1	MEP	Untreated_1
Untreated_1_AACCACAGTCGTGATT-1	CD34_GATA2_prog	Untreated_1
Untreated_1_AACCACAGTCTAGATC-1	EryP	Untreated_1
Untreated_1_AACCACAGTTGCTCCT-1	MEP	Untreated_1
Untreated_1_AACCACATCACGAACT-1	CD34_GATA2_prog	Untreated_1
Untreated_1_AACCACATCCACTTTA-1	EryP	Untreated_1
Untreated_1_AACCACATCTAGGCAT-1	MEP	Untreated_1
Untreated_1_AACCATGAGATGCCGA-1	EoBasoP	Untreated_1
Untreated_1_AACCATGAGCGACTGA-1	EoBasoP	Untreated_1
Untreated_1_AACCATGAGCGAGGAG-1	EoBasoP	Untreated_1
Untreated_1_AACCATGAGGCTCCCA-1	EoBasoP	Untreated_1
Untreated_1_AACCATGCAACTGATC-1	MEP	Untreated_1
Untreated_1_AACCATGCACAAATGA-1	MEP	Untreated_1
Untreated_1_AACCATGCACCTAAAC-1	MEP	Untreated_1
Untreated_1_AACCATGCAGTAACAA-1	MEP	Untreated_1
Untreated_1_AACCATGGTACGGCAA-1	MEP	Untreated_1
Untreated_1_AACCATGGTATTTCCT-1	CD34_GATA2_prog	Untreated_1
Untreated_1_AACCATGGTCACGTGC-1	MEP	Untreated_1
Untreated_1_AACCATGGTCGATTCA-1	MEP	Untreated_1
Untreated_1_AACCATGTCACTACGA-1	HSC	Untreated_1
Untreated_1_AACCATGTCAGGAAGC-1	EoBasoP	Untreated_1
Untreated_1_AACCATGTCCACGTAA-1	MEP	Untreated_1
Untreated_1_AACCATGTCGGCTGAC-1	MEP	Untreated_1
Untreated_1_AACCATGTCGTCCATC-1	CD34_GATA2_prog	Untreated_1
Untreated_1_AACCCAACAAGCTGCC-1	MEP	Untreated_1
Untreated_1_AACCCAACAGGATTCT-1	CD34_GATA2_prog	Untreated_1
Untreated_1_AACCCAACAGGGATAC-1	MEP	Untreated_1
Untreated_1_AACCCAAGTATGGAGC-1	MEP	Untreated_1
Untreated_1_AACCCAATCACCTTAT-1	EoBasoP	Untreated_1
Untreated_1_AACCCAATCCATGCAA-1	MKP	Untreated_1
Untreated_1_AACCCAATCGAAATCC-1	HSC	Untreated_1
Untreated_1_AACCCAATCGTAATGC-1	MEP	Untreated_1
Untreated_1_AACCTGAAGCAAATGT-1	HSC	Untreated_1
Untreated_1_AACCTGACAACCGACC-1	EoBasoP	Untreated_1
Untreated_1_AACCTGAGTATTTCTC-1	HSC	Untreated_1
Untreated_1_AACCTGAGTCGCTGCA-1	MEP	Untreated_1
Untreated_1_AACCTGAGTTCCACGG-1	EoBasoP	Untreated_1
Untreated_1_AACCTGATCAGGAAAT-1	HSC	Untreated_1
Untreated_1_AACCTTTAGATCCTAC-1	EryP	Untreated_1
Untreated_1_AACCTTTAGCTAAGTA-1	EoBasoP	Untreated_1
Untreated_1_AACCTTTCACTGTGTA-1	MEP	Untreated_1
Untreated_1_AACCTTTCATACTGAC-1	MKP	Untreated_1
Untreated_1_AACCTTTGTAGGAAAG-1	EoBasoP	Untreated_1
Untreated_1_AACCTTTGTGGCACTC-1	EoBasoP	Untreated_1
Untreated_1_AACCTTTTCATGCCCT-1	EoBasoP	Untreated_1
Untreated_1_AACGAAACAGAAGCTG-1	EoBasoP	Untreated_1
Untreated_1_AACGAAACAGTTGTTG-1	HSPC	Untreated_1
Untreated_1_AACGAAAGTTATGTCG-1	HSPC	Untreated_1
Untreated_1_AACGAAAGTTGCATTG-1	CyclingP	Untreated_1
Untreated_1_AACGAAAGTTGTATGC-1	MEP	Untreated_1
Untreated_1_AACGAAATCACGGTCG-1	EoBasoP	Untreated_1
Untreated_1_AACGAAATCAGGAACG-1	EoBasoP	Untreated_1
Untreated_1_AACGAAATCCCTCTAG-1	HSC	Untreated_1
Untreated_1_AACGAAATCCTTCTAA-1	MEP	Untreated_1
Untreated_1_AACGGGAAGTACTCGT-1	HSC	Untreated_1
Untreated_1_AACGGGAAGTTAACGA-1	HSC	Untreated_1
Untreated_1_AACGGGACACGAAGAC-1	EryP	Untreated_1
Untreated_1_AACGGGAGTACTTGTG-1	CyclingP	Untreated_1
Untreated_1_AACGGGAGTTACCTGA-1	MEP	Untreated_1
Untreated_1_AACGGGATCAAGTCTG-1	MEP	Untreated_1
Untreated_1_AACGGGATCAGACTGT-1	EryP	Untreated_1
Untreated_1_AACGGGATCGAGGCAA-1	EryP	Untreated_1
Untreated_1_AACGGGATCGGCCCAA-1	MEP	Untreated_1
Untreated_1_AACGGGATCTCGCTCA-1	MEP	Untreated_1
Untreated_1_AACGGGATCTTTCGAT-1	EryP	Untreated_1
Untreated_1_AACGTCAAGAGTCACG-1	CD34_GATA2_prog	Untreated_1
Untreated_1_AACGTCAAGCATCGAG-1	EoBasoP	Untreated_1
Untreated_1_AACGTCAAGCTTAGTC-1	MKP	Untreated_1
Untreated_1_AACGTCACAATTCACG-1	MKP	Untreated_1
Untreated_1_AACGTCACACTGCTTC-1	MEP	Untreated_1
Untreated_1_AACGTCAGTGTGTGTT-1	HSC	Untreated_1
Untreated_1_AACGTCAGTTCTCCCA-1	MEP	Untreated_1
Untreated_1_AACGTCAGTTGGAGGT-1	MEP	Untreated_1
Untreated_1_AACGTCATCAAGTCTG-1	CyclingP	Untreated_1
Untreated_1_AACTTCTAGACTAGAT-1	HSC	Untreated_1
Untreated_1_AACTTCTAGATGGTAT-1	CyclingP	Untreated_1
Untreated_1_AACTTCTCAAAGGAGA-1	EoBasoP	Untreated_1
Untreated_1_AACTTCTCAACCGGAA-1	EryP	Untreated_1
Untreated_1_AACTTCTCACCCATAA-1	EoBasoP	Untreated_1
Untreated_1_AACTTCTCACTATGTG-1	CD34_GATA2_prog	Untreated_1
Untreated_1_AACTTCTCATGGGCAA-1	EryP	Untreated_1
Untreated_1_AACTTCTGTTGCCGCA-1	HSC	Untreated_1
Untreated_1_AACTTCTGTTTCGCTC-1	CD34_GATA2_prog	Untreated_1
Untreated_1_AACTTCTTCATACGGT-1	MEP	Untreated_1
Untreated_1_AACTTCTTCCGTGGCA-1	MEP	Untreated_1
Untreated_1_AACTTCTTCGGTATGT-1	EryP	Untreated_1
Untreated_1_AACTTCTTCTAGACCA-1	MEP	Untreated_1
Untreated_1_AAGAACAAGAAGCTGC-1	EoBasoP	Untreated_1
Untreated_1_AAGAACAAGGTTGCCC-1	CyclingP	Untreated_1
Untreated_1_AAGAACACAGAAGCTG-1	EryP	Untreated_1
Untreated_1_AAGAACACATCTAGAC-1	CyclingP	Untreated_1
Untreated_1_AAGAACACATGAATCC-1	EoBasoP	Untreated_1
Untreated_1_AAGAACAGTGCGTGCT-1	HSC	Untreated_1
Untreated_1_AAGAACAGTGTTCGAT-1	MEP	Untreated_1
Untreated_1_AAGACAAAGGTAGGCT-1	CD34_GATA2_prog	Untreated_1
Untreated_1_AAGACAACAGAATGTA-1	HSC	Untreated_1
Untreated_1_AAGACAACAGGCATTT-1	HSC	Untreated_1
Untreated_1_AAGACAAGTTGTGCCG-1	MEP	Untreated_1
Untreated_1_AAGACAAGTTTGGGTT-1	MEP	Untreated_1
Untreated_1_AAGACTCAGCTCCCTT-1	HSC	Untreated_1
Untreated_1_AAGACTCAGGTAAACT-1	MEP	Untreated_1
Untreated_1_AAGACTCCAGACCAGA-1	HSC	Untreated_1
Untreated_1_AAGACTCGTATACCTG-1	EoBasoP	Untreated_1
Untreated_1_AAGACTCGTCCGTTTC-1	HSC	Untreated_1
Untreated_1_AAGACTCGTCTGCAAT-1	EryP	Untreated_1
Untreated_1_AAGACTCTCCGATCTC-1	HSC	Untreated_1
Untreated_1_AAGATAGAGTGCAAAT-1	EoBasoP	Untreated_1
Untreated_1_AAGCATCAGCGTCAAG-1	HSC	Untreated_1
Untreated_1_AAGCATCAGCTCGACC-1	CyclingP	Untreated_1
Untreated_1_AAGCATCAGGATAATC-1	HSC	Untreated_1
Untreated_1_AAGCATCTCAACACGT-1	EryP	Untreated_1
Untreated_1_AAGCCATAGAAATTCG-1	HSC	Untreated_1
Untreated_1_AAGCCATAGCACTAGG-1	MEP	Untreated_1
Untreated_1_AAGCCATAGCTCCACG-1	EoBasoP	Untreated_1
Untreated_1_AAGCCATAGGATACAT-1	CyclingP	Untreated_1
Untreated_1_AAGCCATAGTAGGATT-1	HSC	Untreated_1
Untreated_1_AAGCCATAGTTGGGAC-1	CyclingP	Untreated_1
Untreated_1_AAGCCATCAGGACAGT-1	MEP	Untreated_1
Untreated_1_AAGCCATTCGCTGTCT-1	HSC	Untreated_1
Untreated_1_AAGCGAGAGAGCATTA-1	EoBasoP	Untreated_1
Untreated_1_AAGCGAGAGAGTGACC-1	EoBasoP	Untreated_1
Untreated_1_AAGCGAGAGCCAAGGT-1	HSC	Untreated_1
Untreated_1_AAGCGAGCAGGGTCTC-1	MEP	Untreated_1
Untreated_1_AAGCGAGCAGTGGGTA-1	EryP	Untreated_1
Untreated_1_AAGCGAGCATCGGCCA-1	EoBasoP	Untreated_1
Untreated_1_AAGCGAGCATGCCGAC-1	CD34_GATA2_prog	Untreated_1
Untreated_1_AAGCGAGCATTGTACG-1	CyclingP	Untreated_1
Untreated_1_AAGCGAGGTGTTCGTA-1	EryP	Untreated_1
Untreated_1_AAGCGAGGTTAAGAAC-1	CyclingP	Untreated_1
Untreated_1_AAGCGAGTCAGGCGAA-1	EryP	Untreated_1
Untreated_1_AAGCGAGTCATTGGTG-1	EryP	Untreated_1
Untreated_1_AAGCGTTAGAACTTCC-1	EoBasoP	Untreated_1
Untreated_1_AAGCGTTAGCACAAAT-1	EoBasoP	Untreated_1
Untreated_1_AAGCGTTAGGGCAGTT-1	MEP	Untreated_1
Untreated_1_AAGCGTTCAGGCTTGC-1	MEP	Untreated_1
Untreated_1_AAGCGTTTCCGACAGC-1	MEP	Untreated_1
Untreated_1_AAGCGTTTCGCAGTTA-1	CyclingP	Untreated_1
Untreated_1_AAGGAATAGGTTACCT-1	MKP	Untreated_1
Untreated_1_AAGGAATCACGTACTA-1	MEP	Untreated_1
Untreated_1_AAGGAATCACTCCGAG-1	MEP	Untreated_1
Untreated_1_AAGGAATGTAGACTGG-1	MEP	Untreated_1
Untreated_1_AAGGAATGTCGAGCTC-1	MEP	Untreated_1
Untreated_1_AAGGAATGTCGTCGGT-1	MEP	Untreated_1
Untreated_1_AAGGAATTCCAAGCAT-1	CyclingP	Untreated_1
Untreated_1_AAGGTAAAGAAGCGGG-1	EoBasoP	Untreated_1
Untreated_1_AAGGTAAAGACGACGT-1	MEP	Untreated_1
Untreated_1_AAGGTAAAGCGTTGTT-1	EoBasoP	Untreated_1
Untreated_1_AAGGTAAAGGCATCTT-1	MEP	Untreated_1
Untreated_1_AAGGTAAAGGCATTTC-1	CyclingP	Untreated_1
Untreated_1_AAGGTAAAGTTCCATG-1	HSC	Untreated_1
Untreated_1_AAGGTAACAAGAAACT-1	EoBasoP	Untreated_1
Untreated_1_AAGGTAACAGCGGTCT-1	EoBasoP	Untreated_1
Untreated_1_AAGGTAACAGTTGTCA-1	MEP	Untreated_1
Untreated_1_AAGGTAACATACAGAA-1	CD34_GATA2_prog	Untreated_1
Untreated_1_AAGGTAAGTCAAGGCA-1	HSC	Untreated_1
Untreated_1_AAGGTAAGTGGCTGAA-1	EoBasoP	Untreated_1
Untreated_1_AAGGTAATCCATCTCG-1	EoBasoP	Untreated_1
Untreated_1_AAGGTAATCGAACGGA-1	EoBasoP	Untreated_1
Untreated_1_AAGGTAATCTAGGCCG-1	HSC	Untreated_1
Untreated_1_AAGGTAATCTCTTCAA-1	EryP	Untreated_1
Untreated_1_AAGTACCAGAGAACCC-1	MEP	Untreated_1
Untreated_1_AAGTACCAGGAGCTGT-1	CD34_GATA2_prog	Untreated_1
Untreated_1_AAGTACCAGTCACAGG-1	EoBasoP	Untreated_1
Untreated_1_AAGTACCAGTTTGGCT-1	MEP	Untreated_1
Untreated_1_AAGTACCCAAATCAAG-1	CyclingP	Untreated_1
Untreated_1_AAGTACCCACCCTCTA-1	MEP	Untreated_1
Untreated_1_AAGTACCCAGGGTTGA-1	MEP	Untreated_1
Untreated_1_AAGTACCGTAGGGTAC-1	MKP	Untreated_1
Untreated_1_AAGTACCGTCGATTCA-1	MEP	Untreated_1
Untreated_1_AAGTACCTCGCGCTGA-1	EoBasoP	Untreated_1
Untreated_1_AAGTACCTCGCTGCGA-1	EoBasoP	Untreated_1
Untreated_1_AAGTCGTAGAGAATCT-1	MEP	Untreated_1
Untreated_1_AAGTCGTAGCATACTC-1	EryP	Untreated_1
Untreated_1_AAGTCGTCAGCCCAGT-1	EryP	Untreated_1
Untreated_1_AAGTCGTGTATTCCTT-1	EoBasoP	Untreated_1
Untreated_1_AAGTCGTGTCGTTCAA-1	EryP	Untreated_1
Untreated_1_AAGTCGTGTTCGGTAT-1	MEP	Untreated_1
Untreated_1_AAGTCGTGTTCTTGTT-1	MEP	Untreated_1
Untreated_1_AAGTCGTGTTTCGTGA-1	EoBasoP	Untreated_1
Untreated_1_AAGTCGTTCCAAGGGA-1	EoBasoP	Untreated_1
Untreated_1_AAGTCGTTCCGCTTAC-1	EoBasoP	Untreated_1
Untreated_1_AAGTCGTTCCGTGGTG-1	EryP	Untreated_1
Untreated_1_AAGTGAAAGATAGGGA-1	MEP	Untreated_1
Untreated_1_AAGTGAAAGCGAACTG-1	HSC	Untreated_1
Untreated_1_AAGTGAAAGGACAGTC-1	EryP	Untreated_1
Untreated_1_AAGTGAAAGGGCTGAT-1	EoBasoP	Untreated_1
Untreated_1_AAGTGAAAGTTGGCGA-1	MEP	Untreated_1
Untreated_1_AAGTGAACAAACGTGG-1	HSC	Untreated_1
Untreated_1_AAGTGAACAGATTTCG-1	MEP	Untreated_1
Untreated_1_AAGTGAACAGTTAAAG-1	CyclingP	Untreated_1
Untreated_1_AAGTGAACATGAATAG-1	MEP	Untreated_1
Untreated_1_AAGTGAAGTCGCCTAG-1	EryP	Untreated_1
Untreated_1_AAGTGAAGTGTCATTG-1	EoBasoP	Untreated_1
Untreated_1_AAGTGAAGTTCCGCTT-1	EoBasoP	Untreated_1
Untreated_1_AAGTGAATCCATTCAT-1	EoBasoP	Untreated_1
Untreated_1_AAGTTCGAGCGACATG-1	HSC	Untreated_1
Untreated_1_AAGTTCGGTAACAGGC-1	HSC	Untreated_1
Untreated_1_AAGTTCGTCAAGCCTA-1	HSC	Untreated_1
Untreated_1_AAGTTCGTCAATCGGT-1	CyclingP	Untreated_1
Untreated_1_AAGTTCGTCGGTGTAT-1	EoBasoP	Untreated_1
Untreated_1_AATAGAGAGCAATAAC-1	EryP	Untreated_1
Untreated_1_AATAGAGAGGCACAAC-1	EoBasoP	Untreated_1
Untreated_1_AATAGAGAGGCCCACT-1	MEP	Untreated_1
Untreated_1_AATAGAGAGGTCCAGA-1	EoBasoP	Untreated_1
Untreated_1_AATAGAGCACGTCGGT-1	HSC	Untreated_1
Untreated_1_AATAGAGCAGTTCCAA-1	CD34_GATA2_prog	Untreated_1
Untreated_1_AATAGAGGTGGGTCAA-1	HSC	Untreated_1
Untreated_1_AATAGAGTCCGTATGA-1	EoBasoP	Untreated_1
Untreated_1_AATAGAGTCGTGGACC-1	EryP	Untreated_1
Untreated_1_AATCACGAGAAGCGCT-1	EryP	Untreated_1
Untreated_1_AATCACGAGCGTCAAG-1	EryP	Untreated_1
Untreated_1_AATCACGAGCTGCCAC-1	CyclingP	Untreated_1
Untreated_1_AATCACGAGGACGGAG-1	MEP	Untreated_1
Untreated_1_AATCACGAGGCCTGCT-1	MEP	Untreated_1
Untreated_1_AATCACGAGTCACGCC-1	HSC	Untreated_1
Untreated_1_AATCACGCACTGCGAC-1	MEP	Untreated_1
Untreated_1_AATCACGGTAATACCC-1	EoBasoP	Untreated_1
Untreated_1_AATCACGGTCCTGGGT-1	CyclingP	Untreated_1
Untreated_1_AATCACGGTTACCTTT-1	MEP	Untreated_1
Untreated_1_AATCACGGTTATGTCG-1	HSC	Untreated_1
Untreated_1_AATCACGGTTGCGGAA-1	CyclingP	Untreated_1
Untreated_1_AATCACGTCGTGGCGT-1	CyclingP	Untreated_1
Untreated_1_AATCGACAGAATAGTC-1	MEP	Untreated_1
Untreated_1_AATCGACAGACTGTTC-1	MEP	Untreated_1
Untreated_1_AATCGACAGTGCGCTC-1	MKP	Untreated_1
Untreated_1_AATCGACAGTTGAAAC-1	CD34_GATA2_prog	Untreated_1
Untreated_1_AATCGACCAAGCGATG-1	EryP	Untreated_1
Untreated_1_AATCGACCACAGCGCT-1	MKP	Untreated_1
Untreated_1_AATCGACCACCAGACC-1	CyclingP	Untreated_1
Untreated_1_AATCGACCATCCCGTT-1	MEP	Untreated_1
Untreated_1_AATCGACGTCAGACGA-1	CD34_GATA2_prog	Untreated_1
Untreated_1_AATCGACGTCGTGGAA-1	MKP	Untreated_1
Untreated_1_AATCGACGTGAGATAT-1	EryP	Untreated_1
Untreated_1_AATCGACGTGCAACAG-1	HSC	Untreated_1
Untreated_1_AATCGACGTGGATCAG-1	EoBasoP	Untreated_1
Untreated_1_AATCGACGTTGCTTGA-1	Early_GMP	Untreated_1
Untreated_1_AATCGACTCAGGGTAG-1	HSC	Untreated_1
Untreated_1_AATCGACTCTTCCCAG-1	MEP	Untreated_1
Untreated_1_AATCGTGAGCAGGGAG-1	MEP	Untreated_1
Untreated_1_AATCGTGAGCCTATCA-1	MKP	Untreated_1
Untreated_1_AATCGTGCAAGCTCTA-1	MEP	Untreated_1
Untreated_1_AATCGTGCAGGTGGAT-1	EryP	Untreated_1
Untreated_1_AATCGTGGTATGCTTG-1	MEP	Untreated_1
Untreated_1_AATCGTGGTCCTTGTC-1	MEP	Untreated_1
Untreated_1_AATCGTGGTCGAGATG-1	MEP	Untreated_1
Untreated_1_AATCGTGGTTCTCGTC-1	CD34_GATA2_prog	Untreated_1
Untreated_1_AATCGTGTCAAGGAGC-1	MEP	Untreated_1
Untreated_1_AATCGTGTCACCACAA-1	CyclingP	Untreated_1
Untreated_1_AATCGTGTCGACGAGA-1	CyclingP	Untreated_1
Untreated_1_AATGAAGAGAAGGATG-1	HSC	Untreated_1
Untreated_1_AATGAAGAGCAGCCTC-1	HSC	Untreated_1
Untreated_1_AATGAAGAGCGTGTTT-1	MEP	Untreated_1
Untreated_1_AATGAAGAGCTCGCAC-1	HSC	Untreated_1
Untreated_1_AATGAAGAGGATTTAG-1	MEP	Untreated_1
Untreated_1_AATGAAGAGGTATTGA-1	EoBasoP	Untreated_1
Untreated_1_AATGAAGCAACGAGGT-1	CD34_GATA2_prog	Untreated_1
Untreated_1_AATGAAGCAGCTCATA-1	CyclingP	Untreated_1
Untreated_1_AATGAAGGTAACAAGT-1	MEP	Untreated_1
Untreated_1_AATGAAGTCATTCACT-1	HSC	Untreated_1
Untreated_1_AATGACCAGGTCGAGT-1	CD34_GATA2_prog	Untreated_1
Untreated_1_AATGACCGTGAACCGA-1	CD34_GATA2_prog	Untreated_1
Untreated_1_AATGACCGTGTATACC-1	EryP	Untreated_1
Untreated_1_AATGACCGTTGGTACT-1	MEP	Untreated_1
Untreated_1_AATGACCGTTTACTTC-1	MEP	Untreated_1
Untreated_1_AATGACCTCACCTTGC-1	HSC	Untreated_1
Untreated_1_AATGACCTCTTCCGTG-1	EoBasoP	Untreated_1
Untreated_1_AATGCCAAGATAGGGA-1	EoBasoP	Untreated_1
Untreated_1_AATGCCAAGCACCTGC-1	EryP	Untreated_1
Untreated_1_AATGCCAAGGCCACCT-1	EoBasoP	Untreated_1
Untreated_1_AATGCCAAGGGCCAAT-1	HSC	Untreated_1
Untreated_1_AATGCCAAGTTCACTG-1	EryP	Untreated_1
Untreated_1_AATGCCACAAACTCGT-1	CD34_GATA2_prog	Untreated_1
Untreated_1_AATGCCACAATACCTG-1	MEP	Untreated_1
Untreated_1_AATGCCACACTTCTCG-1	EryP	Untreated_1
Untreated_1_AATGCCACAGGTGTGA-1	EoBasoP	Untreated_1
Untreated_1_AATGCCACATCACAGT-1	HSC	Untreated_1
Untreated_1_AATGCCACATCATGAC-1	EryP	Untreated_1
Untreated_1_AATGCCAGTTTACTTC-1	MEP	Untreated_1
Untreated_1_AATGCCATCCCGAAAT-1	MEP	Untreated_1
Untreated_1_AATGCCATCGGTTCAA-1	MEP	Untreated_1
Untreated_1_AATGGAAAGAGGACTC-1	EoBasoP	Untreated_1
Untreated_1_AATGGAAAGCACCTGC-1	MEP	Untreated_1
Untreated_1_AATGGAACACTTCATT-1	CyclingP	Untreated_1
Untreated_1_AATGGAACACTTCTCG-1	EoBasoP	Untreated_1
Untreated_1_AATGGAAGTGTCTTAG-1	MEP	Untreated_1
Untreated_1_AATGGAAGTTATTCTC-1	MEP	Untreated_1
Untreated_1_AATGGAATCGAGCCTG-1	EoBasoP	Untreated_1
Untreated_1_AATGGCTAGCTCAGAG-1	EryP	Untreated_1
Untreated_1_AATGGCTAGGACTGGT-1	MEP	Untreated_1
Untreated_1_AATGGCTAGGGCATGT-1	HSC	Untreated_1
Untreated_1_AATGGCTAGTCATGAA-1	MEP	Untreated_1
Untreated_1_AATGGCTCATAACCCA-1	HSC	Untreated_1
Untreated_1_AATGGCTGTGAGATAT-1	EoBasoP	Untreated_1
Untreated_1_AATGGCTGTGGAACAC-1	CD34_GATA2_prog	Untreated_1
Untreated_1_AATGGCTTCAAACGAA-1	MEP	Untreated_1
Untreated_1_AATGGCTTCAAAGGTA-1	EryP	Untreated_1
Untreated_1_AATGGCTTCCGAACGC-1	EryP	Untreated_1
Untreated_1_AATGGCTTCCTCCACA-1	MEP	Untreated_1
Untreated_1_AATGGCTTCGGATTAC-1	MEP	Untreated_1
Untreated_1_AATTCCTAGCCGCTTG-1	MEP	Untreated_1
Untreated_1_AATTCCTCAAGAATAC-1	CD34_GATA2_prog	Untreated_1
Untreated_1_AATTCCTCACCGCTAG-1	MKP	Untreated_1
Untreated_1_AATTCCTCACGTCGGT-1	MEP	Untreated_1
Untreated_1_AATTCCTCACTACTTT-1	MEP	Untreated_1
Untreated_1_AATTCCTGTATGCAAA-1	EoBasoP	Untreated_1
Untreated_1_AATTCCTGTCATCGGC-1	HSC	Untreated_1
Untreated_1_AATTCCTGTGCATTTG-1	CD34_GATA2_prog	Untreated_1
Untreated_1_AATTCCTGTTGCATAC-1	EoBasoP	Untreated_1
Untreated_1_AATTTCCAGCCTGCCA-1	MEP	Untreated_1
Untreated_1_AATTTCCAGGATGTTA-1	CD34_GATA2_prog	Untreated_1
Untreated_1_AATTTCCAGGTGGGTT-1	EryP	Untreated_1
Untreated_1_AATTTCCAGTAGCATA-1	EoBasoP	Untreated_1
Untreated_1_AATTTCCCACGGTAGA-1	MEP	Untreated_1
Untreated_1_AATTTCCGTGCTTCAA-1	HSC	Untreated_1
Untreated_1_AATTTCCGTTGCGTAT-1	HSC	Untreated_1
Untreated_1_AATTTCCTCCGATAGT-1	CyclingP	Untreated_1
Untreated_1_AATTTCCTCGCATAGT-1	CyclingP	Untreated_1
Untreated_1_AATTTCCTCTACGCGG-1	MEP	Untreated_1
Untreated_1_ACAAAGAAGATTGTGA-1	HSC	Untreated_1
Untreated_1_ACAAAGAAGGGTGAAA-1	EoBasoP	Untreated_1
Untreated_1_ACAAAGAAGGTAGATT-1	HSC	Untreated_1
Untreated_1_ACAAAGACAATTCTTC-1	HSC	Untreated_1
Untreated_1_ACAAAGACACAATGCT-1	CyclingP	Untreated_1
Untreated_1_ACAAAGAGTACGTACT-1	MEP	Untreated_1
Untreated_1_ACAAAGAGTCAGATTC-1	EoBasoP	Untreated_1
Untreated_1_ACAAAGATCACGATAC-1	EryP	Untreated_1
Untreated_1_ACAAAGATCATTCTTG-1	MKP	Untreated_1
Untreated_1_ACAACCAAGTAGCAAT-1	CyclingP	Untreated_1
Untreated_1_ACAACCACAGGAGGTT-1	EryP	Untreated_1
Untreated_1_ACAACCAGTACGTAGG-1	EoBasoP	Untreated_1
Untreated_1_ACAACCAGTGGCTCTG-1	EryP	Untreated_1
Untreated_1_ACAACCATCATGCATG-1	MEP	Untreated_1
Untreated_1_ACAAGCTAGACATAAC-1	MEP	Untreated_1
Untreated_1_ACAAGCTAGCGATGAC-1	HSC	Untreated_1
Untreated_1_ACAAGCTAGCTAGATA-1	EoBasoP	Untreated_1
Untreated_1_ACAAGCTAGTTGCTGT-1	MKP	Untreated_1
Untreated_1_ACAAGCTCATCATCTT-1	CD34_GATA2_prog	Untreated_1
Untreated_1_ACAAGCTGTAAGATTG-1	MEP	Untreated_1
Untreated_1_ACAAGCTGTACAAACA-1	CyclingP	Untreated_1
Untreated_1_ACAAGCTGTTCGATTG-1	MEP	Untreated_1
Untreated_1_ACACAGTAGATAACGT-1	EoBasoP	Untreated_1
Untreated_1_ACACAGTAGGGATCTG-1	MEP	Untreated_1
Untreated_1_ACACAGTAGGTAAGAG-1	CD34_GATA2_prog	Untreated_1
Untreated_1_ACACAGTAGTGAACAT-1	EoBasoP	Untreated_1
Untreated_1_ACACAGTAGTGTTCCA-1	MEP	Untreated_1
Untreated_1_ACACAGTCAGAACATA-1	EryP	Untreated_1
Untreated_1_ACACAGTGTGCTATTG-1	CD34_GATA2_prog	Untreated_1
Untreated_1_ACACAGTTCAGTAGGG-1	CD34_GATA2_prog	Untreated_1
Untreated_1_ACACCAAAGAGATTCA-1	EoBasoP	Untreated_1
Untreated_1_ACACCAAAGCCTTGAT-1	EoBasoP	Untreated_1
Untreated_1_ACACCAACAACCGTAT-1	EoBasoP	Untreated_1
Untreated_1_ACACCAACAAGACTGG-1	HSC	Untreated_1
Untreated_1_ACACCAACACGACCTG-1	CD34_GATA2_prog	Untreated_1
Untreated_1_ACACCAACAGGGAGAG-1	EoBasoP	Untreated_1
Untreated_1_ACACCAACATGGGATG-1	MEP	Untreated_1
Untreated_1_ACACCAAGTAATCAGA-1	CD34_GATA2_prog	Untreated_1
Untreated_1_ACACCAATCTACAGGT-1	CD34_GATA2_prog	Untreated_1
Untreated_1_ACACCAATCTCCTGAC-1	CD34_GATA2_prog	Untreated_1
Untreated_1_ACACGCGCAATTCTTC-1	HSC	Untreated_1
Untreated_1_ACACGCGCACGTAGAG-1	HSC	Untreated_1
Untreated_1_ACACGCGCATCCCGTT-1	MEP	Untreated_1
Untreated_1_ACACGCGCATGACTTG-1	EoBasoP	Untreated_1
Untreated_1_ACACGCGGTAACACCT-1	HSC	Untreated_1
Untreated_1_ACACGCGGTAGCCCTG-1	EryP	Untreated_1
Untreated_1_ACACGCGGTCTTGAGT-1	EryP	Untreated_1
Untreated_1_ACACGCGTCAGGAACG-1	MEP	Untreated_1
Untreated_1_ACACGCGTCAGTGCGC-1	EryP	Untreated_1
Untreated_1_ACACGCGTCTAACGCA-1	MEP	Untreated_1
Untreated_1_ACACTGAAGTCTTGGT-1	EryP	Untreated_1
Untreated_1_ACACTGAGTCCATCTC-1	EoBasoP	Untreated_1
Untreated_1_ACACTGATCACCTTAT-1	CD34_GATA2_prog	Untreated_1
Untreated_1_ACACTGATCATAGACC-1	MEP	Untreated_1
Untreated_1_ACACTGATCTGTCTCG-1	EoBasoP	Untreated_1
Untreated_1_ACAGAAACATAGACTC-1	EoBasoP	Untreated_1
Untreated_1_ACAGAAATCCAAGCCG-1	CD34_GATA2_prog	Untreated_1
Untreated_1_ACAGCCGAGTCCCGGT-1	EoBasoP	Untreated_1
Untreated_1_ACAGCCGCAACAGATA-1	MKP	Untreated_1
Untreated_1_ACAGCCGCAAGACCGA-1	MEP	Untreated_1
Untreated_1_ACAGCCGCAATCGCAT-1	EryP	Untreated_1
Untreated_1_ACAGCCGCACCAGCTG-1	Early_GMP	Untreated_1
Untreated_1_ACAGCCGCACGGGTAA-1	MEP	Untreated_1
Untreated_1_ACAGCCGCAGATCCAT-1	MEP	Untreated_1
Untreated_1_ACAGCCGGTCGTATTG-1	EoBasoP	Untreated_1
Untreated_1_ACAGCCGTCCCAACTC-1	EryP	Untreated_1
Untreated_1_ACAGGGAAGAAATGGG-1	HSPC	Untreated_1
Untreated_1_ACAGGGAAGAGAATCT-1	MEP	Untreated_1
Untreated_1_ACAGGGAAGAGTCACG-1	EoBasoP	Untreated_1
Untreated_1_ACAGGGAAGCTCTGTA-1	MEP	Untreated_1
Untreated_1_ACAGGGAAGGAGATAG-1	MKP	Untreated_1
Untreated_1_ACAGGGAAGTAGACAT-1	EoBasoP	Untreated_1
Untreated_1_ACAGGGACATGATAGA-1	MEP	Untreated_1
Untreated_1_ACAGGGAGTCGTACAT-1	CD34_GATA2_prog	Untreated_1
Untreated_1_ACAGGGAGTGCTCTCT-1	MEP	Untreated_1
Untreated_1_ACAGGGATCGTAGTCA-1	MEP	Untreated_1
Untreated_1_ACAGGGATCTTGGCTC-1	EryP	Untreated_1
Untreated_1_ACATCCCAGGGTCAAC-1	EoBasoP	Untreated_1
Untreated_1_ACATCCCCAAATGAGT-1	MEP	Untreated_1
Untreated_1_ACATCCCCAGAGGGTT-1	MEP	Untreated_1
Untreated_1_ACATCCCCAGGGTTGA-1	HSC	Untreated_1
Untreated_1_ACATCCCCATTGTAGC-1	MEP	Untreated_1
Untreated_1_ACATCCCGTGATTCAC-1	MKP	Untreated_1
Untreated_1_ACATCCCGTTCCAAAC-1	CyclingP	Untreated_1
Untreated_1_ACATCCCTCATTGTGG-1	MEP	Untreated_1
Untreated_1_ACATCCCTCCTCATAT-1	HSC	Untreated_1
Untreated_1_ACATCGAAGCGTGTTT-1	MEP	Untreated_1
Untreated_1_ACATCGAAGGACGGAG-1	CyclingP	Untreated_1
Untreated_1_ACATCGAAGTTACGTC-1	HSC	Untreated_1
Untreated_1_ACATCGACACACCTAA-1	EryP	Untreated_1
Untreated_1_ACATCGACATGAGATA-1	HSC	Untreated_1
Untreated_1_ACATCGAGTAATGCTC-1	MEP	Untreated_1
Untreated_1_ACATCGAGTCCACTTC-1	MEP	Untreated_1
Untreated_1_ACATCGATCTCATGCC-1	CyclingP	Untreated_1
Untreated_1_ACATCGATCTGTCGTC-1	MEP	Untreated_1
Untreated_1_ACATGCAAGGGTAGCT-1	HSC	Untreated_1
Untreated_1_ACATGCAAGTAGACCG-1	MEP	Untreated_1
Untreated_1_ACATGCACAACAGTGG-1	EoBasoP	Untreated_1
Untreated_1_ACATGCACAGTCTACA-1	EryP	Untreated_1
Untreated_1_ACATGCACAGTTTGGT-1	HSC	Untreated_1
Untreated_1_ACATGCAGTATGTCAC-1	MEP	Untreated_1
Untreated_1_ACATGCAGTCACTCAA-1	MKP	Untreated_1
Untreated_1_ACATGCATCAGCGTCG-1	MEP	Untreated_1
Untreated_1_ACATTTCGTGGATACG-1	CD34_GATA2_prog	Untreated_1
Untreated_1_ACATTTCGTTCGTTCC-1	MEP	Untreated_1
Untreated_1_ACATTTCTCATTTGCT-1	EryP	Untreated_1
Untreated_1_ACATTTCTCCTTTAGT-1	CyclingP	Untreated_1
Untreated_1_ACCAAACAGGCTAGCA-1	HSC	Untreated_1
Untreated_1_ACCAAACAGTCGCGAA-1	EoBasoP	Untreated_1
Untreated_1_ACCAAACCACAAATAG-1	MEP	Untreated_1
Untreated_1_ACCAAACCACAATTCG-1	MEP	Untreated_1
Untreated_1_ACCAAACCAGCACAGA-1	HSC	Untreated_1
Untreated_1_ACCAAACCATGTTACG-1	EoBasoP	Untreated_1
Untreated_1_ACCAAACGTAGGAGTC-1	HSC	Untreated_1
Untreated_1_ACCAAACTCGTCGCTT-1	EoBasoP	Untreated_1
Untreated_1_ACCAAACTCGTGTGAT-1	CyclingP	Untreated_1
Untreated_1_ACCAAACTCTTGAGCA-1	EoBasoP	Untreated_1
Untreated_1_ACCAACAAGCATCTTG-1	MEP	Untreated_1
Untreated_1_ACCAACAAGCTCTTCC-1	MEP	Untreated_1
Untreated_1_ACCAACACAATGGGTG-1	MEP	Untreated_1
Untreated_1_ACCAACACAATGTCAC-1	MKP	Untreated_1
Untreated_1_ACCAACACACTGCATA-1	EryP	Untreated_1
Untreated_1_ACCAACACAGTTCCAA-1	EoBasoP	Untreated_1
Untreated_1_ACCAACACATGACAAA-1	EoBasoP	Untreated_1
Untreated_1_ACCAACACATGGCCAC-1	HSC	Untreated_1
Untreated_1_ACCAACATCATCACTT-1	HSC	Untreated_1
Untreated_1_ACCAACATCGTACACA-1	CyclingP	Untreated_1
Untreated_1_ACCACAACAGTTAGGG-1	CyclingP	Untreated_1
Untreated_1_ACCACAACATGCACTA-1	EryP	Untreated_1
Untreated_1_ACCACAACATTCCTAT-1	MEP	Untreated_1
Untreated_1_ACCACAAGTCACAGAG-1	MEP	Untreated_1
Untreated_1_ACCACAAGTGCCTATA-1	EoBasoP	Untreated_1
Untreated_1_ACCACAAGTTTCGTTT-1	EryP	Untreated_1
Untreated_1_ACCACAATCCACATAG-1	HSC	Untreated_1
Untreated_1_ACCACAATCCCTGGTT-1	EoBasoP	Untreated_1
Untreated_1_ACCACAATCTCACTCG-1	EoBasoP	Untreated_1
Untreated_1_ACCATTTAGGTAAACT-1	MEP	Untreated_1
Untreated_1_ACCATTTCAGGCTTGC-1	EryP	Untreated_1
Untreated_1_ACCATTTCATCAGTGT-1	CyclingP	Untreated_1
Untreated_1_ACCATTTGTAGAGTTA-1	EryP	Untreated_1
Untreated_1_ACCATTTGTATGGGAC-1	MEP	Untreated_1
Untreated_1_ACCATTTGTGCGCTCA-1	MEP	Untreated_1
Untreated_1_ACCATTTGTTGAGGAC-1	MEP	Untreated_1
Untreated_1_ACCATTTGTTGCCATA-1	MEP	Untreated_1
Untreated_1_ACCATTTGTTGCTCGG-1	EoBasoP	Untreated_1
Untreated_1_ACCATTTTCTGCGAGC-1	MEP	Untreated_1
Untreated_1_ACCCAAAAGACGGTCA-1	EoBasoP	Untreated_1
Untreated_1_ACCCAAAAGTAGAGTT-1	MEP	Untreated_1
Untreated_1_ACCCAAACAGGTTCGC-1	MEP	Untreated_1
Untreated_1_ACCCAAACAGTGTGGA-1	EoBasoP	Untreated_1
Untreated_1_ACCCAAAGTGGACTGA-1	CyclingP	Untreated_1
Untreated_1_ACCCAAAGTGTCCCTT-1	MEP	Untreated_1
Untreated_1_ACCCAAAGTTTCCATT-1	EryP	Untreated_1
Untreated_1_ACCCTCAAGAGCCGTA-1	EoBasoP	Untreated_1
Untreated_1_ACCCTCACAAATGGTA-1	MEP	Untreated_1
Untreated_1_ACCCTCACAATCACGT-1	EryP	Untreated_1
Untreated_1_ACCCTCATCAAAGACA-1	HSC	Untreated_1
Untreated_1_ACCCTCATCACTTTGT-1	EryP	Untreated_1
Untreated_1_ACCCTCATCCTTCAGC-1	HSC	Untreated_1
Untreated_1_ACCCTCATCGTAGTCA-1	MEP	Untreated_1
Untreated_1_ACCCTTGCAAATGCTC-1	EryP	Untreated_1
Untreated_1_ACCCTTGCACAGCCTG-1	HSC	Untreated_1
Untreated_1_ACCCTTGCAGCTTTCC-1	CD34_GATA2_prog	Untreated_1
Untreated_1_ACCCTTGCATACTGAC-1	EoBasoP	Untreated_1
Untreated_1_ACCCTTGGTCACCGAC-1	MEP	Untreated_1
Untreated_1_ACCCTTGGTTCGAACT-1	MEP	Untreated_1
Untreated_1_ACCGTTCAGGTCTACT-1	MEP	Untreated_1
Untreated_1_ACCGTTCCAACCGTAT-1	EryP	Untreated_1
Untreated_1_ACCGTTCCAAGTACCT-1	EryP	Untreated_1
Untreated_1_ACCGTTCCAAGTGACG-1	HSC	Untreated_1
Untreated_1_ACCGTTCGTTCGGTCG-1	HSPC	Untreated_1
Untreated_1_ACCGTTCTCATACAGC-1	EryP	Untreated_1
Untreated_1_ACCGTTCTCCACTGGG-1	HSC	Untreated_1
Untreated_1_ACCGTTCTCGATACGT-1	MEP	Untreated_1
Untreated_1_ACCGTTCTCGCGCTGA-1	MEP	Untreated_1
Untreated_1_ACCGTTCTCTCTAGGA-1	EoBasoP	Untreated_1
Untreated_1_ACCTACCAGACTCTAC-1	MEP	Untreated_1
Untreated_1_ACCTACCAGGGAGGCA-1	MEP	Untreated_1
Untreated_1_ACCTACCAGGTAGGCT-1	MKP	Untreated_1
Untreated_1_ACCTACCCAATGTCTG-1	MEP	Untreated_1
Untreated_1_ACCTACCCACCCTTAC-1	CD34_GATA2_prog	Untreated_1
Untreated_1_ACCTACCGTGAGGATC-1	MEP	Untreated_1
Untreated_1_ACCTACCGTGGACTGA-1	MEP	Untreated_1
Untreated_1_ACCTACCTCAAAGCCT-1	EoBasoP	Untreated_1
Untreated_1_ACCTACCTCCCAGCGA-1	EryP	Untreated_1
Untreated_1_ACCTACCTCGGTAGAG-1	EryP	Untreated_1
Untreated_1_ACCTGAAAGAATACAC-1	EoBasoP	Untreated_1
Untreated_1_ACCTGAACACATACGT-1	MEP	Untreated_1
Untreated_1_ACCTGAACAGTTTGGT-1	MEP	Untreated_1
Untreated_1_ACCTGAACATCGGAAG-1	EryP	Untreated_1
Untreated_1_ACCTGTCAGCGACAGT-1	EoBasoP	Untreated_1
Untreated_1_ACCTGTCAGTGCGCTC-1	HSPC	Untreated_1
Untreated_1_ACCTGTCAGTGGTTGG-1	MKP	Untreated_1
Untreated_1_ACCTGTCCAACTGGTT-1	MEP	Untreated_1
Untreated_1_ACCTGTCCATGACAAA-1	EoBasoP	Untreated_1
Untreated_1_ACCTGTCGTAGCACGA-1	MEP	Untreated_1
Untreated_1_ACCTGTCTCAAGAATG-1	MKP	Untreated_1
Untreated_1_ACCTGTCTCACTGATG-1	MEP	Untreated_1
Untreated_1_ACCTGTCTCCTCCACA-1	CD34_GATA2_prog	Untreated_1
Untreated_1_ACCTGTCTCGGTCAGC-1	MEP	Untreated_1
Untreated_1_ACGATCAAGGACAAGA-1	EryP	Untreated_1
Untreated_1_ACGATCACAGCATTGT-1	EryP	Untreated_1
Untreated_1_ACGATCACATTAGGAA-1	MEP	Untreated_1
Untreated_1_ACGATCAGTCGGCACT-1	EoBasoP	Untreated_1
Untreated_1_ACGATCAGTGTTCCTC-1	CyclingP	Untreated_1
Untreated_1_ACGATCAGTTATCTTC-1	EoBasoP	Untreated_1
Untreated_1_ACGATCATCAAGAAAC-1	EoBasoP	Untreated_1
Untreated_1_ACGATCATCCCATTCG-1	MEP	Untreated_1
Untreated_1_ACGATGTAGGTACTGG-1	MEP	Untreated_1
Untreated_1_ACGATGTAGTGATCGG-1	HSC	Untreated_1
Untreated_1_ACGATGTCAAGCGAGT-1	MEP	Untreated_1
Untreated_1_ACGATGTCACCAGACC-1	MEP	Untreated_1
Untreated_1_ACGATGTGTTCGGTAT-1	EryP	Untreated_1
Untreated_1_ACGATGTTCACCCTCA-1	CD34_GATA2_prog	Untreated_1
Untreated_1_ACGCACGAGCGCAATG-1	EryP	Untreated_1
Untreated_1_ACGCACGAGCGGGTAT-1	MEP	Untreated_1
Untreated_1_ACGCACGCAATCTCGA-1	MEP	Untreated_1
Untreated_1_ACGCACGGTCTTTCAT-1	EoBasoP	Untreated_1
Untreated_1_ACGCACGTCCAATGCA-1	HSC	Untreated_1
Untreated_1_ACGCACGTCCACGTGG-1	EryP	Untreated_1
Untreated_1_ACGGAAGAGATGGGCT-1	HSC	Untreated_1
Untreated_1_ACGGAAGCAAGACCGA-1	MEP	Untreated_1
Untreated_1_ACGGAAGCAGATGCGA-1	MEP	Untreated_1
Untreated_1_ACGGAAGCATAACGGG-1	EoBasoP	Untreated_1
Untreated_1_ACGGAAGGTCATCCCT-1	EryP	Untreated_1
Untreated_1_ACGGAAGTCAAGGAGC-1	CD34_GATA2_prog	Untreated_1
Untreated_1_ACGGAAGTCAAGTGTC-1	EryP	Untreated_1
Untreated_1_ACGGAAGTCGCTTGAA-1	MEP	Untreated_1
Untreated_1_ACGGAAGTCGGAATGG-1	EryP	Untreated_1
Untreated_1_ACGGGTCCACTGTGTA-1	EryP	Untreated_1
Untreated_1_ACGGGTCCATTGAGGG-1	MEP	Untreated_1
Untreated_1_ACGGGTCGTAACAGGC-1	EoBasoP	Untreated_1
Untreated_1_ACGGGTCGTCCTATAG-1	HSC	Untreated_1
Untreated_1_ACGGGTCGTGCGGTAA-1	MKP	Untreated_1
Untreated_1_ACGGTCGAGGTCGACA-1	EoBasoP	Untreated_1
Untreated_1_ACGGTCGCAGGCTATT-1	HSC	Untreated_1
Untreated_1_ACGGTCGCAGGTTTAC-1	EoBasoP	Untreated_1
Untreated_1_ACGGTCGGTACCGGAA-1	EoBasoP	Untreated_1
Untreated_1_ACGGTCGGTCGCTTAA-1	HSC	Untreated_1
Untreated_1_ACGGTCGGTGCGACAA-1	HSC	Untreated_1
Untreated_1_ACGGTCGGTTACCTGA-1	MEP	Untreated_1
Untreated_1_ACGGTTAAGCACCAGA-1	EoBasoP	Untreated_1
Untreated_1_ACGGTTAAGTATTAGG-1	EoBasoP	Untreated_1
Untreated_1_ACGGTTACACTCACTC-1	CD34_GATA2_prog	Untreated_1
Untreated_1_ACGGTTACACTCCCTA-1	EryP	Untreated_1
Untreated_1_ACGGTTACAGGGCTTC-1	MEP	Untreated_1
Untreated_1_ACGGTTAGTGGCAGAT-1	HSC	Untreated_1
Untreated_1_ACGGTTATCCTGCCAT-1	HSC	Untreated_1
Untreated_1_ACGGTTATCGTTCCTG-1	CyclingP	Untreated_1
Untreated_1_ACGGTTATCTTGGGCG-1	MEP	Untreated_1
Untreated_1_ACGTAACAGCTCAGAG-1	MEP	Untreated_1
Untreated_1_ACGTAACAGTGCAACG-1	EryP	Untreated_1
Untreated_1_ACGTAACCAGAGCCCT-1	CyclingP	Untreated_1
Untreated_1_ACGTAACCAGTCGGAA-1	EoBasoP	Untreated_1
Untreated_1_ACGTAACGTAGTACGG-1	CyclingP	Untreated_1
Untreated_1_ACGTAACGTCCGTACG-1	HSC	Untreated_1
Untreated_1_ACGTAACGTGCCTAAT-1	EoBasoP	Untreated_1
Untreated_1_ACGTAACTCAGGACGA-1	CyclingP	Untreated_1
Untreated_1_ACGTAACTCGAGAACG-1	EryP	Untreated_1
Untreated_1_ACGTAACTCGCTTGAA-1	MEP	Untreated_1
Untreated_1_ACGTACAAGACCGTTT-1	EryP	Untreated_1
Untreated_1_ACGTACAAGCACGGAT-1	MEP	Untreated_1
Untreated_1_ACGTACAAGGCACTCC-1	HSPC	Untreated_1
Untreated_1_ACGTACAAGTTGCTCA-1	EoBasoP	Untreated_1
Untreated_1_ACGTACACACGCTTAA-1	EoBasoP	Untreated_1
Untreated_1_ACGTACAGTCGTTCAA-1	EoBasoP	Untreated_1
Untreated_1_ACGTACAGTGAGACGT-1	HSC	Untreated_1
Untreated_1_ACGTACATCATGACAC-1	EryP	Untreated_1
Untreated_1_ACGTACATCCGAGATT-1	CD34_GATA2_prog	Untreated_1
Untreated_1_ACGTACATCGCGTGCA-1	EryP	Untreated_1
Untreated_1_ACGTACATCGGTCAGC-1	HSC	Untreated_1
Untreated_1_ACGTACATCGTGGTAT-1	MEP	Untreated_1
Untreated_1_ACGTACATCTTTCGAT-1	CyclingP	Untreated_1
Untreated_1_ACGTAGTCAGACCTGC-1	MEP	Untreated_1
Untreated_1_ACGTAGTCATGTGTCA-1	EryP	Untreated_1
Untreated_1_ACGTAGTGTAGTAAGT-1	MEP	Untreated_1
Untreated_1_ACGTAGTTCACGGGCT-1	MEP	Untreated_1
Untreated_1_ACGTAGTTCCGTGTCT-1	EryP	Untreated_1
Untreated_1_ACGTCCTAGCTATCTG-1	CD34_GATA2_prog	Untreated_1
Untreated_1_ACGTCCTAGGCTCTCG-1	MEP	Untreated_1
Untreated_1_ACGTCCTCAGGAACCA-1	EoBasoP	Untreated_1
Untreated_1_ACGTCCTCATTCCTAT-1	EoBasoP	Untreated_1
Untreated_1_ACGTCCTCATTCTGTT-1	CD34_GATA2_prog	Untreated_1
Untreated_1_ACGTCCTGTGTTTCTT-1	EoBasoP	Untreated_1
Untreated_1_ACGTCCTTCCATTCAT-1	MEP	Untreated_1
Untreated_1_ACGTCCTTCTACTATC-1	MEP	Untreated_1
Untreated_1_ACGTTCCAGAGATTCA-1	HSPC	Untreated_1
Untreated_1_ACGTTCCAGCGACTGA-1	HSC	Untreated_1
Untreated_1_ACGTTCCCACCCTCTA-1	MEP	Untreated_1
Untreated_1_ACGTTCCCACTCCGGA-1	EoBasoP	Untreated_1
Untreated_1_ACGTTCCGTCTTAGTG-1	EryP	Untreated_1
Untreated_1_ACGTTCCGTGCAATAA-1	EryP	Untreated_1
Untreated_1_ACGTTCCGTTGTCCCT-1	EryP	Untreated_1
Untreated_1_ACGTTCCGTTGTCTAG-1	MEP	Untreated_1
Untreated_1_ACTACGACAACCAACT-1	MEP	Untreated_1
Untreated_1_ACTACGACACGGGCTT-1	HSC	Untreated_1
Untreated_1_ACTACGAGTCACGCTG-1	EoBasoP	Untreated_1
Untreated_1_ACTACGAGTCATCGGC-1	MEP	Untreated_1
Untreated_1_ACTACGATCAGAGCGA-1	HSC	Untreated_1
Untreated_1_ACTACGATCGCGAAGA-1	EryP	Untreated_1
Untreated_1_ACTACGATCTGAGTCA-1	EoBasoP	Untreated_1
Untreated_1_ACTATCTAGACTACCT-1	HSC	Untreated_1
Untreated_1_ACTATCTCAAACTGCT-1	CyclingP	Untreated_1
Untreated_1_ACTATCTGTAGCTCGC-1	MEP	Untreated_1
Untreated_1_ACTATGGAGGGCTGAT-1	CD34_GATA2_prog	Untreated_1
Untreated_1_ACTATGGCAGGTTCGC-1	CD34_GATA2_prog	Untreated_1
Untreated_1_ACTATGGCATGCCGAC-1	HSC	Untreated_1
Untreated_1_ACTATGGGTCAACCTA-1	EoBasoP	Untreated_1
Untreated_1_ACTATGGTCTTTGCAT-1	EryP	Untreated_1
Untreated_1_ACTATTCCATCCTTGC-1	MKP	Untreated_1
Untreated_1_ACTATTCCATTCTCTA-1	MEP	Untreated_1
Untreated_1_ACTATTCTCATGCCAA-1	HSC	Untreated_1
Untreated_1_ACTATTCTCGGATAAA-1	MEP	Untreated_1
Untreated_1_ACTATTCTCTGACGCG-1	HSC	Untreated_1
Untreated_1_ACTATTCTCTTCGATT-1	MEP	Untreated_1
Untreated_1_ACTCCCAAGATGACAT-1	MKP	Untreated_1
Untreated_1_ACTCCCAAGATTGCGG-1	MEP	Untreated_1
Untreated_1_ACTCCCAAGTCTCGTA-1	EryP	Untreated_1
Untreated_1_ACTCCCAGTCATATGC-1	HSC	Untreated_1
Untreated_1_ACTCCCAGTCGTTCAA-1	EoBasoP	Untreated_1
Untreated_1_ACTCCCAGTTGGTACT-1	MEP	Untreated_1
Untreated_1_ACTCCCATCCATTGGA-1	EryP	Untreated_1
Untreated_1_ACTCCCATCGTCTAAG-1	MEP	Untreated_1
Untreated_1_ACTCCCATCTACTATC-1	CyclingP	Untreated_1
Untreated_1_ACTCTCGAGCACGATG-1	EoBasoP	Untreated_1
Untreated_1_ACTCTCGAGCAGTCTT-1	MEP	Untreated_1
Untreated_1_ACTCTCGAGCGAAACC-1	MEP	Untreated_1
Untreated_1_ACTCTCGAGCGTCAAG-1	HSC	Untreated_1
Untreated_1_ACTCTCGCAAGTGACG-1	EoBasoP	Untreated_1
Untreated_1_ACTCTCGCACTTGGGC-1	HSPC	Untreated_1
Untreated_1_ACTCTCGGTAAGATAC-1	CyclingP	Untreated_1
Untreated_1_ACTGATGAGACGGTTG-1	EoBasoP	Untreated_1
Untreated_1_ACTGATGAGCAGCGAT-1	EoBasoP	Untreated_1
Untreated_1_ACTGATGAGGAACGTC-1	HSC	Untreated_1
Untreated_1_ACTGATGCAACAGCTT-1	CD34_GATA2_prog	Untreated_1
Untreated_1_ACTGATGCAGCTGAAG-1	HSC	Untreated_1
Untreated_1_ACTGATGCAGGACTAG-1	HSC	Untreated_1
Untreated_1_ACTGATGCATAGGTAA-1	HSC	Untreated_1
Untreated_1_ACTGATGGTACAGGTG-1	CyclingP	Untreated_1
Untreated_1_ACTGATGGTCATCACA-1	HSC	Untreated_1
Untreated_1_ACTGATGTCAAACTGC-1	HSC	Untreated_1
Untreated_1_ACTGATGTCACTGCTC-1	MEP	Untreated_1
Untreated_1_ACTGATGTCCACTGGG-1	EoBasoP	Untreated_1
Untreated_1_ACTGATGTCGTCTAAG-1	HSC	Untreated_1
Untreated_1_ACTGCAAAGCAATTAG-1	CD34_GATA2_prog	Untreated_1
Untreated_1_ACTGCAAAGGCTCCCA-1	EoBasoP	Untreated_1
Untreated_1_ACTGCAAAGTGACACG-1	MEP	Untreated_1
Untreated_1_ACTGCAACACGCTATA-1	EryP	Untreated_1
Untreated_1_ACTGCAACACGGGTAA-1	EryP	Untreated_1
Untreated_1_ACTGCAACAGTGGGTA-1	MEP	Untreated_1
Untreated_1_ACTGCAAGTTAGAGTA-1	EryP	Untreated_1
Untreated_1_ACTGCAATCACATCAG-1	EryP	Untreated_1
Untreated_1_ACTGCAATCATTCCTA-1	MEP	Untreated_1
Untreated_1_ACTGTCCAGACGTCGA-1	MKP	Untreated_1
Untreated_1_ACTGTCCAGGGTCAAC-1	MEP	Untreated_1
Untreated_1_ACTGTCCCACGGCTAC-1	EoBasoP	Untreated_1
Untreated_1_ACTGTCCCAGGGATAC-1	CyclingP	Untreated_1
Untreated_1_ACTGTCCCATTCAGGT-1	EoBasoP	Untreated_1
Untreated_1_ACTGTCCGTGCCCACA-1	MEP	Untreated_1
Untreated_1_ACTGTCCGTGGCTAGA-1	CyclingP	Untreated_1
Untreated_1_ACTGTCCGTTGTCCCT-1	MEP	Untreated_1
Untreated_1_ACTGTCCTCCGATAAC-1	HSPC	Untreated_1
Untreated_1_ACTGTCCTCGCAGTGC-1	EoBasoP	Untreated_1
Untreated_1_ACTGTGAAGGCCCAAA-1	EoBasoP	Untreated_1
Untreated_1_ACTGTGACAATACAGA-1	CyclingP	Untreated_1
Untreated_1_ACTGTGACACTCCTGT-1	CD34_GATA2_prog	Untreated_1
Untreated_1_ACTGTGACATTCTGTT-1	HSC	Untreated_1
Untreated_1_ACTGTGAGTCGGATTT-1	MEP	Untreated_1
Untreated_1_ACTGTGATCCCTCGTA-1	EryP	Untreated_1
Untreated_1_ACTTAGGAGATACATG-1	HSC	Untreated_1
Untreated_1_ACTTAGGAGCTAGTTC-1	MEP	Untreated_1
Untreated_1_ACTTAGGAGTATAGGT-1	MEP	Untreated_1
Untreated_1_ACTTAGGCAATTGAGA-1	MEP	Untreated_1
Untreated_1_ACTTAGGCACGTACTA-1	EoBasoP	Untreated_1
Untreated_1_ACTTAGGTCCCGAATA-1	MKP	Untreated_1
Untreated_1_ACTTAGGTCCGTGGTG-1	EryP	Untreated_1
Untreated_1_ACTTATCAGCCAAGGT-1	EoBasoP	Untreated_1
Untreated_1_ACTTATCAGGGTATAT-1	EryP	Untreated_1
Untreated_1_ACTTATCAGGTTAGTA-1	MEP	Untreated_1
Untreated_1_ACTTATCAGTTGGAAT-1	MKP	Untreated_1
Untreated_1_ACTTATCGTATGTCAC-1	MEP	Untreated_1
Untreated_1_ACTTATCGTCGTAATC-1	EryP	Untreated_1
Untreated_1_ACTTATCGTCTGATAC-1	EoBasoP	Untreated_1
Untreated_1_ACTTATCTCTAAGCGT-1	EoBasoP	Untreated_1
Untreated_1_ACTTCCGAGGATAATC-1	EoBasoP	Untreated_1
Untreated_1_ACTTCCGAGTTTGCTG-1	MEP	Untreated_1
Untreated_1_ACTTCCGCAACTCCCT-1	CD34_GATA2_prog	Untreated_1
Untreated_1_ACTTCCGCATGAATAG-1	EoBasoP	Untreated_1
Untreated_1_ACTTCCGCATTGTACG-1	HSC	Untreated_1
Untreated_1_ACTTCCGGTCAACATC-1	EryP	Untreated_1
Untreated_1_ACTTCCGTCAACTGGT-1	CD34_GATA2_prog	Untreated_1
Untreated_1_ACTTCCGTCACGGAGA-1	HSC	Untreated_1
Untreated_1_ACTTCCGTCCCTCTAG-1	EoBasoP	Untreated_1
Untreated_1_ACTTCCGTCGACCCAG-1	HSPC	Untreated_1
Untreated_1_ACTTCCGTCGTGGTAT-1	MEP	Untreated_1
Untreated_1_ACTTCGCAGAGGTGCT-1	CD34_GATA2_prog	Untreated_1
Untreated_1_ACTTCGCAGCCAACCC-1	EoBasoP	Untreated_1
Untreated_1_ACTTCGCAGTATAACG-1	HSC	Untreated_1
Untreated_1_ACTTCGCCAAACAGGC-1	MEP	Untreated_1
Untreated_1_ACTTCGCCACAGCGCT-1	CyclingP	Untreated_1
Untreated_1_ACTTCGCCACCCAACG-1	EoBasoP	Untreated_1
Untreated_1_ACTTCGCGTCCCTAAA-1	MEP	Untreated_1
Untreated_1_ACTTCGCTCATGGAGG-1	EryP	Untreated_1
Untreated_1_ACTTCGCTCCACACCT-1	MEP	Untreated_1
Untreated_1_ACTTCGCTCTGACGCG-1	CD34_GATA2_prog	Untreated_1
Untreated_1_ACTTTCACACGGGCTT-1	EryP	Untreated_1
Untreated_1_ACTTTCACATCATGAC-1	EoBasoP	Untreated_1
Untreated_1_ACTTTCATCATGAGAA-1	EryP	Untreated_1
Untreated_1_ACTTTCATCGAGTGAG-1	MEP	Untreated_1
Untreated_1_ACTTTCATCGCAGAGA-1	EryP	Untreated_1
Untreated_1_ACTTTCATCTTCGGTC-1	MEP	Untreated_1
Untreated_1_ACTTTGTAGCACTCTA-1	CyclingP	Untreated_1
Untreated_1_ACTTTGTAGCATGTTC-1	EoBasoP	Untreated_1
Untreated_1_ACTTTGTAGTAGACAT-1	MEP	Untreated_1
Untreated_1_ACTTTGTCAAGTATCC-1	EryP	Untreated_1
Untreated_1_ACTTTGTCACCTGCGA-1	MEP	Untreated_1
Untreated_1_ACTTTGTGTACGATTC-1	MKP	Untreated_1
Untreated_1_ACTTTGTGTATTTCTC-1	HSC	Untreated_1
Untreated_1_ACTTTGTGTCCTGTCT-1	HSC	Untreated_1
Untreated_1_ACTTTGTGTCTGTGCG-1	HSC	Untreated_1
Untreated_1_ACTTTGTGTTAGAGTA-1	EryP	Untreated_1
Untreated_1_ACTTTGTTCATCTATC-1	MEP	Untreated_1
Untreated_1_ACTTTGTTCGCGTGCA-1	CyclingP	Untreated_1
Untreated_1_AGAAATGAGAAGTGTT-1	CD34_GATA2_prog	Untreated_1
Untreated_1_AGAAATGAGCCACTCG-1	MEP	Untreated_1
Untreated_1_AGAAATGAGTATGAGT-1	MEP	Untreated_1
Untreated_1_AGAAATGCAAAGAACT-1	MEP	Untreated_1
Untreated_1_AGAAATGCAACCTAAC-1	EoBasoP	Untreated_1
Untreated_1_AGAAATGCACGAGAAC-1	EryP	Untreated_1
Untreated_1_AGAAATGCACGTTGGC-1	EryP	Untreated_1
Untreated_1_AGAAATGCACTGTCGG-1	EryP	Untreated_1
Untreated_1_AGAAATGCAGCCTATA-1	EoBasoP	Untreated_1
Untreated_1_AGAAATGGTACGCGTC-1	MEP	Untreated_1
Untreated_1_AGAAATGGTAGGATAT-1	MEP	Untreated_1
Untreated_1_AGAAATGGTATGGAGC-1	EoBasoP	Untreated_1
Untreated_1_AGAAATGGTCGAGCAA-1	EryP	Untreated_1
Untreated_1_AGAAATGGTGACTAAA-1	CyclingP	Untreated_1
Untreated_1_AGAAATGGTGAGTTTC-1	MEP	Untreated_1
Untreated_1_AGAAATGTCACCATGA-1	MEP	Untreated_1
Untreated_1_AGAAATGTCATACGAC-1	CyclingP	Untreated_1
Untreated_1_AGAAATGTCGAGCCTG-1	EoBasoP	Untreated_1
Untreated_1_AGAAATGTCTCGTTTA-1	EoBasoP	Untreated_1
Untreated_1_AGAAATGTCTCTTAAC-1	MEP	Untreated_1
Untreated_1_AGAAATGTCTTTGCGC-1	EoBasoP	Untreated_1
Untreated_1_AGAACAAAGAACAGGA-1	HSC	Untreated_1
Untreated_1_AGAACAAAGAGTCAGC-1	CyclingP	Untreated_1
Untreated_1_AGAACAAAGCGATGAC-1	MEP	Untreated_1
Untreated_1_AGAACAAAGCGCGTTC-1	MEP	Untreated_1
Untreated_1_AGAACAAAGGATTACA-1	EryP	Untreated_1
Untreated_1_AGAACAAAGGCTGAAC-1	HSC	Untreated_1
Untreated_1_AGAACAACACAGCTGC-1	EryP	Untreated_1
Untreated_1_AGAACAACAGACAATA-1	MEP	Untreated_1
Untreated_1_AGAACAACAGCTTTGA-1	HSC	Untreated_1
Untreated_1_AGAACAAGTGGAAATT-1	HSC	Untreated_1
Untreated_1_AGAACAAGTGGCTGAA-1	MEP	Untreated_1
Untreated_1_AGAACAATCCACCTCA-1	EryP	Untreated_1
Untreated_1_AGAACAATCGTGTTCC-1	EryP	Untreated_1
Untreated_1_AGAACAATCTTTCCGG-1	HSC	Untreated_1
Untreated_1_AGAACCTAGGATTTGA-1	MEP	Untreated_1
Untreated_1_AGAACCTAGGGATCTG-1	HSC	Untreated_1
Untreated_1_AGAACCTGTAGGTGCA-1	CD34_GATA2_prog	Untreated_1
Untreated_1_AGAACCTGTCCAACGC-1	MEP	Untreated_1
Untreated_1_AGAACCTGTCGAGATG-1	HSC	Untreated_1
Untreated_1_AGAACCTGTCGGCACT-1	MEP	Untreated_1
Untreated_1_AGAACCTTCATTGCGA-1	HSPC	Untreated_1
Untreated_1_AGAACCTTCCAACCGG-1	MEP	Untreated_1
Untreated_1_AGAACCTTCGGCTTCT-1	MEP	Untreated_1
Untreated_1_AGAAGCGAGAAACTCA-1	EoBasoP	Untreated_1
Untreated_1_AGAAGCGAGGCAATGC-1	EryP	Untreated_1
Untreated_1_AGAAGCGAGGCTGTAG-1	CD34_GATA2_prog	Untreated_1
Untreated_1_AGAAGCGAGTTGCTCA-1	HSC	Untreated_1
Untreated_1_AGAAGCGCAGCCTACG-1	HSC	Untreated_1
Untreated_1_AGAAGCGGTATCGTTG-1	MEP	Untreated_1
Untreated_1_AGAAGCGGTCGATTCA-1	EoBasoP	Untreated_1
Untreated_1_AGAAGCGGTGAAAGTT-1	CyclingP	Untreated_1
Untreated_1_AGAAGCGGTTGCGTAT-1	MEP	Untreated_1
Untreated_1_AGAAGCGTCGGTAACT-1	EoBasoP	Untreated_1
Untreated_1_AGAAGTAAGAGGGCGA-1	MEP	Untreated_1
Untreated_1_AGAAGTAAGTTGTAAG-1	HSC	Untreated_1
Untreated_1_AGAAGTACAACAAGAT-1	CyclingP	Untreated_1
Untreated_1_AGAAGTACAAGCGCTC-1	EryP	Untreated_1
Untreated_1_AGAAGTACAGACCAGA-1	MEP	Untreated_1
Untreated_1_AGAAGTACATCCTCAC-1	MEP	Untreated_1
Untreated_1_AGAAGTAGTCGTGATT-1	EoBasoP	Untreated_1
Untreated_1_AGAAGTATCACACCGG-1	HSPC	Untreated_1
Untreated_1_AGAAGTATCCACGAAT-1	EryP	Untreated_1
Untreated_1_AGAAGTATCGGAGTAG-1	MEP	Untreated_1
Untreated_1_AGAAGTATCTTCGATT-1	EoBasoP	Untreated_1
Untreated_1_AGACAAAAGCAGCAGT-1	MEP	Untreated_1
Untreated_1_AGACAAAAGCATCTTG-1	EryP	Untreated_1
Untreated_1_AGACAAACAAAGCACG-1	CD34_GATA2_prog	Untreated_1
Untreated_1_AGACAAACAACCGCCA-1	MKP	Untreated_1
Untreated_1_AGACAAACACTCAGAT-1	MEP	Untreated_1
Untreated_1_AGACAAACAGAGGGTT-1	MEP	Untreated_1
Untreated_1_AGACAAACAGCGTTGC-1	HSC	Untreated_1
Untreated_1_AGACAAACAGTCAACT-1	MEP	Untreated_1
Untreated_1_AGACAAACATTCTTCA-1	MEP	Untreated_1
Untreated_1_AGACAAAGTAGGACTG-1	MEP	Untreated_1
Untreated_1_AGACAAAGTGGAACCA-1	CyclingP	Untreated_1
Untreated_1_AGACAAATCCCGTAAA-1	CD34_GATA2_prog	Untreated_1
Untreated_1_AGACACTCAAGTGACG-1	HSC	Untreated_1
Untreated_1_AGACACTGTCCTACAA-1	CD34_GATA2_prog	Untreated_1
Untreated_1_AGACACTTCGTCCATC-1	EoBasoP	Untreated_1
Untreated_1_AGACACTTCTGATTCT-1	EoBasoP	Untreated_1
Untreated_1_AGACAGGAGATGCTAA-1	EryP	Untreated_1
Untreated_1_AGACAGGAGATTCGAA-1	CyclingP	Untreated_1
Untreated_1_AGACAGGAGGCTTAAA-1	EryP	Untreated_1
Untreated_1_AGACAGGAGTAGGGTC-1	HSC	Untreated_1
Untreated_1_AGACAGGCAATGAGCG-1	HSC	Untreated_1
Untreated_1_AGACAGGCACAGCCAC-1	MEP	Untreated_1
Untreated_1_AGACAGGCAGCACGAA-1	MEP	Untreated_1
Untreated_1_AGACAGGCAGGGTTGA-1	CyclingP	Untreated_1
Untreated_1_AGACAGGGTTCGGCCA-1	EryP	Untreated_1
Untreated_1_AGACAGGTCAGTAGGG-1	EryP	Untreated_1
Untreated_1_AGACAGGTCATCGGGC-1	CyclingP	Untreated_1
Untreated_1_AGACAGGTCCAACTAG-1	EryP	Untreated_1
Untreated_1_AGACAGGTCCATTGTT-1	MEP	Untreated_1
Untreated_1_AGACCATAGCGATGAC-1	CD34_GATA2_prog	Untreated_1
Untreated_1_AGACCATAGCTTCTAG-1	EoBasoP	Untreated_1
Untreated_1_AGACCATAGGAATCGC-1	MEP	Untreated_1
Untreated_1_AGACCATAGTCTACCA-1	MEP	Untreated_1
Untreated_1_AGACCATCAAATCAAG-1	MKP	Untreated_1
Untreated_1_AGACCATCAAGCTGTT-1	MEP	Untreated_1
Untreated_1_AGACCATGTTGCTCAA-1	HSC	Untreated_1
Untreated_1_AGACCATTCCGCAAAT-1	EoBasoP	Untreated_1
Untreated_1_AGACCATTCCGGTAAT-1	MEP	Untreated_1
Untreated_1_AGACCATTCGCCGTGA-1	CD34_GATA2_prog	Untreated_1
Untreated_1_AGACCATTCGTGCGAC-1	HSC	Untreated_1
Untreated_1_AGACCCGAGCGATGCA-1	MEP	Untreated_1
Untreated_1_AGACCCGAGCTGAGTG-1	MEP	Untreated_1
Untreated_1_AGACCCGAGTCAGCGA-1	MEP	Untreated_1
Untreated_1_AGACCCGAGTGCTCAT-1	MEP	Untreated_1
Untreated_1_AGACCCGCAAAGGCGT-1	HSC	Untreated_1
Untreated_1_AGACCCGCAACATACC-1	HSC	Untreated_1
Untreated_1_AGACCCGCAACCGTAT-1	MEP	Untreated_1
Untreated_1_AGACCCGCAGAACTCT-1	EoBasoP	Untreated_1
Untreated_1_AGACCCGGTTTCGGCG-1	CyclingP	Untreated_1
Untreated_1_AGACCCGTCCGTAGTA-1	CD34_GATA2_prog	Untreated_1
Untreated_1_AGACCCGTCGGCTGGT-1	EoBasoP	Untreated_1
Untreated_1_AGACCCGTCTCTTCAA-1	EoBasoP	Untreated_1
Untreated_1_AGACTCAAGCACTCTA-1	EoBasoP	Untreated_1
Untreated_1_AGACTCAAGCTGGTGA-1	EoBasoP	Untreated_1
Untreated_1_AGACTCAAGTTCCGTA-1	HSC	Untreated_1
Untreated_1_AGACTCACACCGGAAA-1	EoBasoP	Untreated_1
Untreated_1_AGACTCACATTGACTG-1	CD34_GATA2_prog	Untreated_1
Untreated_1_AGACTCAGTCGTATTG-1	MEP	Untreated_1
Untreated_1_AGACTCAGTGAGTAGC-1	EoBasoP	Untreated_1
Untreated_1_AGACTCATCGATCCCT-1	HSC	Untreated_1
Untreated_1_AGACTCATCGGCATAT-1	EoBasoP	Untreated_1
Untreated_1_AGACTCATCGGCGATC-1	MEP	Untreated_1
Untreated_1_AGACTCATCGTGACTA-1	MEP	Untreated_1
Untreated_1_AGACTCATCTCACTCG-1	EryP	Untreated_1
Untreated_1_AGAGAATCACGGATCC-1	EoBasoP	Untreated_1
Untreated_1_AGAGAATGTCCTTTGC-1	MEP	Untreated_1
Untreated_1_AGAGAATGTCGAGCAA-1	CyclingP	Untreated_1
Untreated_1_AGAGAATTCACCGGGT-1	HSC	Untreated_1
Untreated_1_AGAGAATTCCTCTAGC-1	MEP	Untreated_1
Untreated_1_AGAGAGCAGCAGCCTC-1	MEP	Untreated_1
Untreated_1_AGAGAGCCAAGCGGAT-1	MEP	Untreated_1
Untreated_1_AGAGAGCCAAGGCTTT-1	CD34_GATA2_prog	Untreated_1
Untreated_1_AGAGAGCCACTCGATA-1	CD34_GATA2_prog	Untreated_1
Untreated_1_AGAGAGCCAGAAGTGC-1	EryP	Untreated_1
Untreated_1_AGAGAGCCAGGAAGTC-1	HSC	Untreated_1
Untreated_1_AGAGAGCTCACGATCA-1	CyclingP	Untreated_1
Untreated_1_AGAGAGCTCGGAAACG-1	MEP	Untreated_1
Untreated_1_AGAGAGCTCGTTACCC-1	MEP	Untreated_1
Untreated_1_AGAGCAGAGTCGGGAT-1	CD34_GATA2_prog	Untreated_1
Untreated_1_AGAGCAGCATCCAATG-1	MEP	Untreated_1
Untreated_1_AGAGCAGGTCACTTCC-1	MKP	Untreated_1
Untreated_1_AGAGCAGGTGTTAGCT-1	EoBasoP	Untreated_1
Untreated_1_AGAGCAGTCCTTCTGG-1	HSC	Untreated_1
Untreated_1_AGAGCAGTCGGCTGTG-1	EoBasoP	Untreated_1
Untreated_1_AGAGCAGTCTAACGCA-1	EryP	Untreated_1
Untreated_1_AGAGCAGTCTGACGCG-1	MEP	Untreated_1
Untreated_1_AGAGCAGTCTGAGGCC-1	EoBasoP	Untreated_1
Untreated_1_AGAGCCCAGCCATGCC-1	MEP	Untreated_1
Untreated_1_AGAGCCCAGCTCGTGC-1	EryP	Untreated_1
Untreated_1_AGAGCCCAGCTTAAGA-1	MEP	Untreated_1
Untreated_1_AGAGCCCCAAGAGAGA-1	EoBasoP	Untreated_1
Untreated_1_AGAGCCCGTCAATCTG-1	EryP	Untreated_1
Untreated_1_AGAGCCCTCACCTTAT-1	EoBasoP	Untreated_1
Untreated_1_AGAGCCCTCCTTGACC-1	MKP	Untreated_1
Untreated_1_AGAGCCCTCTTCTTCC-1	Early_GMP	Untreated_1
Untreated_1_AGATAGAAGCATCAGG-1	HSC	Untreated_1
Untreated_1_AGATAGAAGCATGGGT-1	MEP	Untreated_1
Untreated_1_AGATAGACAAGCTCTA-1	MEP	Untreated_1
Untreated_1_AGATAGACACCCTGTT-1	EoBasoP	Untreated_1
Untreated_1_AGATAGACATGCAGGA-1	MKP	Untreated_1
Untreated_1_AGATAGAGTATGGTTC-1	MEP	Untreated_1
Untreated_1_AGATAGAGTCCACGCA-1	MEP	Untreated_1
Untreated_1_AGATAGAGTGGATACG-1	HSC	Untreated_1
Untreated_1_AGATAGATCCCTCTAG-1	EryP	Untreated_1
Untreated_1_AGATAGATCGCGGACT-1	EoBasoP	Untreated_1
Untreated_1_AGATAGATCTTACTGT-1	MEP	Untreated_1
Untreated_1_AGATCCAAGTAGATCA-1	HSC	Untreated_1
Untreated_1_AGATCCACAATAGGGC-1	MEP	Untreated_1
Untreated_1_AGATCCACAGGGACTA-1	EoBasoP	Untreated_1
Untreated_1_AGATCCATCTCTCTAA-1	EryP	Untreated_1
Untreated_1_AGATCGTAGCCAGACA-1	EryP	Untreated_1
Untreated_1_AGATCGTAGTCTGGTT-1	MEP	Untreated_1
Untreated_1_AGATCGTTCCATTCGC-1	Early_GMP	Untreated_1
Untreated_1_AGATCGTTCCGTGGCA-1	MEP	Untreated_1
Untreated_1_AGATGAAAGCCTTGAT-1	MEP	Untreated_1
Untreated_1_AGATGAAAGTCCTGTA-1	EryP	Untreated_1
Untreated_1_AGATGAACACGCACCA-1	EryP	Untreated_1
Untreated_1_AGATGAACAGATCCTA-1	EryP	Untreated_1
Untreated_1_AGATGAACATGACGAG-1	EryP	Untreated_1
Untreated_1_AGATGAAGTGCGAACA-1	EryP	Untreated_1
Untreated_1_AGATGAATCGTGGACC-1	EoBasoP	Untreated_1
Untreated_1_AGATGCTAGCAACAAT-1	EoBasoP	Untreated_1
Untreated_1_AGATGCTAGCGCTGAA-1	EoBasoP	Untreated_1
Untreated_1_AGATGCTCAAATCAAG-1	MEP	Untreated_1
Untreated_1_AGATGCTCAACCAACT-1	MEP	Untreated_1
Untreated_1_AGATGCTCAATAAGGT-1	HSPC	Untreated_1
Untreated_1_AGATGCTCATGACGGA-1	HSC	Untreated_1
Untreated_1_AGATGCTGTTATAGCC-1	HSPC	Untreated_1
Untreated_1_AGATGCTTCATCGTAG-1	EoBasoP	Untreated_1
Untreated_1_AGATGCTTCCAGTACA-1	CyclingP	Untreated_1
Untreated_1_AGCATCAAGAACGTGC-1	EoBasoP	Untreated_1
Untreated_1_AGCATCAAGAATTTGG-1	MEP	Untreated_1
Untreated_1_AGCATCAAGAGCCGAT-1	EryP	Untreated_1
Untreated_1_AGCATCAAGTTAACAG-1	MEP	Untreated_1
Untreated_1_AGCATCAAGTTGCGAG-1	CD34_GATA2_prog	Untreated_1
Untreated_1_AGCATCAGTACGACTT-1	CyclingP	Untreated_1
Untreated_1_AGCATCAGTATGTCTG-1	EoBasoP	Untreated_1
Untreated_1_AGCATCAGTCGAATGG-1	CD34_GATA2_prog	Untreated_1
Untreated_1_AGCATCATCTCTCAAT-1	MEP	Untreated_1
Untreated_1_AGCCAATAGACCAAAT-1	EryP	Untreated_1
Untreated_1_AGCCAATCAGGTAGTG-1	MEP	Untreated_1
Untreated_1_AGCCAATGTAAGTTAG-1	HSC	Untreated_1
Untreated_1_AGCCACGAGCAGTAAT-1	HSC	Untreated_1
Untreated_1_AGCCACGAGCGGATCA-1	MEP	Untreated_1
Untreated_1_AGCCACGAGTGACCTT-1	MEP	Untreated_1
Untreated_1_AGCCACGGTCCCTCAT-1	EryP	Untreated_1
Untreated_1_AGCCACGGTCCTGTTC-1	MEP	Untreated_1
Untreated_1_AGCCACGTCCTTCTGG-1	MKP	Untreated_1
Untreated_1_AGCCACGTCCTTGACC-1	MEP	Untreated_1
Untreated_1_AGCCACGTCTACTCAT-1	MEP	Untreated_1
Untreated_1_AGCCAGCAGACGCCCT-1	EoBasoP	Untreated_1
Untreated_1_AGCCAGCAGATCGACG-1	MKP	Untreated_1
Untreated_1_AGCCAGCAGCCTATCA-1	EryP	Untreated_1
Untreated_1_AGCCAGCCAGCAATTC-1	EryP	Untreated_1
Untreated_1_AGCCAGCGTAGATCGG-1	MEP	Untreated_1
Untreated_1_AGCCAGCGTCCTGTTC-1	CyclingP	Untreated_1
Untreated_1_AGCCAGCTCATGGGAG-1	HSPC	Untreated_1
Untreated_1_AGCCAGCTCCATGATG-1	CD34_GATA2_prog	Untreated_1
Untreated_1_AGCGATTAGCACTAAA-1	HSC	Untreated_1
Untreated_1_AGCGATTAGCAGGGAG-1	EoBasoP	Untreated_1
Untreated_1_AGCGATTAGCTCGAAG-1	MEP	Untreated_1
Untreated_1_AGCGATTCAAATCGTC-1	HSC	Untreated_1
Untreated_1_AGCGATTCAATGAACA-1	EoBasoP	Untreated_1
Untreated_1_AGCGATTCACTGGCCA-1	MEP	Untreated_1
Untreated_1_AGCGATTCAGCAGTCC-1	CyclingP	Untreated_1
Untreated_1_AGCGATTCATCAGCGC-1	HSC	Untreated_1
Untreated_1_AGCGATTGTCAGACGA-1	CyclingP	Untreated_1
Untreated_1_AGCGATTGTTACCGTA-1	EryP	Untreated_1
Untreated_1_AGCGATTTCGTAGAGG-1	MEP	Untreated_1
Untreated_1_AGCGATTTCTCGGCTT-1	EoBasoP	Untreated_1
Untreated_1_AGCGCCAAGCTCCGAC-1	CyclingP	Untreated_1
Untreated_1_AGCGCCACACATAGCT-1	MEP	Untreated_1
Untreated_1_AGCGCCACACCGCTGA-1	EryP	Untreated_1
Untreated_1_AGCGCCACAGAGTTCT-1	EryP	Untreated_1
Untreated_1_AGCGCCACAGTGCGCT-1	HSC	Untreated_1
Untreated_1_AGCGCCACATGTTTGG-1	MEP	Untreated_1
Untreated_1_AGCGCCAGTACACTCA-1	MEP	Untreated_1
Untreated_1_AGCGCTGAGCTTTCTT-1	HSC	Untreated_1
Untreated_1_AGCGCTGAGTGAACAT-1	CyclingP	Untreated_1
Untreated_1_AGCGCTGCAACTCGAT-1	EoBasoP	Untreated_1
Untreated_1_AGCGCTGGTCACGACC-1	HSC	Untreated_1
Untreated_1_AGCGCTGTCAAATAGG-1	EryP	Untreated_1
Untreated_1_AGCGCTGTCCTTCTAA-1	CyclingP	Untreated_1
Untreated_1_AGCGCTGTCTAAGCGT-1	MEP	Untreated_1
Untreated_1_AGCGTATAGCGACCCT-1	HSC	Untreated_1
Untreated_1_AGCGTATAGGATATGT-1	MEP	Untreated_1
Untreated_1_AGCGTATAGGTACCTT-1	EryP	Untreated_1
Untreated_1_AGCGTATCACAGGATG-1	EoBasoP	Untreated_1
Untreated_1_AGCGTATCATTCACCC-1	HSC	Untreated_1
Untreated_1_AGCGTATCATTGGCAT-1	MEP	Untreated_1
Untreated_1_AGCGTATGTAGTGCGA-1	CD34_GATA2_prog	Untreated_1
Untreated_1_AGCGTATGTCATACCA-1	EryP	Untreated_1
Untreated_1_AGCGTATGTCGGAACA-1	EryP	Untreated_1
Untreated_1_AGCGTATGTGTAGCAG-1	MEP	Untreated_1
Untreated_1_AGCGTATTCGACGCTG-1	MEP	Untreated_1
Untreated_1_AGCGTATTCGATTCCC-1	CyclingP	Untreated_1
Untreated_1_AGCGTATTCTGTCGCT-1	HSC	Untreated_1
Untreated_1_AGCGTCGGTGGAAATT-1	CD34_GATA2_prog	Untreated_1
Untreated_1_AGCGTCGGTTCAACGT-1	EryP	Untreated_1
Untreated_1_AGCGTCGTCCTCACCA-1	EoBasoP	Untreated_1
Untreated_1_AGCTACAAGACGGTTG-1	EoBasoP	Untreated_1
Untreated_1_AGCTACAAGAGCCGTA-1	EryP	Untreated_1
Untreated_1_AGCTACAAGGATGTTA-1	MEP	Untreated_1
Untreated_1_AGCTACAAGTTCGGTT-1	MKP	Untreated_1
Untreated_1_AGCTACACAGACCATT-1	MEP	Untreated_1
Untreated_1_AGCTACACAGATAAAC-1	MEP	Untreated_1
Untreated_1_AGCTACACAGATACTC-1	EoBasoP	Untreated_1
Untreated_1_AGCTACAGTAGGAGGG-1	HSPC	Untreated_1
Untreated_1_AGCTACAGTGGACCTC-1	EoBasoP	Untreated_1
Untreated_1_AGCTACAGTGGCGCTT-1	HSC	Untreated_1
Untreated_1_AGCTACAGTGTTCGAT-1	EryP	Untreated_1
Untreated_1_AGCTACATCCTACACC-1	EoBasoP	Untreated_1
Untreated_1_AGCTACATCGTTACCC-1	MEP	Untreated_1
Untreated_1_AGCTCAAAGATAGCTA-1	MEP	Untreated_1
Untreated_1_AGCTCAAAGGTAAAGG-1	HSC	Untreated_1
Untreated_1_AGCTCAAAGTTGCCTA-1	HSC	Untreated_1
Untreated_1_AGCTCAACAAGAATAC-1	HSC	Untreated_1
Untreated_1_AGCTCAACACATATCG-1	HSC	Untreated_1
Untreated_1_AGCTCAACACGGGTAA-1	EryP	Untreated_1
Untreated_1_AGCTCAACACTCTGCT-1	Early_GMP	Untreated_1
Untreated_1_AGCTCAACAGCGTAGA-1	HSC	Untreated_1
Untreated_1_AGCTCAAGTAACTAAG-1	EryP	Untreated_1
Untreated_1_AGCTCAAGTTCTTAGG-1	MEP	Untreated_1
Untreated_1_AGCTCAATCATCTATC-1	MEP	Untreated_1
Untreated_1_AGCTCAATCGAAGTGG-1	MEP	Untreated_1
Untreated_1_AGCTCAATCGAGGCAA-1	EoBasoP	Untreated_1
Untreated_1_AGCTCAATCGATGGAG-1	MEP	Untreated_1
Untreated_1_AGCTCAATCGTTACCC-1	EoBasoP	Untreated_1
Untreated_1_AGCTCAATCTGCCTCA-1	MEP	Untreated_1
Untreated_1_AGCTTCCAGTCATAGA-1	EryP	Untreated_1
Untreated_1_AGCTTCCCAAAGACTA-1	HSC	Untreated_1
Untreated_1_AGCTTCCCAGAATCGG-1	CyclingP	Untreated_1
Untreated_1_AGCTTCCCAGCAGGAT-1	CyclingP	Untreated_1
Untreated_1_AGCTTCCGTAACAAGT-1	HSC	Untreated_1
Untreated_1_AGCTTCCGTCTCGACG-1	HSC	Untreated_1
Untreated_1_AGCTTCCGTGACTCGC-1	EoBasoP	Untreated_1
Untreated_1_AGCTTCCTCACGGTCG-1	EoBasoP	Untreated_1
Untreated_1_AGCTTCCTCCAATCTT-1	MEP	Untreated_1
Untreated_1_AGCTTCCTCGCTACAA-1	CyclingP	Untreated_1
Untreated_1_AGCTTCCTCGGAATGG-1	EryP	Untreated_1
Untreated_1_AGGAAATAGAATAGTC-1	HSC	Untreated_1
Untreated_1_AGGAAATAGGAAACGA-1	HSC	Untreated_1
Untreated_1_AGGAAATAGGCTTAAA-1	MEP	Untreated_1
Untreated_1_AGGAAATAGTCTGTAC-1	EoBasoP	Untreated_1
Untreated_1_AGGAAATAGTGGGAAA-1	EoBasoP	Untreated_1
Untreated_1_AGGAAATCAGGCGTTC-1	EryP	Untreated_1
Untreated_1_AGGAAATCATCGTGCG-1	EoBasoP	Untreated_1
Untreated_1_AGGAAATCATTAGGCT-1	CD34_GATA2_prog	Untreated_1
Untreated_1_AGGAAATGTTACAGCT-1	MEP	Untreated_1
Untreated_1_AGGAAATTCCATACTT-1	EryP	Untreated_1
Untreated_1_AGGAAATTCTAAGCCA-1	EryP	Untreated_1
Untreated_1_AGGAATAAGAAGTCCG-1	HSC	Untreated_1
Untreated_1_AGGAATAAGAGTGTGC-1	CyclingP	Untreated_1
Untreated_1_AGGAATAAGTCATGCT-1	EryP	Untreated_1
Untreated_1_AGGAATACACCCTGTT-1	EryP	Untreated_1
Untreated_1_AGGAATACAGCTGAGA-1	EoBasoP	Untreated_1
Untreated_1_AGGAATACAGGGTCTC-1	EryP	Untreated_1
Untreated_1_AGGAATAGTAGTGCGA-1	MEP	Untreated_1
Untreated_1_AGGAATAGTCAGTCGC-1	CyclingP	Untreated_1
Untreated_1_AGGAATAGTGGTCTAT-1	MEP	Untreated_1
Untreated_1_AGGAATATCAAGAGTA-1	EoBasoP	Untreated_1
Untreated_1_AGGAATATCCGTTTCG-1	EryP	Untreated_1
Untreated_1_AGGACGAAGCTCACTA-1	MEP	Untreated_1
Untreated_1_AGGACGACAACAGCCC-1	HSC	Untreated_1
Untreated_1_AGGACGACAGCTGTAT-1	HSC	Untreated_1
Untreated_1_AGGACGAGTAGGCAAC-1	CD34_GATA2_prog	Untreated_1
Untreated_1_AGGACGAGTCACGACC-1	EoBasoP	Untreated_1
Untreated_1_AGGACGATCAACCTCC-1	CD34_GATA2_prog	Untreated_1
Untreated_1_AGGACGATCCACAAGT-1	EoBasoP	Untreated_1
Untreated_1_AGGACGATCCGCAGTG-1	EryP	Untreated_1
Untreated_1_AGGACGATCCTTATCA-1	EryP	Untreated_1
Untreated_1_AGGACTTAGGAAAGGT-1	CyclingP	Untreated_1
Untreated_1_AGGACTTCAGCTGTTA-1	MKP	Untreated_1
Untreated_1_AGGACTTCATCCGGCA-1	EoBasoP	Untreated_1
Untreated_1_AGGACTTGTGTTAACC-1	EoBasoP	Untreated_1
Untreated_1_AGGACTTGTTTGGGAG-1	EoBasoP	Untreated_1
Untreated_1_AGGACTTTCAAGCCGC-1	CyclingP	Untreated_1
Untreated_1_AGGACTTTCAGACAAA-1	EoBasoP	Untreated_1
Untreated_1_AGGACTTTCGACACCG-1	EryP	Untreated_1
Untreated_1_AGGACTTTCTTAAGGC-1	EryP	Untreated_1
Untreated_1_AGGAGGTAGAGGTGCT-1	HSC	Untreated_1
Untreated_1_AGGAGGTAGCTGAGCA-1	EoBasoP	Untreated_1
Untreated_1_AGGAGGTCAGGTCCGT-1	EryP	Untreated_1
Untreated_1_AGGAGGTGTAAGAACT-1	MEP	Untreated_1
Untreated_1_AGGAGGTTCAAGTCTG-1	EryP	Untreated_1
Untreated_1_AGGAGGTTCACTAGCA-1	MKP	Untreated_1
Untreated_1_AGGAGGTTCCCAGCGA-1	EryP	Untreated_1
Untreated_1_AGGAGGTTCCGCACGA-1	CD34_GATA2_prog	Untreated_1
Untreated_1_AGGATAAAGCGTGCTC-1	EryP	Untreated_1
Untreated_1_AGGATAAAGGTATTGA-1	HSC	Untreated_1
Untreated_1_AGGATAAAGTACTGGG-1	HSC	Untreated_1
Untreated_1_AGGATAACAAGGTCTT-1	MEP	Untreated_1
Untreated_1_AGGATAAGTCCTCCAT-1	MEP	Untreated_1
Untreated_1_AGGATAAGTGATAGAT-1	MEP	Untreated_1
Untreated_1_AGGATAAGTTTACCTT-1	MEP	Untreated_1
Untreated_1_AGGATAATCAAGCCAT-1	CD34_GATA2_prog	Untreated_1
Untreated_1_AGGATAATCAATGCAC-1	EoBasoP	Untreated_1
Untreated_1_AGGATAATCCTTTAGT-1	HSC	Untreated_1
Untreated_1_AGGATAATCTCTGAGA-1	MEP	Untreated_1
Untreated_1_AGGATCTAGGTCACTT-1	EryP	Untreated_1
Untreated_1_AGGATCTAGTTTGAGA-1	EryP	Untreated_1
Untreated_1_AGGATCTCAAACCGGA-1	MEP	Untreated_1
Untreated_1_AGGATCTGTAACAGTA-1	EoBasoP	Untreated_1
Untreated_1_AGGATCTGTCCCTCAT-1	MEP	Untreated_1
Untreated_1_AGGATCTGTCCGCAGT-1	MEP	Untreated_1
Untreated_1_AGGATCTGTGGCTTGC-1	EryP	Untreated_1
Untreated_1_AGGATCTTCATTCATC-1	MEP	Untreated_1
Untreated_1_AGGATCTTCGAACACT-1	EoBasoP	Untreated_1
Untreated_1_AGGCATTAGACTCTTG-1	MEP	Untreated_1
Untreated_1_AGGCATTAGAGATTCA-1	EoBasoP	Untreated_1
Untreated_1_AGGCATTAGTACCCTA-1	MEP	Untreated_1
Untreated_1_AGGCATTAGTGCGACA-1	EryP	Untreated_1
Untreated_1_AGGCATTCACTCAGAT-1	MEP	Untreated_1
Untreated_1_AGGCATTCAGGCTATT-1	MEP	Untreated_1
Untreated_1_AGGCATTGTAGGTACG-1	EryP	Untreated_1
Untreated_1_AGGCATTGTGTGACCC-1	MEP	Untreated_1
Untreated_1_AGGCATTGTTACCCAA-1	EoBasoP	Untreated_1
Untreated_1_AGGCATTGTTTCTTAC-1	EoBasoP	Untreated_1
Untreated_1_AGGCATTTCCACAGCG-1	EoBasoP	Untreated_1
Untreated_1_AGGCATTTCCGACGGT-1	MEP	Untreated_1
Untreated_1_AGGCATTTCGAGCCTG-1	EryP	Untreated_1
Untreated_1_AGGCATTTCTGAGAGG-1	MEP	Untreated_1
Untreated_1_AGGCCACAGACATATG-1	MEP	Untreated_1
Untreated_1_AGGCCACAGAGCCCAA-1	MEP	Untreated_1
Untreated_1_AGGCCACAGCCACAAG-1	MEP	Untreated_1
Untreated_1_AGGCCACAGCCATGCC-1	MEP	Untreated_1
Untreated_1_AGGCCACAGCGATGAC-1	EryP	Untreated_1
Untreated_1_AGGCCACAGGTTTACC-1	EryP	Untreated_1
Untreated_1_AGGCCACAGTCTACCA-1	MEP	Untreated_1
Untreated_1_AGGCCACAGTGATAAC-1	MEP	Untreated_1
Untreated_1_AGGCCACCAGGGAATC-1	EoBasoP	Untreated_1
Untreated_1_AGGCCACGTCCTGGTG-1	HSC	Untreated_1
Untreated_1_AGGCCACGTCCTTAAG-1	MEP	Untreated_1
Untreated_1_AGGCCACGTTATCTTC-1	HSC	Untreated_1
Untreated_1_AGGCCACGTTGCGGAA-1	MEP	Untreated_1
Untreated_1_AGGCCACTCAACACGT-1	HSC	Untreated_1
Untreated_1_AGGCCACTCGCCAACG-1	HSC	Untreated_1
Untreated_1_AGGCTGCAGGACGCTA-1	HSC	Untreated_1
Untreated_1_AGGCTGCAGGTCTGGA-1	MEP	Untreated_1
Untreated_1_AGGCTGCAGGTGCAGT-1	EryP	Untreated_1
Untreated_1_AGGCTGCAGTTGTACC-1	EoBasoP	Untreated_1
Untreated_1_AGGCTGCCAACACGAG-1	EryP	Untreated_1
Untreated_1_AGGCTGCCAAGACTGG-1	MKP	Untreated_1
Untreated_1_AGGCTGCGTACGTGTT-1	CD34_GATA2_prog	Untreated_1
Untreated_1_AGGCTGCGTCTCTCAC-1	MEP	Untreated_1
Untreated_1_AGGCTGCGTGTCATGT-1	HSC	Untreated_1
Untreated_1_AGGCTGCGTTATGTCG-1	EryP	Untreated_1
Untreated_1_AGGCTGCTCCTCTAGC-1	CyclingP	Untreated_1
Untreated_1_AGGCTGCTCCTGGCTT-1	EoBasoP	Untreated_1
Untreated_1_AGGGAGTAGACTTCCA-1	HSC	Untreated_1
Untreated_1_AGGGAGTAGGCATGCA-1	EoBasoP	Untreated_1
Untreated_1_AGGGAGTCAGAGCGTA-1	EoBasoP	Untreated_1
Untreated_1_AGGGAGTCAGCACAGA-1	HSC	Untreated_1
Untreated_1_AGGGAGTCAGGTATGG-1	EoBasoP	Untreated_1
Untreated_1_AGGGAGTCATCGGTTA-1	MEP	Untreated_1
Untreated_1_AGGGAGTGTCATCACA-1	MEP	Untreated_1
Untreated_1_AGGGAGTGTCGATTCA-1	MEP	Untreated_1
Untreated_1_AGGGAGTGTTCCTTGC-1	MEP	Untreated_1
Untreated_1_AGGGAGTTCATCTCTA-1	MEP	Untreated_1
Untreated_1_AGGGAGTTCGAAGCAG-1	HSC	Untreated_1
Untreated_1_AGGGAGTTCGAGCACC-1	CyclingP	Untreated_1
Untreated_1_AGGGAGTTCTCCGATC-1	MEP	Untreated_1
Untreated_1_AGGGCCTCACATTCTT-1	MEP	Untreated_1
Untreated_1_AGGGCCTGTACGCTTA-1	MEP	Untreated_1
Untreated_1_AGGGCCTGTATATGGA-1	EryP	Untreated_1
Untreated_1_AGGGCCTGTCCAAATC-1	MEP	Untreated_1
Untreated_1_AGGGCCTGTTGCAAGG-1	HSC	Untreated_1
Untreated_1_AGGGCCTTCGAAATCC-1	EoBasoP	Untreated_1
Untreated_1_AGGGCCTTCGTAATGC-1	CD34_GATA2_prog	Untreated_1
Untreated_1_AGGGCCTTCGTCAACA-1	MKP	Untreated_1
Untreated_1_AGGGCCTTCTATTTCG-1	MEP	Untreated_1
Untreated_1_AGGGCTCAGAGGTTAT-1	CD34_GATA2_prog	Untreated_1
Untreated_1_AGGGCTCAGATGGCGT-1	HSC	Untreated_1
Untreated_1_AGGGCTCAGCAGCCCT-1	EryP	Untreated_1
Untreated_1_AGGGCTCAGGCAGGGA-1	EoBasoP	Untreated_1
Untreated_1_AGGGCTCCAATCCAGT-1	EoBasoP	Untreated_1
Untreated_1_AGGGCTCCACGCTGTG-1	MEP	Untreated_1
Untreated_1_AGGGCTCCACTAACCA-1	MKP	Untreated_1
Untreated_1_AGGGCTCGTCGGTGAA-1	HSC	Untreated_1
Untreated_1_AGGGCTCGTCTTCTAT-1	MEP	Untreated_1
Untreated_1_AGGGCTCGTGAGTTTC-1	EryP	Untreated_1
Untreated_1_AGGGCTCGTGCGTGCT-1	MEP	Untreated_1
Untreated_1_AGGGCTCGTGGGACAT-1	Early_GMP	Untreated_1
Untreated_1_AGGGCTCTCAAGCGTT-1	EryP	Untreated_1
Untreated_1_AGGGTCCAGAAGGTAG-1	HSPC	Untreated_1
Untreated_1_AGGGTCCAGACGACGT-1	CD34_GATA2_prog	Untreated_1
Untreated_1_AGGGTCCAGCAGCCTC-1	HSC	Untreated_1
Untreated_1_AGGGTCCAGGTCATAA-1	MEP	Untreated_1
Untreated_1_AGGGTCCAGTGCGCTC-1	HSC	Untreated_1
Untreated_1_AGGGTCCCATACCATG-1	EoBasoP	Untreated_1
Untreated_1_AGGGTCCGTTCAAACC-1	HSC	Untreated_1
Untreated_1_AGGGTCCGTTTCGTTT-1	HSC	Untreated_1
Untreated_1_AGGGTCCTCAACCTCC-1	EoBasoP	Untreated_1
Untreated_1_AGGGTCCTCATAGGCT-1	CyclingP	Untreated_1
Untreated_1_AGGGTCCTCCCGAGAC-1	HSPC	Untreated_1
Untreated_1_AGGGTCCTCCCGTTCA-1	HSC	Untreated_1
Untreated_1_AGGGTCCTCGATGGAG-1	CD34_GATA2_prog	Untreated_1
Untreated_1_AGGGTCCTCGTGCAGC-1	EryP	Untreated_1
Untreated_1_AGGGTGAAGGCATCAG-1	HSC	Untreated_1
Untreated_1_AGGGTGAAGTGCACCC-1	MEP	Untreated_1
Untreated_1_AGGGTGACAACCAACT-1	EoBasoP	Untreated_1
Untreated_1_AGGGTGACAGACCGCT-1	CD34_GATA2_prog	Untreated_1
Untreated_1_AGGGTGAGTCATCACA-1	MEP	Untreated_1
Untreated_1_AGGGTGAGTTAGGGAC-1	EryP	Untreated_1
Untreated_1_AGGGTGATCGCCAATA-1	CD34_GATA2_prog	Untreated_1
Untreated_1_AGGGTGATCGCTGTCT-1	EoBasoP	Untreated_1
Untreated_1_AGGGTGATCTTCGATT-1	CyclingP	Untreated_1
Untreated_1_AGGGTTTAGACCCGCT-1	EoBasoP	Untreated_1
Untreated_1_AGGGTTTAGCGCCCAT-1	MEP	Untreated_1
Untreated_1_AGGGTTTAGTGAATAC-1	EryP	Untreated_1
Untreated_1_AGGGTTTAGTGATCGG-1	MEP	Untreated_1
Untreated_1_AGGGTTTCAACAACAA-1	HSC	Untreated_1
Untreated_1_AGGGTTTCAGCAGAAC-1	MEP	Untreated_1
Untreated_1_AGGGTTTCATGAAAGT-1	MEP	Untreated_1
Untreated_1_AGGGTTTGTAAGGTCG-1	HSC	Untreated_1
Untreated_1_AGGGTTTGTACGACTT-1	MEP	Untreated_1
Untreated_1_AGGGTTTGTAGTTAGA-1	EryP	Untreated_1
Untreated_1_AGGGTTTGTTGCCTAA-1	CyclingP	Untreated_1
Untreated_1_AGGGTTTTCAGCGCGT-1	MEP	Untreated_1
Untreated_1_AGGGTTTTCATTCGGA-1	MEP	Untreated_1
Untreated_1_AGGGTTTTCCACACAA-1	MKP	Untreated_1
Untreated_1_AGGGTTTTCCAGCAAT-1	MEP	Untreated_1
Untreated_1_AGGTAGGAGATGTAGT-1	EryP	Untreated_1
Untreated_1_AGGTAGGAGGCTAACG-1	MEP	Untreated_1
Untreated_1_AGGTAGGCAACCGTGC-1	HSC	Untreated_1
Untreated_1_AGGTAGGCAGACATCT-1	EoBasoP	Untreated_1
Untreated_1_AGGTAGGCAGCCCACA-1	MEP	Untreated_1
Untreated_1_AGGTAGGCAGGTGAGT-1	MEP	Untreated_1
Untreated_1_AGGTAGGTCATACAGC-1	MEP	Untreated_1
Untreated_1_AGGTAGGTCATGAGGG-1	MKP	Untreated_1
Untreated_1_AGGTAGGTCTATTGTC-1	Early_GMP	Untreated_1
Untreated_1_AGGTAGGTCTCATAGG-1	CyclingP	Untreated_1
Untreated_1_AGGTAGGTCTCCTGCA-1	EryP	Untreated_1
Untreated_1_AGGTCATCACAGCGCT-1	EoBasoP	Untreated_1
Untreated_1_AGGTCATCATACAGCT-1	CyclingP	Untreated_1
Untreated_1_AGGTCATCATCTCAAG-1	CD34_GATA2_prog	Untreated_1
Untreated_1_AGGTCATGTAATGATG-1	EoBasoP	Untreated_1
Untreated_1_AGGTCATGTACGTGAG-1	MEP	Untreated_1
Untreated_1_AGGTCATGTAGCTCGC-1	MEP	Untreated_1
Untreated_1_AGGTCATTCACCGGGT-1	EoBasoP	Untreated_1
Untreated_1_AGGTCTAAGCCACAAG-1	MEP	Untreated_1
Untreated_1_AGGTCTAAGCGTGTTT-1	EryP	Untreated_1
Untreated_1_AGGTCTAAGGGTCAAC-1	CD34_GATA2_prog	Untreated_1
Untreated_1_AGGTCTACAATTCGTG-1	MEP	Untreated_1
Untreated_1_AGGTCTACACTCCGGA-1	EryP	Untreated_1
Untreated_1_AGGTCTACAGCGTAGA-1	EryP	Untreated_1
Untreated_1_AGGTCTAGTCTGCGCA-1	MEP	Untreated_1
Untreated_1_AGGTCTATCACCCATC-1	HSC	Untreated_1
Untreated_1_AGGTGTTAGAGGTTAT-1	CyclingP	Untreated_1
Untreated_1_AGGTGTTAGGCATGGT-1	MEP	Untreated_1
Untreated_1_AGGTGTTAGGGAGGGT-1	MEP	Untreated_1
Untreated_1_AGGTGTTGTACCCACG-1	MEP	Untreated_1
Untreated_1_AGGTGTTTCGCCAGTG-1	EoBasoP	Untreated_1
Untreated_1_AGGTGTTTCGCTGCGA-1	HSC	Untreated_1
Untreated_1_AGGTGTTTCTTCACGC-1	MEP	Untreated_1
Untreated_1_AGGTTACAGAACCGCA-1	EoBasoP	Untreated_1
Untreated_1_AGGTTACAGAATTTGG-1	EoBasoP	Untreated_1
Untreated_1_AGGTTACAGAGTCAGC-1	MEP	Untreated_1
Untreated_1_AGGTTACCAAACGGCA-1	MEP	Untreated_1
Untreated_1_AGGTTACCATGGTACT-1	EryP	Untreated_1
Untreated_1_AGGTTACGTCGTTGGC-1	HSC	Untreated_1
Untreated_1_AGGTTACGTGACGCCT-1	HSC	Untreated_1
Untreated_1_AGGTTACTCACTTGGA-1	HSC	Untreated_1
Untreated_1_AGGTTACTCCGCCTAT-1	EryP	Untreated_1
Untreated_1_AGGTTACTCTGGGCGT-1	MEP	Untreated_1
Untreated_1_AGGTTGTAGAATTGTG-1	MEP	Untreated_1
Untreated_1_AGGTTGTAGCGGATCA-1	MEP	Untreated_1
Untreated_1_AGGTTGTAGTAGATCA-1	EoBasoP	Untreated_1
Untreated_1_AGGTTGTAGTCACACT-1	HSC	Untreated_1
Untreated_1_AGGTTGTCACAGAGCA-1	HSC	Untreated_1
Untreated_1_AGGTTGTCAGACGGAT-1	MEP	Untreated_1
Untreated_1_AGGTTGTGTTGTGCCG-1	MKP	Untreated_1
Untreated_1_AGGTTGTTCAAAGGTA-1	CD34_GATA2_prog	Untreated_1
Untreated_1_AGTAACCAGCAATTAG-1	EryP	Untreated_1
Untreated_1_AGTAACCAGCCTGAGA-1	EryP	Untreated_1
Untreated_1_AGTAACCAGGGCCCTT-1	MEP	Untreated_1
Untreated_1_AGTAACCAGTGTACCT-1	MEP	Untreated_1
Untreated_1_AGTAACCCAAATCCCA-1	MEP	Untreated_1
Untreated_1_AGTAACCCAAGACCGA-1	HSC	Untreated_1
Untreated_1_AGTAACCCAAGTCCAT-1	EryP	Untreated_1
Untreated_1_AGTAACCCACCCTGTT-1	MEP	Untreated_1
Untreated_1_AGTAACCCACTATGTG-1	MEP	Untreated_1
Untreated_1_AGTAACCCATGACTAC-1	CyclingP	Untreated_1
Untreated_1_AGTAACCGTGTCTAAC-1	EryP	Untreated_1
Untreated_1_AGTAACCGTTACCGTA-1	EryP	Untreated_1
Untreated_1_AGTAACCTCACTTCTA-1	MEP	Untreated_1
Untreated_1_AGTAACCTCGAAACAA-1	EoBasoP	Untreated_1
Untreated_1_AGTAACCTCGACGCGT-1	EryP	Untreated_1
Untreated_1_AGTACCAAGAAGGATG-1	EoBasoP	Untreated_1
Untreated_1_AGTACCAAGCCGTTGC-1	MKP	Untreated_1
Untreated_1_AGTACCAAGGCTCTCG-1	HSC	Untreated_1
Untreated_1_AGTACCACAAATGGAT-1	EoBasoP	Untreated_1
Untreated_1_AGTACCACAAGAGTAT-1	MEP	Untreated_1
Untreated_1_AGTACCACACTTTATC-1	CD34_GATA2_prog	Untreated_1
Untreated_1_AGTACCAGTATGAAAC-1	EryP	Untreated_1
Untreated_1_AGTACCATCCGCACGA-1	CD34_GATA2_prog	Untreated_1
Untreated_1_AGTACCATCCGCATAA-1	EoBasoP	Untreated_1
Untreated_1_AGTACCATCGCCTTTG-1	HSC	Untreated_1
Untreated_1_AGTACCATCTCGGTAA-1	EoBasoP	Untreated_1
Untreated_1_AGTACCATCTCGTTTA-1	EryP	Untreated_1
Untreated_1_AGTACTGAGGGCATGT-1	EoBasoP	Untreated_1
Untreated_1_AGTACTGAGTTGGAGC-1	HSC	Untreated_1
Untreated_1_AGTACTGCAATCGCGC-1	HSPC	Untreated_1
Untreated_1_AGTACTGCACTGAGGA-1	EryP	Untreated_1
Untreated_1_AGTACTGCAGGTTCGC-1	EoBasoP	Untreated_1
Untreated_1_AGTACTGGTCATCAGT-1	EoBasoP	Untreated_1
Untreated_1_AGTACTGGTTAAACAG-1	MEP	Untreated_1
Untreated_1_AGTACTGGTTGTATGC-1	CD34_GATA2_prog	Untreated_1
Untreated_1_AGTACTGGTTTACACG-1	CyclingP	Untreated_1
Untreated_1_AGTACTGTCGACGACC-1	EoBasoP	Untreated_1
Untreated_1_AGTACTGTCGAGGCAA-1	MEP	Untreated_1
Untreated_1_AGTAGCTAGACCATGG-1	MEP	Untreated_1
Untreated_1_AGTAGCTAGTGAGGTC-1	MEP	Untreated_1
Untreated_1_AGTAGCTCAACCGATT-1	MEP	Untreated_1
Untreated_1_AGTAGCTCAATAGTCC-1	CyclingP	Untreated_1
Untreated_1_AGTAGCTCACTTGTGA-1	MEP	Untreated_1
Untreated_1_AGTAGCTCATTCATCT-1	HSC	Untreated_1
Untreated_1_AGTAGCTCATTCTCCG-1	EryP	Untreated_1
Untreated_1_AGTAGCTGTGCGTCGT-1	EryP	Untreated_1
Untreated_1_AGTAGCTTCCGTGTAA-1	EryP	Untreated_1
Untreated_1_AGTAGCTTCGGATAAA-1	EoBasoP	Untreated_1
Untreated_1_AGTAGCTTCGGTAACT-1	CD34_GATA2_prog	Untreated_1
Untreated_1_AGTAGTCAGGAGAGGC-1	EryP	Untreated_1
Untreated_1_AGTAGTCAGTGTACAA-1	CyclingP	Untreated_1
Untreated_1_AGTAGTCCAAGTGGTG-1	EoBasoP	Untreated_1
Untreated_1_AGTAGTCCAGCCGGTT-1	MEP	Untreated_1
Untreated_1_AGTAGTCCAGCTGCCA-1	MEP	Untreated_1
Untreated_1_AGTAGTCCAGTTGGTT-1	CyclingP	Untreated_1
Untreated_1_AGTAGTCGTTTGAAAG-1	EoBasoP	Untreated_1
Untreated_1_AGTAGTCTCACCCTGT-1	MEP	Untreated_1
Untreated_1_AGTAGTCTCCACTTTA-1	HSPC	Untreated_1
Untreated_1_AGTAGTCTCCGGCTTT-1	EryP	Untreated_1
Untreated_1_AGTCAACAGCCAAGGT-1	CD34_GATA2_prog	Untreated_1
Untreated_1_AGTCAACCAGACGATG-1	MEP	Untreated_1
Untreated_1_AGTCAACCATCCTTGC-1	MEP	Untreated_1
Untreated_1_AGTCAACGTCGCATTA-1	EoBasoP	Untreated_1
Untreated_1_AGTCAACGTTAGGAGC-1	HSC	Untreated_1
Untreated_1_AGTCAACTCACAGAGG-1	MEP	Untreated_1
Untreated_1_AGTCAACTCCTCAGGG-1	HSPC	Untreated_1
Untreated_1_AGTCAACTCCTTACCG-1	EryP	Untreated_1
Untreated_1_AGTCAACTCGGTGAAG-1	CyclingP	Untreated_1
Untreated_1_AGTCAACTCTCAGAAC-1	HSC	Untreated_1
Untreated_1_AGTCACAAGAATCTAG-1	EoBasoP	Untreated_1
Untreated_1_AGTCACAAGTGCCCGT-1	CD34_GATA2_prog	Untreated_1
Untreated_1_AGTCACACACGGGTAA-1	HSC	Untreated_1
Untreated_1_AGTCACACAGGGATAC-1	MEP	Untreated_1
Untreated_1_AGTCACAGTATCCTTT-1	CD34_GATA2_prog	Untreated_1
Untreated_1_AGTCACAGTGATAGTA-1	EoBasoP	Untreated_1
Untreated_1_AGTCACAGTGCCCACA-1	EryP	Untreated_1
Untreated_1_AGTCATGAGAACGCGT-1	MEP	Untreated_1
Untreated_1_AGTCATGAGAATCTAG-1	EoBasoP	Untreated_1
Untreated_1_AGTCATGAGGTTATAG-1	CyclingP	Untreated_1
Untreated_1_AGTCATGCAAGAGTAT-1	EoBasoP	Untreated_1
Untreated_1_AGTCATGCATGTGTCA-1	EoBasoP	Untreated_1
Untreated_1_AGTCATGGTAGACAGC-1	EryP	Untreated_1
Untreated_1_AGTCATGTCCAGCACG-1	MEP	Untreated_1
Untreated_1_AGTCATGTCTGTAAGC-1	MEP	Untreated_1
Untreated_1_AGTCTCCAGCATATGA-1	MEP	Untreated_1
Untreated_1_AGTCTCCAGGTAAGGA-1	HSC	Untreated_1
Untreated_1_AGTCTCCCAATGTCTG-1	EoBasoP	Untreated_1
Untreated_1_AGTCTCCCAGCAGGAT-1	MEP	Untreated_1
Untreated_1_AGTCTCCCATCCTAAG-1	CD34_GATA2_prog	Untreated_1
Untreated_1_AGTCTCCGTACGTGTT-1	HSC	Untreated_1
Untreated_1_AGTCTCCGTGAGTCAG-1	CyclingP	Untreated_1
Untreated_1_AGTCTCCTCTCTATGT-1	HSC	Untreated_1
Untreated_1_AGTGACTAGATGGCAC-1	HSC	Untreated_1
Untreated_1_AGTGACTCAATATCCG-1	CD34_GATA2_prog	Untreated_1
Untreated_1_AGTGACTGTAATTAGG-1	HSC	Untreated_1
Untreated_1_AGTGACTGTACTGCCG-1	HSC	Untreated_1
Untreated_1_AGTGACTGTCTGGTTA-1	MEP	Untreated_1
Untreated_1_AGTGACTGTGAGACGT-1	EoBasoP	Untreated_1
Untreated_1_AGTGACTGTTCTCAGA-1	EryP	Untreated_1
Untreated_1_AGTGACTTCCCATAAG-1	MEP	Untreated_1
Untreated_1_AGTGATCAGTATAGAC-1	MEP	Untreated_1
Untreated_1_AGTGATCCAAATTGGA-1	HSC	Untreated_1
Untreated_1_AGTGATCCACAGCCTG-1	HSC	Untreated_1
Untreated_1_AGTGATCCACTCAAGT-1	MEP	Untreated_1
Untreated_1_AGTGATCGTATTCCGA-1	EryP	Untreated_1
Untreated_1_AGTGATCGTGAATTGA-1	EoBasoP	Untreated_1
Untreated_1_AGTGATCGTGACAACG-1	EoBasoP	Untreated_1
Untreated_1_AGTGATCGTGATTCAC-1	MKP	Untreated_1
Untreated_1_AGTGATCGTGCCGTTG-1	EoBasoP	Untreated_1
Untreated_1_AGTGATCTCGAAGTGG-1	CyclingP	Untreated_1
Untreated_1_AGTGATCTCTATCGCC-1	MEP	Untreated_1
Untreated_1_AGTGCCGAGACAAGCC-1	HSPC	Untreated_1
Untreated_1_AGTGCCGAGATACCAA-1	CyclingP	Untreated_1
Untreated_1_AGTGCCGAGCAGCCTC-1	EoBasoP	Untreated_1
Untreated_1_AGTGCCGAGGAGCAAA-1	EryP	Untreated_1
Untreated_1_AGTGCCGAGGTTGGTG-1	CD34_GATA2_prog	Untreated_1
Untreated_1_AGTGCCGCACAAGCTT-1	EoBasoP	Untreated_1
Untreated_1_AGTGCCGCACGGTAGA-1	EryP	Untreated_1
Untreated_1_AGTGCCGCATACATCG-1	CyclingP	Untreated_1
Untreated_1_AGTGCCGGTCTCTCTG-1	EryP	Untreated_1
Untreated_1_AGTGCCGTCGGCACTG-1	CyclingP	Untreated_1
Untreated_1_AGTGCCGTCTCATTAC-1	EoBasoP	Untreated_1
Untreated_1_AGTGCCGTCTCTGGTC-1	EryP	Untreated_1
Untreated_1_AGTGTTGAGGGTCACA-1	HSC	Untreated_1
Untreated_1_AGTGTTGCACAGTGTT-1	EryP	Untreated_1
Untreated_1_AGTGTTGCACTATCGA-1	MEP	Untreated_1
Untreated_1_AGTGTTGCATTAGGCT-1	HSC	Untreated_1
Untreated_1_AGTGTTGGTGAGACGT-1	MEP	Untreated_1
Untreated_1_AGTGTTGGTTCAAGGG-1	MEP	Untreated_1
Untreated_1_AGTGTTGTCACGTCCT-1	HSC	Untreated_1
Untreated_1_AGTTAGCAGCAACTTC-1	MEP	Untreated_1
Untreated_1_AGTTAGCCAACAAGAT-1	EryP	Untreated_1
Untreated_1_AGTTAGCCATATAGCC-1	CD34_GATA2_prog	Untreated_1
Untreated_1_AGTTAGCGTAACCCTA-1	EoBasoP	Untreated_1
Untreated_1_AGTTAGCGTATTTCGG-1	HSPC	Untreated_1
Untreated_1_AGTTAGCGTCGGATTT-1	CyclingP	Untreated_1
Untreated_1_AGTTAGCTCCTCTTTC-1	HSPC	Untreated_1
Untreated_1_AGTTAGCTCTTCGTGC-1	CD34_GATA2_prog	Untreated_1
Untreated_1_AGTTCCCAGATTCGCT-1	MKP	Untreated_1
Untreated_1_AGTTCCCAGGCCACCT-1	EoBasoP	Untreated_1
Untreated_1_AGTTCCCAGTCATTGC-1	EoBasoP	Untreated_1
Untreated_1_AGTTCCCCAAGTCCAT-1	MEP	Untreated_1
Untreated_1_AGTTCCCCACGAGAAC-1	EoBasoP	Untreated_1
Untreated_1_AGTTCCCCACTACAGT-1	EryP	Untreated_1
Untreated_1_AGTTCCCCATTGTACG-1	MEP	Untreated_1
Untreated_1_AGTTCCCGTTGCCGAC-1	MKP	Untreated_1
Untreated_1_AGTTCCCTCGTTGTGA-1	EoBasoP	Untreated_1
Untreated_1_AGTTCGAAGACCACGA-1	HSC	Untreated_1
Untreated_1_AGTTCGAAGCTAGATA-1	EryP	Untreated_1
Untreated_1_AGTTCGACACGCACCA-1	MEP	Untreated_1
Untreated_1_AGTTCGACAGCCTATA-1	CyclingP	Untreated_1
Untreated_1_AGTTCGAGTATCGAGG-1	HSC	Untreated_1
Untreated_1_AGTTCGAGTATGCGGA-1	HSC	Untreated_1
Untreated_1_AGTTCGAGTCTTCATT-1	HSC	Untreated_1
Untreated_1_AGTTCGATCACGTAGT-1	EoBasoP	Untreated_1
Untreated_1_ATACCGACAATGGCCC-1	HSC	Untreated_1
Untreated_1_ATACCGACAGAATTCC-1	EryP	Untreated_1
Untreated_1_ATACCGACATGGCTAT-1	CD34_GATA2_prog	Untreated_1
Untreated_1_ATACCGAGTACGAAAT-1	HSC	Untreated_1
Untreated_1_ATACCGAGTAGTTCCA-1	MEP	Untreated_1
Untreated_1_ATACCGAGTGATTGGG-1	EoBasoP	Untreated_1
Untreated_1_ATACCGAGTGCCCACA-1	CD34_GATA2_prog	Untreated_1
Untreated_1_ATACCGATCGTAGCCG-1	CyclingP	Untreated_1
Untreated_1_ATACCGATCTTTCCGG-1	EoBasoP	Untreated_1
Untreated_1_ATACCTTAGCATGCGA-1	MEP	Untreated_1
Untreated_1_ATACCTTCAAATACAG-1	MEP	Untreated_1
Untreated_1_ATACCTTCAGATCACT-1	EryP	Untreated_1
Untreated_1_ATACCTTCATGACGGA-1	MKP	Untreated_1
Untreated_1_ATACCTTTCCCAGGCA-1	MEP	Untreated_1
Untreated_1_ATACCTTTCCCATAAG-1	CD34_GATA2_prog	Untreated_1
Untreated_1_ATACTTCAGAGGCTGT-1	EryP	Untreated_1
Untreated_1_ATACTTCCAAACTAAG-1	MEP	Untreated_1
Untreated_1_ATACTTCCAGCCCAGT-1	MEP	Untreated_1
Untreated_1_ATACTTCGTAACACCT-1	MEP	Untreated_1
Untreated_1_ATACTTCGTACTGAGG-1	HSC	Untreated_1
Untreated_1_ATACTTCGTTTCTTAC-1	MEP	Untreated_1
Untreated_1_ATACTTCTCCGAGATT-1	EryP	Untreated_1
Untreated_1_ATACTTCTCCGATGCG-1	CyclingP	Untreated_1
Untreated_1_ATACTTCTCTCAACGA-1	CyclingP	Untreated_1
Untreated_1_ATAGACCAGTAGGCCA-1	EryP	Untreated_1
Untreated_1_ATAGACCAGTGCCTCG-1	HSC	Untreated_1
Untreated_1_ATAGACCCACAAAGCG-1	EryP	Untreated_1
Untreated_1_ATAGACCCACACACGC-1	HSC	Untreated_1
Untreated_1_ATAGACCGTTACCGTA-1	CyclingP	Untreated_1
Untreated_1_ATAGACCGTTGGGCCT-1	MEP	Untreated_1
Untreated_1_ATAGACCTCAAATGCC-1	EryP	Untreated_1
Untreated_1_ATAGACCTCATCTACT-1	HSPC	Untreated_1
Untreated_1_ATAGACCTCGATGGAG-1	EoBasoP	Untreated_1
Untreated_1_ATAGACCTCGATTCCC-1	HSC	Untreated_1
Untreated_1_ATAGAGAAGGAGCAAA-1	HSC	Untreated_1
Untreated_1_ATAGAGAAGTGGCAGT-1	EoBasoP	Untreated_1
Untreated_1_ATAGAGACAGAAGCTG-1	MEP	Untreated_1
Untreated_1_ATAGAGAGTGTTACAC-1	EoBasoP	Untreated_1
Untreated_1_ATAGAGAGTTCCGCAG-1	MEP	Untreated_1
Untreated_1_ATAGAGATCCACGTAA-1	EoBasoP	Untreated_1
Untreated_1_ATAGAGATCCATGATG-1	EoBasoP	Untreated_1
Untreated_1_ATAGGCTAGAGCAGAA-1	EryP	Untreated_1
Untreated_1_ATAGGCTAGAGCCATG-1	EryP	Untreated_1
Untreated_1_ATAGGCTAGAGTCTTC-1	EoBasoP	Untreated_1
Untreated_1_ATAGGCTAGATTAGAC-1	MEP	Untreated_1
Untreated_1_ATAGGCTAGGAGGTTC-1	CD34_GATA2_prog	Untreated_1
Untreated_1_ATAGGCTAGTGGCGAT-1	EryP	Untreated_1
Untreated_1_ATAGGCTCACCTATCC-1	CD34_GATA2_prog	Untreated_1
Untreated_1_ATAGGCTGTACGACTT-1	MEP	Untreated_1
Untreated_1_ATAGGCTGTTGGCCTG-1	MEP	Untreated_1
Untreated_1_ATAGGCTTCAGTGTTG-1	EoBasoP	Untreated_1
Untreated_1_ATAGGCTTCTCATGGA-1	HSC	Untreated_1
Untreated_1_ATATCCTAGATTCGCT-1	HSC	Untreated_1
Untreated_1_ATATCCTAGGATGAGA-1	EoBasoP	Untreated_1
Untreated_1_ATATCCTCACGTCGGT-1	MEP	Untreated_1
Untreated_1_ATATCCTGTCTACACA-1	MEP	Untreated_1
Untreated_1_ATATCCTGTTAAGGGC-1	HSC	Untreated_1
Untreated_1_ATATCCTTCAAGCCGC-1	MEP	Untreated_1
Untreated_1_ATATCCTTCCTCGATC-1	CyclingP	Untreated_1
Untreated_1_ATATCCTTCCTGCCAT-1	MEP	Untreated_1
Untreated_1_ATCACAGAGAGGATCC-1	EoBasoP	Untreated_1
Untreated_1_ATCACAGAGGCTTTCA-1	MEP	Untreated_1
Untreated_1_ATCACAGCATACTTTC-1	EryP	Untreated_1
Untreated_1_ATCACAGGTAGTTAGA-1	EryP	Untreated_1
Untreated_1_ATCACAGGTCGTGGTC-1	HSC	Untreated_1
Untreated_1_ATCACAGTCATTTGGG-1	EryP	Untreated_1
Untreated_1_ATCACAGTCGATCCAA-1	EoBasoP	Untreated_1
Untreated_1_ATCACAGTCGATTCCC-1	MEP	Untreated_1
Untreated_1_ATCACGAAGGGTCACA-1	MEP	Untreated_1
Untreated_1_ATCACGACAAGTTGGG-1	MEP	Untreated_1
Untreated_1_ATCACGACACAGTCGC-1	EryP	Untreated_1
Untreated_1_ATCACGACAGTTAGAA-1	EryP	Untreated_1
Untreated_1_ATCACGACATATCTGG-1	MEP	Untreated_1
Untreated_1_ATCACGATCCTCACTG-1	EoBasoP	Untreated_1
Untreated_1_ATCACGATCGCGTCGA-1	HSC	Untreated_1
Untreated_1_ATCACTTAGTCCTACA-1	MEP	Untreated_1
Untreated_1_ATCACTTCACAGTACT-1	EoBasoP	Untreated_1
Untreated_1_ATCACTTCATTCTCCG-1	MEP	Untreated_1
Untreated_1_ATCACTTGTAACATCC-1	EoBasoP	Untreated_1
Untreated_1_ATCACTTGTCGATTAC-1	MEP	Untreated_1
Untreated_1_ATCACTTGTCTTCAAG-1	HSC	Untreated_1
Untreated_1_ATCACTTGTGGCTTAT-1	HSC	Untreated_1
Untreated_1_ATCACTTTCAACCTCC-1	HSC	Untreated_1
Untreated_1_ATCACTTTCAGTCTTT-1	HSC	Untreated_1
Untreated_1_ATCACTTTCATCGGGC-1	CyclingP	Untreated_1
Untreated_1_ATCACTTTCCATGATG-1	CD34_GATA2_prog	Untreated_1
Untreated_1_ATCACTTTCCGAGGCT-1	MEP	Untreated_1
Untreated_1_ATCACTTTCGAGAACG-1	HSC	Untreated_1
Untreated_1_ATCACTTTCTGTGTGA-1	MEP	Untreated_1
Untreated_1_ATCAGGTAGCTCACTA-1	MEP	Untreated_1
Untreated_1_ATCAGGTAGGTAATCA-1	CD34_GATA2_prog	Untreated_1
Untreated_1_ATCAGGTAGTGCAAAT-1	CD34_GATA2_prog	Untreated_1
Untreated_1_ATCAGGTCAGGACTAG-1	MEP	Untreated_1
Untreated_1_ATCAGGTGTCACGTGC-1	CD34_GATA2_prog	Untreated_1
Untreated_1_ATCAGGTTCGGCAGTC-1	MEP	Untreated_1
Untreated_1_ATCATTCAGCACTAAA-1	EoBasoP	Untreated_1
Untreated_1_ATCATTCAGGCCGCTT-1	EryP	Untreated_1
Untreated_1_ATCATTCCAAGCAGGT-1	MEP	Untreated_1
Untreated_1_ATCATTCCACGGTGTC-1	EoBasoP	Untreated_1
Untreated_1_ATCATTCCACGTGTGC-1	EryP	Untreated_1
Untreated_1_ATCATTCCATCGCTAA-1	EoBasoP	Untreated_1
Untreated_1_ATCATTCCATGGGTTT-1	EoBasoP	Untreated_1
Untreated_1_ATCATTCGTAGACACG-1	MEP	Untreated_1
Untreated_1_ATCATTCGTCTTCATT-1	HSC	Untreated_1
Untreated_1_ATCATTCGTGCCGAAA-1	MEP	Untreated_1
Untreated_1_ATCATTCTCAATGCAC-1	HSC	Untreated_1
Untreated_1_ATCATTCTCCTTCGAC-1	MEP	Untreated_1
Untreated_1_ATCATTCTCGTTGTAG-1	EoBasoP	Untreated_1
Untreated_1_ATCATTCTCTTGGGCG-1	EoBasoP	Untreated_1
Untreated_1_ATCATTCTCTTTGCTA-1	MEP	Untreated_1
Untreated_1_ATCCACCAGACCGTTT-1	HSC	Untreated_1
Untreated_1_ATCCACCCATCGCTCT-1	HSC	Untreated_1
Untreated_1_ATCCACCGTAACGATA-1	EryP	Untreated_1
Untreated_1_ATCCACCGTACGATCT-1	CD34_GATA2_prog	Untreated_1
Untreated_1_ATCCACCGTGTAGCAG-1	EoBasoP	Untreated_1
Untreated_1_ATCCACCTCCAAAGGG-1	CyclingP	Untreated_1
Untreated_1_ATCCATTAGAGTCGAC-1	CD34_GATA2_prog	Untreated_1
Untreated_1_ATCCATTCAGGGTCTC-1	EoBasoP	Untreated_1
Untreated_1_ATCCATTGTATGTCAC-1	HSC	Untreated_1
Untreated_1_ATCCATTTCATTCTTG-1	EryP	Untreated_1
Untreated_1_ATCCATTTCGCGTGAC-1	MEP	Untreated_1
Untreated_1_ATCCCTGAGATTCGCT-1	EryP	Untreated_1
Untreated_1_ATCCCTGAGGCGAAGG-1	CD34_GATA2_prog	Untreated_1
Untreated_1_ATCCCTGAGGTAACTA-1	MEP	Untreated_1
Untreated_1_ATCCCTGAGGTCCGAA-1	MEP	Untreated_1
Untreated_1_ATCCCTGCAATACGAA-1	CD34_GATA2_prog	Untreated_1
Untreated_1_ATCCCTGCACGACCTG-1	EryP	Untreated_1
Untreated_1_ATCCCTGCACTGAGGA-1	CyclingP	Untreated_1
Untreated_1_ATCCCTGCAGATCCAT-1	MEP	Untreated_1
Untreated_1_ATCCCTGGTCCATCTC-1	HSC	Untreated_1
Untreated_1_ATCCCTGGTGTTAGCT-1	HSC	Untreated_1
Untreated_1_ATCCCTGTCCCATACC-1	HSC	Untreated_1
Untreated_1_ATCCGTCAGACAACAT-1	CyclingP	Untreated_1
Untreated_1_ATCCGTCGTATGAAGT-1	EryP	Untreated_1
Untreated_1_ATCCGTCGTCATAACC-1	MEP	Untreated_1
Untreated_1_ATCCGTCGTGCAACAG-1	EoBasoP	Untreated_1
Untreated_1_ATCCGTCGTGTTGACT-1	EryP	Untreated_1
Untreated_1_ATCCGTCTCCTTCTGG-1	MEP	Untreated_1
Untreated_1_ATCCGTCTCGTTACCC-1	MEP	Untreated_1
Untreated_1_ATCCGTCTCTCCAATT-1	EryP	Untreated_1
Untreated_1_ATCCGTCTCTTCTCAA-1	HSC	Untreated_1
Untreated_1_ATCCTATAGCAGCCTC-1	MEP	Untreated_1
Untreated_1_ATCCTATAGCTGTCCG-1	MEP	Untreated_1
Untreated_1_ATCCTATAGGCAGGTT-1	HSC	Untreated_1
Untreated_1_ATCCTATAGTTTCGGT-1	MEP	Untreated_1
Untreated_1_ATCCTATCAGTTGAAA-1	EoBasoP	Untreated_1
Untreated_1_ATCCTATGTACTGACT-1	CD34_GATA2_prog	Untreated_1
Untreated_1_ATCCTATGTAGGATAT-1	MEP	Untreated_1
Untreated_1_ATCCTATGTATGATCC-1	MEP	Untreated_1
Untreated_1_ATCCTATGTCCAGCAC-1	MEP	Untreated_1
Untreated_1_ATCCTATTCCCATTCG-1	MEP	Untreated_1
Untreated_1_ATCGATGAGGTTGGTG-1	EryP	Untreated_1
Untreated_1_ATCGATGCAATTGAAG-1	MEP	Untreated_1
Untreated_1_ATCGATGCACCTGATA-1	EoBasoP	Untreated_1
Untreated_1_ATCGATGGTCGCATTA-1	MEP	Untreated_1
Untreated_1_ATCGATGGTTATTCCT-1	MEP	Untreated_1
Untreated_1_ATCGATGTCACTAGCA-1	EryP	Untreated_1
Untreated_1_ATCGATGTCGAACACT-1	MEP	Untreated_1
Untreated_1_ATCGATGTCTCAATCT-1	MEP	Untreated_1
Untreated_1_ATCGATGTCTTCTGTA-1	EoBasoP	Untreated_1
Untreated_1_ATCGCCTAGAGGTATT-1	EoBasoP	Untreated_1
Untreated_1_ATCGCCTAGAGTACCG-1	MEP	Untreated_1
Untreated_1_ATCGCCTAGCGAGTAC-1	HSC	Untreated_1
Untreated_1_ATCGCCTAGCTAGAGC-1	EryP	Untreated_1
Untreated_1_ATCGCCTAGTGCTCAT-1	HSPC	Untreated_1
Untreated_1_ATCGCCTGTAAGCAAT-1	MEP	Untreated_1
Untreated_1_ATCGCCTGTACGTGTT-1	MEP	Untreated_1
Untreated_1_ATCGCCTTCCACGGAC-1	HSC	Untreated_1
Untreated_1_ATCGCCTTCCGGACGT-1	HSC	Untreated_1
Untreated_1_ATCGGATAGCTGAGCA-1	EoBasoP	Untreated_1
Untreated_1_ATCGGATAGGGTATAT-1	HSC	Untreated_1
Untreated_1_ATCGGATAGTCTTGGT-1	EryP	Untreated_1
Untreated_1_ATCGGATCATGCCGCA-1	MEP	Untreated_1
Untreated_1_ATCGGATGTCGCCTAG-1	HSC	Untreated_1
Untreated_1_ATCGGATGTGAATGTA-1	EoBasoP	Untreated_1
Untreated_1_ATCGGATGTGTAAACA-1	MEP	Untreated_1
Untreated_1_ATCGGATTCCGTGTCT-1	MEP	Untreated_1
Untreated_1_ATCGGATTCTAGTTCT-1	EoBasoP	Untreated_1
Untreated_1_ATCGGATTCTTAGGAC-1	MEP	Untreated_1
Untreated_1_ATCGGCGAGCTAAGTA-1	EoBasoP	Untreated_1
Untreated_1_ATCGGCGCAAGATCCT-1	MEP	Untreated_1
Untreated_1_ATCGGCGCATAGGAGC-1	HSC	Untreated_1
Untreated_1_ATCGGCGTCAAGAGTA-1	EryP	Untreated_1
Untreated_1_ATCGTAGAGAAACCCG-1	HSPC	Untreated_1
Untreated_1_ATCGTAGAGCCATATC-1	MEP	Untreated_1
Untreated_1_ATCGTAGAGGATTCAA-1	EryP	Untreated_1
Untreated_1_ATCGTAGAGGTTCAGG-1	EoBasoP	Untreated_1
Untreated_1_ATCGTAGAGTGGTTAA-1	EoBasoP	Untreated_1
Untreated_1_ATCGTAGCAATACCCA-1	CD34_GATA2_prog	Untreated_1
Untreated_1_ATCGTAGCACTCTAGA-1	MEP	Untreated_1
Untreated_1_ATCGTAGGTCCAGCAC-1	MEP	Untreated_1
Untreated_1_ATCGTAGGTTGCATCA-1	MEP	Untreated_1
Untreated_1_ATCGTAGTCTGGGCAC-1	MEP	Untreated_1
Untreated_1_ATCGTCCCACCAGTAT-1	CD34_GATA2_prog	Untreated_1
Untreated_1_ATCGTCCCACCATTCC-1	HSC	Untreated_1
Untreated_1_ATCGTCCGTAATCAGA-1	HSPC	Untreated_1
Untreated_1_ATCGTCCGTCGCAACC-1	EoBasoP	Untreated_1
Untreated_1_ATCGTCCGTGGTCCCA-1	HSC	Untreated_1
Untreated_1_ATCGTCCGTTAACCTG-1	CD34_GATA2_prog	Untreated_1
Untreated_1_ATCGTCCGTTAGGGTG-1	EoBasoP	Untreated_1
Untreated_1_ATCGTCCGTTCCGTTC-1	EoBasoP	Untreated_1
Untreated_1_ATCGTCCTCACATACG-1	MEP	Untreated_1
Untreated_1_ATCGTCCTCCAAAGGG-1	HSC	Untreated_1
Untreated_1_ATCGTCCTCTAACGGT-1	HSC	Untreated_1
Untreated_1_ATCGTCCTCTCGTTTA-1	EoBasoP	Untreated_1
Untreated_1_ATCGTGAAGATTGACA-1	EryP	Untreated_1
Untreated_1_ATCGTGAAGATTGATG-1	CyclingP	Untreated_1
Untreated_1_ATCGTGAAGGAAGAAC-1	EoBasoP	Untreated_1
Untreated_1_ATCGTGAGTGTATCCA-1	EoBasoP	Untreated_1
Untreated_1_ATCGTGATCCATATGG-1	EoBasoP	Untreated_1
Untreated_1_ATCTCTAAGATACGAT-1	EoBasoP	Untreated_1
Untreated_1_ATCTCTAAGATTGACA-1	EryP	Untreated_1
Untreated_1_ATCTCTAAGCTGGAGT-1	EryP	Untreated_1
Untreated_1_ATCTCTAAGTAGCAAT-1	MEP	Untreated_1
Untreated_1_ATCTCTAAGTCAATCC-1	EoBasoP	Untreated_1
Untreated_1_ATCTCTACAGGCATGA-1	MEP	Untreated_1
Untreated_1_ATCTCTAGTAGAGCTG-1	Early_GMP	Untreated_1
Untreated_1_ATCTCTAGTCCCTGAG-1	EryP	Untreated_1
Untreated_1_ATCTCTATCTGCACCT-1	EoBasoP	Untreated_1
Untreated_1_ATCTTCAAGAAGAACG-1	HSC	Untreated_1
Untreated_1_ATCTTCACAAACGGCA-1	MEP	Untreated_1
Untreated_1_ATCTTCACAAGCAATA-1	CD34_GATA2_prog	Untreated_1
Untreated_1_ATCTTCACAGTCGTTA-1	CD34_GATA2_prog	Untreated_1
Untreated_1_ATCTTCAGTCCTGGGT-1	CD34_GATA2_prog	Untreated_1
Untreated_1_ATCTTCAGTCCTGTTC-1	CyclingP	Untreated_1
Untreated_1_ATCTTCATCACCGGTG-1	MEP	Untreated_1
Untreated_1_ATCTTCATCCAACCGG-1	MEP	Untreated_1
Untreated_1_ATCTTCATCGCCAGTG-1	MEP	Untreated_1
Untreated_1_ATGAAAGAGACTTGTC-1	EryP	Untreated_1
Untreated_1_ATGAAAGAGGCGCTCT-1	EoBasoP	Untreated_1
Untreated_1_ATGAAAGGTGTCGATT-1	HSC	Untreated_1
Untreated_1_ATGAAAGTCCAAAGGG-1	MEP	Untreated_1
Untreated_1_ATGACCAAGCGTCAGA-1	HSC	Untreated_1
Untreated_1_ATGACCAAGTCCCGAC-1	MEP	Untreated_1
Untreated_1_ATGACCACACTAGTAC-1	CyclingP	Untreated_1
Untreated_1_ATGACCACAGGTCAAG-1	MEP	Untreated_1
Untreated_1_ATGACCACAGGTCTCG-1	EryP	Untreated_1
Untreated_1_ATGACCACATGGATCT-1	CD34_GATA2_prog	Untreated_1
Untreated_1_ATGACCAGTAGAGATT-1	EoBasoP	Untreated_1
Untreated_1_ATGACCAGTCATCCGG-1	MEP	Untreated_1
Untreated_1_ATGACCAGTCCTGTCT-1	MEP	Untreated_1
Untreated_1_ATGACCAGTCTTGGTA-1	EoBasoP	Untreated_1
Untreated_1_ATGACCATCATGAGAA-1	EoBasoP	Untreated_1
Untreated_1_ATGACCATCCTGTAAG-1	CyclingP	Untreated_1
Untreated_1_ATGAGGGAGACGCCAA-1	Early_GMP	Untreated_1
Untreated_1_ATGAGGGAGGACAGTC-1	EryP	Untreated_1
Untreated_1_ATGAGGGAGGCTCAAG-1	CyclingP	Untreated_1
Untreated_1_ATGAGGGCAGCGAGTA-1	MEP	Untreated_1
Untreated_1_ATGAGGGCAGTAACCT-1	MEP	Untreated_1
Untreated_1_ATGAGGGCATGGCGCT-1	CyclingP	Untreated_1
Untreated_1_ATGAGGGCATTGGATC-1	MEP	Untreated_1
Untreated_1_ATGAGGGGTTCAGGTT-1	HSC	Untreated_1
Untreated_1_ATGAGTCAGAGCACTG-1	MEP	Untreated_1
Untreated_1_ATGAGTCAGCACGTCC-1	HSC	Untreated_1
Untreated_1_ATGAGTCAGTCTTCGA-1	EoBasoP	Untreated_1
Untreated_1_ATGAGTCCAATAGGGC-1	CD34_GATA2_prog	Untreated_1
Untreated_1_ATGAGTCGTGTGACCC-1	EoBasoP	Untreated_1
Untreated_1_ATGAGTCTCAGCTGAT-1	EryP	Untreated_1
Untreated_1_ATGAGTCTCATTACGG-1	MEP	Untreated_1
Untreated_1_ATGAGTCTCTCCGTGT-1	EryP	Untreated_1
Untreated_1_ATGAGTCTCTGTCTCG-1	EryP	Untreated_1
Untreated_1_ATGATCGAGGGCCAAT-1	EoBasoP	Untreated_1
Untreated_1_ATGATCGCACCTCAGG-1	HSPC	Untreated_1
Untreated_1_ATGATCGCATAATCGC-1	MEP	Untreated_1
Untreated_1_ATGATCGCATCCTTCG-1	EoBasoP	Untreated_1
Untreated_1_ATGATCGGTAGGCTCC-1	CyclingP	Untreated_1
Untreated_1_ATGATCGGTATTCCTT-1	EoBasoP	Untreated_1
Untreated_1_ATGATCGGTTACACAC-1	EryP	Untreated_1
Untreated_1_ATGATCGTCAGCCTTC-1	EryP	Untreated_1
Untreated_1_ATGATCGTCGATACGT-1	EryP	Untreated_1
Untreated_1_ATGCATGAGCCGTTAT-1	Early_GMP	Untreated_1
Untreated_1_ATGCATGCAAAGCACG-1	EoBasoP	Untreated_1
Untreated_1_ATGCATGCAACTCCAA-1	EoBasoP	Untreated_1
Untreated_1_ATGCATGCATCTGCGG-1	EoBasoP	Untreated_1
Untreated_1_ATGCATGGTATGCAAA-1	MEP	Untreated_1
Untreated_1_ATGCATGGTGGGCTTC-1	HSC	Untreated_1
Untreated_1_ATGCATGTCTATGCCC-1	MEP	Untreated_1
Untreated_1_ATGCATGTCTATTTCG-1	EoBasoP	Untreated_1
Untreated_1_ATGCCTCAGATCACCT-1	HSC	Untreated_1
Untreated_1_ATGCCTCAGTGCGTCC-1	EryP	Untreated_1
Untreated_1_ATGCCTCCACACCTGG-1	MEP	Untreated_1
Untreated_1_ATGCCTCCAGTCAGAG-1	MEP	Untreated_1
Untreated_1_ATGCCTCGTAGACGTG-1	EryP	Untreated_1
Untreated_1_ATGCCTCTCTTCCCAG-1	EoBasoP	Untreated_1
Untreated_1_ATGCGATAGCATTGTC-1	HSC	Untreated_1
Untreated_1_ATGCGATAGCCTATCA-1	MEP	Untreated_1
Untreated_1_ATGCGATAGTACGTCT-1	EryP	Untreated_1
Untreated_1_ATGCGATGTTGCAACT-1	MEP	Untreated_1
Untreated_1_ATGCGATGTTGCGGAA-1	HSC	Untreated_1
Untreated_1_ATGCGATTCGGACCAC-1	EryP	Untreated_1
Untreated_1_ATGCGATTCGGCATAT-1	MEP	Untreated_1
Untreated_1_ATGGAGGAGCACTCAT-1	MEP	Untreated_1
Untreated_1_ATGGAGGAGTGATGGC-1	MEP	Untreated_1
Untreated_1_ATGGAGGCAACTGCTA-1	MEP	Untreated_1
Untreated_1_ATGGAGGCACATGTTG-1	CD34_GATA2_prog	Untreated_1
Untreated_1_ATGGAGGCACTACAGT-1	MEP	Untreated_1
Untreated_1_ATGGAGGCAGGTGAGT-1	EryP	Untreated_1
Untreated_1_ATGGAGGCATAGGTAA-1	HSC	Untreated_1
Untreated_1_ATGGAGGCATTGTAGC-1	MEP	Untreated_1
Untreated_1_ATGGAGGTCACTGGTA-1	CyclingP	Untreated_1
Untreated_1_ATGGAGGTCTATTTCG-1	HSC	Untreated_1
Untreated_1_ATGGATCAGAATCCCT-1	EryP	Untreated_1
Untreated_1_ATGGATCAGACAACAT-1	HSC	Untreated_1
Untreated_1_ATGGATCAGCGTGCTC-1	MEP	Untreated_1
Untreated_1_ATGGATCCACTTCTCG-1	MEP	Untreated_1
Untreated_1_ATGGATCCATTAAAGG-1	MEP	Untreated_1
Untreated_1_ATGGATCGTACCGCGT-1	EoBasoP	Untreated_1
Untreated_1_ATGGATCGTAGTCCTA-1	MEP	Untreated_1
Untreated_1_ATGGATCGTCCGGTGT-1	EryP	Untreated_1
Untreated_1_ATGGATCGTGCATACT-1	EoBasoP	Untreated_1
Untreated_1_ATGGATCTCCAGCACG-1	EoBasoP	Untreated_1
Untreated_1_ATGGATCTCGCATAGT-1	HSC	Untreated_1
Untreated_1_ATGGGAGAGCAACCAG-1	EoBasoP	Untreated_1
Untreated_1_ATGGGAGAGGCATGGT-1	EryP	Untreated_1
Untreated_1_ATGGGAGAGGTCGCCT-1	CyclingP	Untreated_1
Untreated_1_ATGGGAGAGTCATCGT-1	EoBasoP	Untreated_1
Untreated_1_ATGGGAGCAATCTCTT-1	EoBasoP	Untreated_1
Untreated_1_ATGGGAGCATAATGAG-1	HSC	Untreated_1
Untreated_1_ATGGGAGGTCTTGTCC-1	CyclingP	Untreated_1
Untreated_1_ATGGGAGGTTTCCCAC-1	MEP	Untreated_1
Untreated_1_ATGGGTTAGCGTATAA-1	MEP	Untreated_1
Untreated_1_ATGGGTTAGGGTACGT-1	MEP	Untreated_1
Untreated_1_ATGGGTTAGTCAGCGA-1	HSC	Untreated_1
Untreated_1_ATGGGTTCACTTCAGA-1	CyclingP	Untreated_1
Untreated_1_ATGGGTTCAGGTTCCG-1	MEP	Untreated_1
Untreated_1_ATGGGTTCAGTGGGTA-1	EoBasoP	Untreated_1
Untreated_1_ATGGGTTGTCGTGGTC-1	HSC	Untreated_1
Untreated_1_ATGGGTTTCACTTCTA-1	MEP	Untreated_1
Untreated_1_ATGGGTTTCGCGCTGA-1	EryP	Untreated_1
Untreated_1_ATGGGTTTCTCAAAGC-1	MEP	Untreated_1
Untreated_1_ATGGGTTTCTTCGATT-1	EryP	Untreated_1
Untreated_1_ATGGTTGAGGAGAGGC-1	MEP	Untreated_1
Untreated_1_ATGGTTGAGGTTCTAC-1	HSC	Untreated_1
Untreated_1_ATGGTTGAGTAGACCG-1	MEP	Untreated_1
Untreated_1_ATGGTTGAGTCTTCGA-1	MEP	Untreated_1
Untreated_1_ATGGTTGTCAAACTGC-1	CD34_GATA2_prog	Untreated_1
Untreated_1_ATGGTTGTCAGGGTAG-1	HSPC	Untreated_1
Untreated_1_ATGTCCCAGTAGAGTT-1	HSC	Untreated_1
Untreated_1_ATGTCCCCAAACCATC-1	EryP	Untreated_1
Untreated_1_ATGTCCCCAAACGAGC-1	HSC	Untreated_1
Untreated_1_ATGTCCCCACAAGCAG-1	MEP	Untreated_1
Untreated_1_ATGTCCCCAGGAGGAG-1	HSC	Untreated_1
Untreated_1_ATGTCCCGTAAGCAAT-1	MEP	Untreated_1
Untreated_1_ATGTCCCGTCATAAAG-1	MEP	Untreated_1
Untreated_1_ATGTCCCGTTCAAAGA-1	EryP	Untreated_1
Untreated_1_ATGTCCCTCTTCGATT-1	HSC	Untreated_1
Untreated_1_ATGTCTTAGGGAGGCA-1	CD34_GATA2_prog	Untreated_1
Untreated_1_ATGTCTTGTGCGGCTT-1	HSC	Untreated_1
Untreated_1_ATTACCTAGAGTCAGC-1	MEP	Untreated_1
Untreated_1_ATTACCTAGAGTTGCG-1	MEP	Untreated_1
Untreated_1_ATTACCTAGGCCCGTT-1	EryP	Untreated_1
Untreated_1_ATTACCTAGGGCAGAG-1	MEP	Untreated_1
Untreated_1_ATTACCTAGGGTAATT-1	MEP	Untreated_1
Untreated_1_ATTACCTAGTCACTCA-1	EoBasoP	Untreated_1
Untreated_1_ATTACCTCACTGAATC-1	MEP	Untreated_1
Untreated_1_ATTACCTCAGGAAGTC-1	MEP	Untreated_1
Untreated_1_ATTACCTGTCAGATTC-1	MEP	Untreated_1
Untreated_1_ATTACCTGTCATCCGG-1	CyclingP	Untreated_1
Untreated_1_ATTACCTGTCTCTCAC-1	MEP	Untreated_1
Untreated_1_ATTACCTGTCTGCGCA-1	EoBasoP	Untreated_1
Untreated_1_ATTACCTGTCTTCATT-1	MEP	Untreated_1
Untreated_1_ATTACCTTCACTACGA-1	MEP	Untreated_1
Untreated_1_ATTACCTTCCGTGTGG-1	MEP	Untreated_1
Untreated_1_ATTACTCAGCTACTGT-1	MEP	Untreated_1
Untreated_1_ATTACTCCAACACACT-1	MEP	Untreated_1
Untreated_1_ATTACTCCACCAGACC-1	EryP	Untreated_1
Untreated_1_ATTACTCCACCCTAGG-1	HSC	Untreated_1
Untreated_1_ATTACTCCACGCTTAA-1	EoBasoP	Untreated_1
Untreated_1_ATTACTCCAGGTGTTT-1	HSC	Untreated_1
Untreated_1_ATTACTCGTCCCACGA-1	EoBasoP	Untreated_1
Untreated_1_ATTACTCGTGATGGCA-1	EoBasoP	Untreated_1
Untreated_1_ATTACTCTCCATCTAT-1	MEP	Untreated_1
Untreated_1_ATTACTCTCCCAGGAC-1	HSC	Untreated_1
Untreated_1_ATTATCCAGGGATCGT-1	CD34_GATA2_prog	Untreated_1
Untreated_1_ATTATCCAGTTACTCG-1	HSPC	Untreated_1
Untreated_1_ATTATCCAGTTGGGAC-1	CyclingP	Untreated_1
Untreated_1_ATTATCCGTAACCCGC-1	CyclingP	Untreated_1
Untreated_1_ATTATCCGTAGCCCTG-1	EoBasoP	Untreated_1
Untreated_1_ATTATCCGTATGGTAA-1	EoBasoP	Untreated_1
Untreated_1_ATTATCCTCTGTGCAA-1	CD34_GATA2_prog	Untreated_1
Untreated_1_ATTATCCTCTTACTGT-1	MEP	Untreated_1
Untreated_1_ATTCACTAGATACCAA-1	EryP	Untreated_1
Untreated_1_ATTCACTAGCCAAGTG-1	MEP	Untreated_1
Untreated_1_ATTCACTAGGGTACGT-1	MEP	Untreated_1
Untreated_1_ATTCACTGTGGTCTCG-1	CD34_GATA2_prog	Untreated_1
Untreated_1_ATTCACTTCACGAACT-1	CD34_GATA2_prog	Untreated_1
Untreated_1_ATTCAGGAGAGGCTGT-1	MKP	Untreated_1
Untreated_1_ATTCAGGAGCCGTTAT-1	EryP	Untreated_1
Untreated_1_ATTCAGGCAACCACGC-1	MEP	Untreated_1
Untreated_1_ATTCAGGCACTACAGT-1	MEP	Untreated_1
Untreated_1_ATTCAGGGTAGAAACT-1	EoBasoP	Untreated_1
Untreated_1_ATTCAGGGTAGCTAAA-1	EoBasoP	Untreated_1
Untreated_1_ATTCAGGGTTCCACGG-1	MEP	Untreated_1
Untreated_1_ATTCATCAGCGGTAGT-1	MEP	Untreated_1
Untreated_1_ATTCATCAGGAGCTGT-1	CyclingP	Untreated_1
Untreated_1_ATTCATCAGGCTCTCG-1	HSC	Untreated_1
Untreated_1_ATTCATCCAATGTCAC-1	MEP	Untreated_1
Untreated_1_ATTCATCGTAGGTGCA-1	EryP	Untreated_1
Untreated_1_ATTCATCGTATGCGGA-1	MEP	Untreated_1
Untreated_1_ATTCATCGTGCAATAA-1	HSC	Untreated_1
Untreated_1_ATTCATCGTGTGTACT-1	EryP	Untreated_1
Untreated_1_ATTCATCTCACCGACG-1	MEP	Untreated_1
Untreated_1_ATTCATCTCCCTCTTT-1	EoBasoP	Untreated_1
Untreated_1_ATTCATCTCTGGTGCG-1	EoBasoP	Untreated_1
Untreated_1_ATTCCATAGATCCAAA-1	EryP	Untreated_1
Untreated_1_ATTCCATAGTGCAAAT-1	HSC	Untreated_1
Untreated_1_ATTCCATCAAAGCGTG-1	EryP	Untreated_1
Untreated_1_ATTCCATCAACCACAT-1	HSC	Untreated_1
[truncated: 26,658 more rows]

## Sheet: scRNA-seq cluster
Cell type	Untreated_1	Untreated_2	Lp_1	Lp_2
HSC	1449	1454	1396	1152
CD34_GATA2_prog	695	727	638	513
HSPC	149	173	139	89
CyclingP	664	677	494	398
Early_GMP	42	59	65	44
MEP	2648	2755	1354	1157
EoBasoP	1593	1610	1216	949
EryP	1425	1361	587	501
MKP	213	212	30	27

## Sheet: differential expression
Gene	Cell type	P-value	Adjusted P-value	Avg log2FC	Expressed cells 1	Expressed cells 2	Gene type
MT-CYB	HSC	0	0	-1.0614	0.999	1	Untreated up
APOE	HSC	3.75707e-230	1.45045e-225	0.804515	0.653	0.218	Lp1 up
RPLP1	HSC	1.36064e-222	5.25288e-218	0.370314	1	0.998	Lp1 up
RPS4Y1	HSC	8.45786e-209	3.26524e-204	-1.39047	0.113	0.518	Untreated up
SLC35F1	HSC	1.16636e-193	4.50284e-189	-1.30694	0.143	0.51	Untreated up
MT-ND3	HSC	1.18144e-171	4.56105e-167	0.500362	1	0.997	Lp1 up
MT-CO3	HSC	3.6293e-168	1.40113e-163	-0.527573	0.999	1	Untreated up
NPC2	HSC	1.17377e-160	4.53144e-156	0.46547	0.993	0.924	Lp1 up
RPL36	HSC	9.30174e-160	3.59103e-155	0.394948	0.998	0.988	Lp1 up
RPS28	HSC	9.97597e-148	3.85132e-143	0.39153	0.999	0.992	Lp1 up
FTL	HSC	8.65386e-145	3.34091e-140	0.436289	1	0.996	Lp1 up
MT-ND2	HSC	3.3416e-142	1.29006e-137	-0.545495	0.999	1	Untreated up
RPL23	HSC	3.99371e-141	1.54181e-136	0.352365	0.998	0.988	Lp1 up
INSIG1	HSC	1.57233e-140	6.07015e-136	0.433586	0.655	0.281	Lp1 up
HLA-DRB5	HSC	1.21063e-139	4.67374e-135	-1.01332	0.284	0.548	Untreated up
NEAT1	HSC	4.93857e-129	1.90658e-124	0.560563	0.982	0.915	Lp1 up
RPL41	HSC	4.87324e-126	1.88136e-121	0.325118	1	0.995	Lp1 up
UTY	HSC	2.18036e-122	8.41751e-118	-0.564481	0.077	0.335	Untreated up
RPL21	HSC	4.29036e-118	1.65634e-113	0.266374	0.998	0.991	Lp1 up
RPS27	HSC	3.64241e-117	1.40619e-112	0.324061	1	0.993	Lp1 up
RPS19	HSC	1.39617e-116	5.39006e-112	0.276642	1	0.998	Lp1 up
XIST	HSC	2.33604e-115	9.01853e-111	0.427979	0.81	0.434	Lp1 up
TTTY14	HSC	4.54414e-112	1.75431e-107	-0.587259	0.071	0.312	Untreated up
EIF1AY	HSC	2.48488e-111	9.59312e-107	-0.503973	0.075	0.315	Untreated up
RPL26	HSC	6.33831e-108	2.44697e-103	0.256378	1	0.996	Lp1 up
USP9Y	HSC	8.23845e-106	3.18054e-101	-0.494067	0.071	0.303	Untreated up
RPL39	HSC	8.29703e-105	3.20315e-100	0.311496	0.999	0.992	Lp1 up
RPL34	HSC	3.48742e-102	1.34635e-97	0.306122	0.999	0.996	Lp1 up
RPS12	HSC	6.2029e-102	2.39469e-97	0.255777	1	0.998	Lp1 up
RPL36A	HSC	7.30209e-102	2.81905e-97	0.324488	0.998	0.99	Lp1 up
RPS10	HSC	8.69768e-98	3.35783e-93	0.237333	0.999	0.996	Lp1 up
RPS26	HSC	1.55868e-92	6.01745e-88	-1.01731	0.972	0.953	Untreated up
RPL37	HSC	1.03558e-91	3.99796e-87	0.283827	0.999	0.991	Lp1 up
LINC00278	HSC	7.85255e-90	3.03156e-85	-0.520673	0.075	0.29	Untreated up
RPS8	HSC	3.45511e-87	1.33388e-82	0.218298	1	0.999	Lp1 up
RPL31	HSC	5.40534e-87	2.08679e-82	0.269408	0.998	0.987	Lp1 up
CYP51A1	HSC	6.82164e-87	2.63356e-82	0.390932	0.92	0.694	Lp1 up
FDFT1	HSC	2.13828e-85	8.25504e-81	0.352836	0.905	0.648	Lp1 up
RPLP2	HSC	2.5543e-85	9.86112e-81	0.243594	0.998	0.989	Lp1 up
RPS17	HSC	1.82682e-84	7.05261e-80	0.29105	0.996	0.987	Lp1 up
RPL27	HSC	6.18314e-83	2.38706e-78	0.268259	0.998	0.981	Lp1 up
SNHG6	HSC	9.02147e-83	3.48283e-78	0.298037	0.993	0.958	Lp1 up
FOS	HSC	5.7914e-81	2.23583e-76	0.545664	0.682	0.436	Lp1 up
HBD	HSC	1.68311e-80	6.49781e-76	0.24912	0.35	0.121	Lp1 up
RPS15	HSC	1.71208e-80	6.60966e-76	0.222869	0.998	0.996	Lp1 up
RPL15	HSC	2.98106e-79	1.15087e-74	0.19358	0.999	0.996	Lp1 up
ENSG00000289901	HSC	5.46179e-79	2.10858e-74	0.201344	0.998	0.976	Lp1 up
PPDPF	HSC	4.68527e-78	1.8088e-73	-0.425979	0.981	0.961	Untreated up
RPS4X	HSC	8.59158e-78	3.31687e-73	0.254797	1	0.999	Lp1 up
EIF1	HSC	4.1881e-77	1.61686e-72	0.273272	1	0.994	Lp1 up
TTTY10	HSC	2.54092e-76	9.80949e-72	-0.417819	0.053	0.227	Untreated up
TXLNGY	HSC	7.41246e-76	2.86165e-71	-0.315526	0.059	0.235	Untreated up
RPL35	HSC	1.45566e-75	5.61971e-71	0.274046	0.998	0.988	Lp1 up
RPL37A	HSC	6.27108e-74	2.42101e-69	0.284572	0.999	0.992	Lp1 up
TMSB4X	HSC	4.65068e-73	1.79544e-68	0.369225	0.997	0.982	Lp1 up
LY96	HSC	9.45271e-72	3.64931e-67	0.250592	0.578	0.293	Lp1 up
MT-ATP6	HSC	1.44851e-71	5.59211e-67	0.21243	0.999	1	Lp1 up
RPL35A	HSC	2.83219e-71	1.0934e-66	0.232589	0.999	0.992	Lp1 up
RPL27A	HSC	1.94198e-70	7.4972e-66	0.217987	0.999	0.992	Lp1 up
TOMM7	HSC	2.35887e-70	9.10664e-66	0.283304	0.991	0.933	Lp1 up
HMGCS1	HSC	1.87536e-68	7.24e-64	0.317265	0.615	0.342	Lp1 up
ENSG00000289474	HSC	2.31822e-68	8.94971e-64	0.179877	0.998	0.99	Lp1 up
SCD	HSC	1.68521e-65	6.50592e-61	0.195922	0.474	0.224	Lp1 up
ASAH1	HSC	3.5309e-65	1.36314e-60	0.287433	0.907	0.695	Lp1 up
SQLE	HSC	7.18149e-65	2.77249e-60	0.274584	0.785	0.496	Lp1 up
TRG-AS1	HSC	5.55074e-64	2.14292e-59	0.186093	0.538	0.266	Lp1 up
RPS21	HSC	2.56614e-63	9.90683e-59	0.23373	1	0.999	Lp1 up
GNPDA1	HSC	3.7931e-63	1.46437e-58	0.204543	0.553	0.279	Lp1 up
MDK	HSC	7.36534e-63	2.84346e-58	-0.515766	0.717	0.778	Untreated up
CD52	HSC	1.28228e-62	4.95038e-58	0.289622	0.989	0.899	Lp1 up
RPL30	HSC	4.86657e-61	1.87879e-56	0.193805	0.998	0.995	Lp1 up
ANP32B	HSC	7.11166e-61	2.74553e-56	-0.260326	0.996	0.987	Untreated up
RPL38	HSC	1.4867e-60	5.73956e-56	0.273028	0.998	0.981	Lp1 up
RPS24	HSC	2.05761e-60	7.94362e-56	0.192737	1	0.998	Lp1 up
S100A6	HSC	2.06392e-60	7.96798e-56	0.331245	0.982	0.878	Lp1 up
NFIB	HSC	2.18764e-60	8.4456e-56	0.316198	0.735	0.48	Lp1 up
RPL17	HSC	5.5801e-60	2.15426e-55	0.16601	0.999	0.997	Lp1 up
RPS15A	HSC	1.49292e-59	5.76358e-55	0.202295	1	0.992	Lp1 up
GCSAML	HSC	3.67579e-59	1.41907e-54	0.279644	0.899	0.69	Lp1 up
DDX3Y	HSC	8.74652e-59	3.37668e-54	-0.269477	0.058	0.206	Untreated up
RPS20	HSC	2.39907e-57	9.26184e-53	0.225151	0.998	0.983	Lp1 up
ENSG00000236154	HSC	4.34985e-57	1.6793e-52	0.137787	0.268	0.093	Lp1 up
ENSG00000254682	HSC	4.1383e-56	1.59763e-51	0.203533	0.517	0.264	Lp1 up
FOSB	HSC	9.48939e-56	3.66347e-51	0.271019	0.454	0.238	Lp1 up
RPS23	HSC	4.39639e-54	1.69727e-49	0.179163	0.999	0.997	Lp1 up
RPL28	HSC	8.60092e-54	3.32047e-49	0.17905	0.999	0.995	Lp1 up
ENSG00000291258	HSC	1.07911e-53	4.16603e-49	0.11791	0.288	0.107	Lp1 up
CD164	HSC	1.77535e-53	6.85393e-49	0.267212	0.981	0.887	Lp1 up
TMEM97	HSC	1.00037e-52	3.86202e-48	0.179797	0.523	0.275	Lp1 up
ARID5B	HSC	1.45844e-52	5.63046e-48	-0.41774	0.853	0.865	Untreated up
MSMO1	HSC	3.01239e-52	1.16296e-47	0.227336	0.639	0.378	Lp1 up
NKG7	HSC	3.88298e-51	1.49906e-46	0.131858	0.304	0.123	Lp1 up
KLF6	HSC	9.29355e-51	3.58787e-46	0.265714	0.614	0.371	Lp1 up
DHCR7	HSC	3.04736e-50	1.17646e-45	0.135506	0.287	0.114	Lp1 up
ENSG00000290853	HSC	3.30516e-50	1.27599e-45	-0.218697	0.038	0.158	Untreated up
HDAC9	HSC	6.60938e-49	2.55162e-44	0.225902	0.481	0.257	Lp1 up
MAN1A1	HSC	1.32289e-48	5.10714e-44	0.384032	0.861	0.675	Lp1 up
ENSG00000289707	HSC	2.25282e-48	8.69725e-44	-0.401627	0.043	0.165	Untreated up
LDLR	HSC	2.28116e-48	8.80664e-44	0.170173	0.521	0.285	Lp1 up
ZFAS1	HSC	6.47228e-47	2.49869e-42	0.21018	0.998	0.988	Lp1 up
CPVL	HSC	2.48607e-46	9.59772e-42	0.199583	0.609	0.361	Lp1 up
JUND	HSC	1.04432e-45	4.03172e-41	0.257146	0.929	0.743	Lp1 up
RPS18	HSC	1.86673e-45	7.20669e-41	0.150969	1	0.999	Lp1 up
RPS16	HSC	5.47116e-45	2.1122e-40	0.159945	0.997	0.99	Lp1 up
SIGLEC15	HSC	5.78366e-45	2.23284e-40	0.183793	0.651	0.395	Lp1 up
FADS2	HSC	1.39368e-44	5.38046e-40	0.169073	0.557	0.317	Lp1 up
ALS2	HSC	2.82844e-44	1.09195e-39	0.232744	0.692	0.466	Lp1 up
RPL23A	HSC	8.87318e-44	3.42558e-39	0.155666	0.998	0.992	Lp1 up
EVI2A	HSC	1.29206e-43	4.98814e-39	0.137234	0.436	0.223	Lp1 up
ACAT2	HSC	1.76907e-43	6.82967e-39	0.195507	0.665	0.416	Lp1 up
ENSG00000287092	HSC	2.56577e-43	9.90539e-39	0.6017	0.721	0.539	Lp1 up
HPGDS	HSC	2.75948e-43	1.06532e-38	0.245126	0.663	0.439	Lp1 up
LINC01226	HSC	1.23087e-42	4.75188e-38	0.155803	0.278	0.12	Lp1 up
CFAP210	HSC	3.8583e-42	1.48953e-37	0.157419	0.509	0.283	Lp1 up
BRI3	HSC	1.12218e-41	4.33228e-37	0.203413	0.991	0.925	Lp1 up
RRAGC-DT	HSC	1.46833e-41	5.66864e-37	0.156607	0.457	0.247	Lp1 up
SLC1A3	HSC	1.37049e-40	5.29093e-36	0.0894464	0.136	0.035	non-differential
COX7C	HSC	1.53222e-40	5.91528e-36	0.198254	0.997	0.977	Lp1 up
PARP1	HSC	1.66112e-40	6.41293e-36	-0.275957	0.911	0.872	Untreated up
DBI	HSC	2.90047e-40	1.11976e-35	0.223828	0.94	0.811	Lp1 up
KDM5D	HSC	4.62206e-40	1.78439e-35	-0.146138	0.026	0.12	Untreated up
ATP6V1F	HSC	4.88215e-40	1.8848e-35	0.224685	0.983	0.915	Lp1 up
A1BG	HSC	6.42026e-40	2.47861e-35	0.158134	0.602	0.36	Lp1 up
ANXA1	HSC	7.44839e-40	2.87553e-35	0.171666	0.504	0.289	Lp1 up
LINC01954	HSC	1.82231e-39	7.03521e-35	0.0688219	0.126	0.03	non-differential
RPL13A	HSC	5.83348e-39	2.25207e-34	0.151211	1	0.996	Lp1 up
LSS	HSC	5.87168e-39	2.26682e-34	0.105418	0.342	0.167	Lp1 up
CLEC9A	HSC	7.17117e-39	2.7685e-34	0.0962616	0.33	0.156	non-differential
ZFY	HSC	1.15489e-38	4.45858e-34	-0.185973	0.045	0.148	Untreated up
RCBTB2	HSC	2.47247e-38	9.54521e-34	0.164723	0.601	0.367	Lp1 up
ENSG00000286619	HSC	3.02787e-38	1.16894e-33	0.0972988	0.241	0.1	non-differential
COMMD6	HSC	3.19877e-38	1.23492e-33	0.190626	0.987	0.936	Lp1 up
HMGCR	HSC	6.27175e-38	2.42127e-33	0.129443	0.553	0.316	Lp1 up
UQCR11	HSC	2.19311e-37	8.46672e-33	0.203503	0.908	0.742	Lp1 up
DHCR24	HSC	2.27258e-37	8.77354e-33	0.101828	0.326	0.159	Lp1 up
OST4	HSC	3.38048e-37	1.30507e-32	0.198619	0.971	0.886	Lp1 up
SAT2	HSC	3.51132e-37	1.35558e-32	0.200681	0.889	0.671	Lp1 up
ENSG00000257239	HSC	5.01142e-37	1.93471e-32	0.177402	0.648	0.414	Lp1 up
SLC17A5	HSC	6.48827e-37	2.50486e-32	0.107647	0.446	0.239	Lp1 up
CHRM3	HSC	7.30359e-37	2.81962e-32	0.27158	0.922	0.795	Lp1 up
ATP6V0C	HSC	8.29022e-37	3.20052e-32	0.207353	0.929	0.756	Lp1 up
SNHG8	HSC	9.11991e-37	3.52083e-32	0.199944	0.983	0.915	Lp1 up
ENSG00000229308	HSC	1.33442e-36	5.15167e-32	-0.268601	0.038	0.137	Untreated up
ENSG00000236817	HSC	1.53385e-36	5.92158e-32	0.101732	0.355	0.181	Lp1 up
NEU1	HSC	1.54708e-36	5.97264e-32	0.123195	0.513	0.288	Lp1 up
GAS5	HSC	1.59493e-36	6.15737e-32	0.183431	0.998	0.984	Lp1 up
ARL4C	HSC	3.97762e-36	1.5356e-31	0.114577	0.259	0.118	Lp1 up
SCML1	HSC	1.03568e-35	3.99836e-31	0.108661	0.423	0.228	Lp1 up
SORL1	HSC	1.05588e-35	4.07632e-31	0.211281	0.823	0.631	Lp1 up
NSA2	HSC	1.45252e-35	5.60762e-31	0.190803	0.98	0.908	Lp1 up
NOG	HSC	1.54366e-35	5.95947e-31	0.121572	0.398	0.212	Lp1 up
SQSTM1	HSC	1.62035e-35	6.25551e-31	0.21844	0.897	0.705	Lp1 up
TEKT4P2	HSC	1.94718e-35	7.5173e-31	0.0908288	0.308	0.146	non-differential
EBP	HSC	2.58419e-35	9.9765e-31	0.136562	0.604	0.366	Lp1 up
HSD17B14	HSC	9.61842e-35	3.71329e-30	0.116905	0.507	0.291	Lp1 up
RPS13	HSC	1.34472e-34	5.19142e-30	0.142819	0.998	0.994	Lp1 up
COPS9	HSC	1.84756e-34	7.13268e-30	0.181664	0.803	0.588	Lp1 up
HLA-DRA	HSC	2.53219e-34	9.77577e-30	-0.237976	0.991	0.993	Untreated up
S100A4	HSC	7.30445e-34	2.81996e-29	0.23766	0.986	0.946	Lp1 up
FTH1	HSC	8.11904e-34	3.13444e-29	0.203854	0.999	0.994	Lp1 up
UQCRB	HSC	8.4193e-34	3.25035e-29	0.173125	0.997	0.972	Lp1 up
DUSP1	HSC	9.7668e-34	3.77057e-29	0.147081	0.389	0.214	Lp1 up
TM4SF1	HSC	1.09019e-33	4.2088e-29	0.154196	0.431	0.248	Lp1 up
RPL32	HSC	2.13013e-33	8.22357e-29	0.144233	1	0.996	Lp1 up
ELMO1	HSC	2.62392e-33	1.01299e-28	-0.399526	0.976	0.96	Untreated up
ABCA13	HSC	2.64551e-33	1.02132e-28	0.129607	0.163	0.059	Lp1 up
FADS1	HSC	3.195e-33	1.23346e-28	0.170933	0.682	0.451	Lp1 up
TXNIP	HSC	3.20048e-33	1.23558e-28	-0.375937	0.686	0.683	Untreated up
EMP3	HSC	3.46066e-33	1.33602e-28	0.220095	0.961	0.841	Lp1 up
RPL5	HSC	4.55265e-33	1.7576e-28	0.152949	0.999	0.996	Lp1 up
ATP5F1E	HSC	5.53375e-33	2.13636e-28	0.197327	0.991	0.952	Lp1 up
SLC25A3	HSC	1.10285e-32	4.25767e-28	0.175828	0.992	0.959	Lp1 up
RAMP1	HSC	1.88608e-32	7.28141e-28	0.12106	0.71	0.452	Lp1 up
TIGAR	HSC	2.58957e-32	9.99729e-28	0.115179	0.389	0.214	Lp1 up
S100Z	HSC	3.00118e-32	1.15863e-27	0.154138	0.585	0.379	Lp1 up
SAT1	HSC	5.30227e-32	2.04699e-27	0.16626	0.728	0.499	Lp1 up
UBA52	HSC	5.39314e-32	2.08208e-27	0.129983	0.997	0.987	Lp1 up
RPS25	HSC	6.4186e-32	2.47796e-27	0.138598	0.998	0.991	Lp1 up
ME1	HSC	8.95457e-32	3.457e-27	0.1436	0.405	0.231	Lp1 up
ENSG00000271254	HSC	1.0412e-31	4.01966e-27	0.0667207	0.185	0.073	non-differential
HPGD	HSC	1.05633e-31	4.07808e-27	0.0896955	0.248	0.114	non-differential
CD74	HSC	1.10366e-31	4.26078e-27	-0.245945	0.995	0.993	Untreated up
MT-ND4	HSC	1.7822e-31	6.88038e-27	0.0859777	0.999	1	non-differential
POLR2L	HSC	2.08958e-31	8.06705e-27	0.169921	0.743	0.518	Lp1 up
ARL17B	HSC	2.29446e-31	8.85798e-27	0.120082	0.505	0.303	Lp1 up
QPRT	HSC	3.20704e-31	1.23811e-26	0.1334	0.576	0.366	Lp1 up
CALD1	HSC	3.84142e-31	1.48302e-26	0.0800779	0.126	0.039	non-differential
TMSB10	HSC	8.04466e-31	3.10572e-26	0.169906	0.995	0.98	Lp1 up
TMEM60	HSC	1.50898e-30	5.82556e-26	0.101731	0.552	0.325	Lp1 up
TUBA1A	HSC	1.55942e-30	6.02029e-26	0.265253	0.879	0.722	Lp1 up
FDPS	HSC	1.91115e-30	7.37819e-26	0.152884	0.77	0.54	Lp1 up
ATP2B1-AS1	HSC	3.3798e-30	1.3048e-25	0.121174	0.476	0.277	Lp1 up
HLA-DPB1	HSC	3.55008e-30	1.37054e-25	-0.274666	0.979	0.982	Untreated up
DDIT3	HSC	4.89587e-30	1.8901e-25	0.110345	0.291	0.148	Lp1 up
NBPF1	HSC	6.67468e-30	2.57683e-25	0.0610811	0.286	0.141	non-differential
VEGFB	HSC	8.38285e-30	3.23628e-25	0.123418	0.701	0.455	Lp1 up
RNASET2	HSC	9.39941e-30	3.62874e-25	-0.332916	0.604	0.607	Untreated up
MT-ATP8	HSC	1.28959e-29	4.9786e-25	0.146106	0.796	0.596	Lp1 up
ENSG00000290905	HSC	1.31695e-29	5.08421e-25	-0.166018	0.036	0.117	Untreated up
SETDB2	HSC	1.62951e-29	6.29089e-25	0.146726	0.642	0.431	Lp1 up
ATP5MG	HSC	2.03201e-29	7.84478e-25	0.159638	0.995	0.965	Lp1 up
AHR	HSC	2.61126e-29	1.0081e-24	0.166878	0.655	0.447	Lp1 up
ENSG00000238142	HSC	3.7977e-29	1.46614e-24	0.0755462	0.251	0.119	non-differential
FER1L6-AS1	HSC	4.09237e-29	1.5799e-24	0.0964982	0.173	0.071	non-differential
RPL9	HSC	4.70825e-29	1.81767e-24	0.123794	1	0.993	Lp1 up
DUSP23	HSC	4.8808e-29	1.88428e-24	0.131168	0.648	0.414	Lp1 up
IPCEF1	HSC	8.05429e-29	3.10944e-24	0.101035	0.161	0.064	Lp1 up
FASN	HSC	8.0924e-29	3.12415e-24	0.0667715	0.21	0.094	non-differential
BEX5	HSC	9.93655e-29	3.8361e-24	0.0662739	0.182	0.075	non-differential
NDUFA1	HSC	1.03275e-28	3.98705e-24	0.150547	0.868	0.674	Lp1 up
LPAR3	HSC	1.21147e-28	4.67702e-24	0.08929	0.299	0.156	non-differential
ENSG00000283103	HSC	1.53924e-28	5.94239e-24	0.0752135	0.382	0.209	non-differential
ZC3H12C	HSC	1.60282e-28	6.18786e-24	0.214501	0.796	0.601	Lp1 up
COX7A2	HSC	1.6063e-28	6.20127e-24	0.162878	0.959	0.837	Lp1 up
ARG2	HSC	1.715e-28	6.62094e-24	0.0697892	0.221	0.101	non-differential
IDI1	HSC	1.91607e-28	7.39718e-24	0.146371	0.709	0.485	Lp1 up
STK17B	HSC	2.69121e-28	1.03897e-23	0.110174	0.438	0.26	Lp1 up
GRINA	HSC	3.29489e-28	1.27203e-23	0.0738114	0.374	0.203	non-differential
RPS27A	HSC	5.30491e-28	2.04801e-23	0.118536	1	0.997	Lp1 up
CITED2	HSC	5.45532e-28	2.10608e-23	0.0857858	0.331	0.177	non-differential
CD48	HSC	5.96235e-28	2.30183e-23	0.166973	0.853	0.672	Lp1 up
ATP6V0B	HSC	5.98202e-28	2.30942e-23	0.18153	0.9	0.725	Lp1 up
HERC2P3	HSC	7.20822e-28	2.78281e-23	0.0862057	0.228	0.109	non-differential
TCEAL9	HSC	7.96088e-28	3.07338e-23	0.128422	0.684	0.452	Lp1 up
RENBP	HSC	9.86724e-28	3.80935e-23	0.0571369	0.236	0.111	non-differential
SHANK3	HSC	1.08769e-27	4.19915e-23	0.0773959	0.372	0.206	non-differential
MROCKI	HSC	1.40684e-27	5.43125e-23	0.083554	0.291	0.152	non-differential
DANCR	HSC	1.44981e-27	5.59715e-23	0.156912	0.861	0.654	Lp1 up
PRXL2A	HSC	1.45599e-27	5.62101e-23	0.172088	0.812	0.604	Lp1 up
UQCC2	HSC	1.53938e-27	5.94293e-23	0.140313	0.732	0.507	Lp1 up
SELENOP	HSC	1.81107e-27	6.9918e-23	0.0671077	0.198	0.087	non-differential
RPL36AL	HSC	2.11494e-27	8.16492e-23	0.155209	0.996	0.975	Lp1 up
DNM3	HSC	2.61337e-27	1.00892e-22	0.144808	0.456	0.288	Lp1 up
COX17	HSC	4.31489e-27	1.66581e-22	0.115301	0.589	0.368	Lp1 up
NEK6	HSC	5.89485e-27	2.27577e-22	0.114831	0.548	0.347	Lp1 up
GRN	HSC	8.12423e-27	3.13644e-22	0.112273	0.616	0.391	Lp1 up
HMGXB3	HSC	9.10042e-27	3.51331e-22	0.0973674	0.568	0.355	non-differential
C12orf57	HSC	1.0059e-26	3.88339e-22	0.165446	0.885	0.692	Lp1 up
PLPP2	HSC	1.05578e-26	4.07593e-22	0.06351	0.162	0.065	non-differential
ENSG00000282885	HSC	2.10274e-26	8.11785e-22	0.0557946	0.275	0.138	non-differential
ROMO1	HSC	2.21089e-26	8.53537e-22	0.129211	0.706	0.485	Lp1 up
TCEAL5	HSC	2.50387e-26	9.66645e-22	0.070097	0.225	0.108	non-differential
IMMP2L	HSC	3.09468e-26	1.19473e-21	-0.384902	0.786	0.796	Untreated up
JPH1	HSC	3.7087e-26	1.43178e-21	0.0762045	0.229	0.112	non-differential
NDUFB2	HSC	4.09904e-26	1.58247e-21	0.165426	0.895	0.713	Lp1 up
ENSG00000286481	HSC	5.03454e-26	1.94364e-21	0.213553	0.46	0.307	Lp1 up
SNHG5	HSC	6.28596e-26	2.42676e-21	-0.338215	0.753	0.712	Untreated up
RPS29	HSC	1.2417e-25	4.79372e-21	0.14447	1	0.988	Lp1 up
ENSG00000274383	HSC	1.52883e-25	5.90218e-21	0.0571269	0.201	0.092	non-differential
NDUFB1	HSC	1.96343e-25	7.58001e-21	0.155948	0.84	0.64	Lp1 up
NPAS1	HSC	2.01777e-25	7.78981e-21	0.0578492	0.347	0.19	non-differential
PRUNE2	HSC	2.31155e-25	8.92398e-21	0.0657525	0.231	0.114	non-differential
NOP10	HSC	2.88201e-25	1.11263e-20	0.165837	0.909	0.728	Lp1 up
CD63	HSC	2.94357e-25	1.13639e-20	0.192172	0.983	0.91	Lp1 up
HLA-DQA1	HSC	3.0059e-25	1.16046e-20	-0.417827	0.713	0.711	Untreated up
FAU	HSC	3.61688e-25	1.39633e-20	0.135057	0.999	0.995	Lp1 up
FXYD5	HSC	4.72539e-25	1.82429e-20	-0.229968	0.99	0.969	Untreated up
RASGEF1B	HSC	5.19716e-25	2.00641e-20	0.0716613	0.315	0.171	non-differential
STARD4	HSC	6.03727e-25	2.33075e-20	0.0542363	0.303	0.162	non-differential
CLCN6	HSC	6.06922e-25	2.34308e-20	0.0652988	0.394	0.225	non-differential
UBL5	HSC	7.47327e-25	2.88513e-20	0.144658	0.911	0.747	Lp1 up
TSIX	HSC	9.2085e-25	3.55504e-20	0.0518471	0.128	0.047	non-differential
ST8SIA6	HSC	1.34441e-24	5.19021e-20	-0.273192	0.882	0.858	Untreated up
FAM171A1	HSC	1.79152e-24	6.91636e-20	0.0994408	0.394	0.237	non-differential
TALAM1	HSC	2.06548e-24	7.97399e-20	0.233908	0.923	0.826	Lp1 up
ENSG00000289364	HSC	2.46919e-24	9.53257e-20	0.135328	0.223	0.114	Lp1 up
TPP1	HSC	3.28314e-24	1.26749e-19	0.0984272	0.653	0.431	non-differential
KLF2	HSC	3.37385e-24	1.30251e-19	0.0757396	0.179	0.082	non-differential
TIMM10B	HSC	3.77908e-24	1.45895e-19	0.0625784	0.399	0.228	non-differential
AMDHD2	HSC	4.17981e-24	1.61366e-19	0.051694	0.177	0.079	non-differential
NDUFAF8	HSC	4.67889e-24	1.80633e-19	0.113167	0.673	0.453	Lp1 up
JUN	HSC	4.83858e-24	1.86798e-19	0.181613	0.478	0.316	Lp1 up
C4orf48	HSC	6.22762e-24	2.40423e-19	0.137009	0.686	0.481	Lp1 up
PRKACB	HSC	6.41591e-24	2.47693e-19	0.182629	0.949	0.845	Lp1 up
LPAR6	HSC	6.52327e-24	2.51837e-19	0.0838789	0.488	0.303	non-differential
PTGER2	HSC	7.25984e-24	2.80273e-19	0.0535845	0.105	0.035	non-differential
RPL22	HSC	8.50123e-24	3.28199e-19	0.115629	0.998	0.991	Lp1 up
CTSA	HSC	1.00206e-23	3.86855e-19	0.0674631	0.33	0.185	non-differential
CSTB	HSC	1.25342e-23	4.83896e-19	0.158489	0.982	0.896	Lp1 up
CYSTM1	HSC	1.27171e-23	4.90957e-19	0.0826543	0.523	0.33	non-differential
IFITM1	HSC	1.85027e-23	7.14313e-19	0.093458	0.722	0.495	non-differential
CHRM3-AS2	HSC	2.18191e-23	8.42346e-19	0.067199	0.393	0.236	non-differential
RPP25	HSC	2.82659e-23	1.09123e-18	0.0745309	0.37	0.215	non-differential
ATP5MJ	HSC	2.88458e-23	1.11362e-18	0.147185	0.921	0.794	Lp1 up
ARHGDIB	HSC	2.92095e-23	1.12766e-18	-0.193911	0.989	0.961	Untreated up
MALAT1	HSC	3.55797e-23	1.37359e-18	0.126836	1	1	Lp1 up
RASGRP3	HSC	3.93659e-23	1.51976e-18	0.0555254	0.116	0.042	non-differential
ANXA5	HSC	4.13937e-23	1.59805e-18	0.139472	0.903	0.731	Lp1 up
PHLDA2	HSC	4.20762e-23	1.62439e-18	0.0905782	0.271	0.148	non-differential
DDX3X	HSC	5.16643e-23	1.99455e-18	0.160288	0.843	0.668	Lp1 up
MAPKBP1	HSC	5.4332e-23	2.09754e-18	0.0491322	0.224	0.112	non-differential
ST18	HSC	5.45864e-23	2.10736e-18	0.13721	0.453	0.295	Lp1 up
VAT1	HSC	5.91188e-23	2.28234e-18	0.0674695	0.375	0.216	non-differential
CD300A	HSC	7.11118e-23	2.74534e-18	0.0521543	0.287	0.154	non-differential
PNPLA4	HSC	8.74155e-23	3.37476e-18	0.0644407	0.387	0.225	non-differential
SOCS2-AS1	HSC	1.27162e-22	4.90923e-18	0.117918	0.691	0.493	Lp1 up
FCMR	HSC	1.39946e-22	5.40274e-18	0.0408998	0.142	0.058	non-differential
HSD17B7	HSC	1.44085e-22	5.56254e-18	0.0509905	0.227	0.114	non-differential
LINC02785	HSC	1.6749e-22	6.46612e-18	0.0554865	0.1	0.034	non-differential
SC5D	HSC	1.90381e-22	7.34987e-18	0.0806427	0.471	0.291	non-differential
OLMALINC	HSC	1.96074e-22	7.56965e-18	0.0630505	0.248	0.13	non-differential
TMEM156	HSC	2.01881e-22	7.79381e-18	0.0673276	0.287	0.16	non-differential
CROCCP2	HSC	2.15754e-22	8.3294e-18	0.0462295	0.281	0.152	non-differential
SERF2	HSC	2.39199e-22	9.23452e-18	0.141624	0.995	0.978	Lp1 up
CTNS	HSC	2.95995e-22	1.14272e-17	0.0503092	0.181	0.085	non-differential
MDGA2	HSC	3.78022e-22	1.45939e-17	0.0862255	0.19	0.093	non-differential
M6PR	HSC	3.83184e-22	1.47932e-17	0.135334	0.798	0.609	Lp1 up
FAM50A	HSC	3.99214e-22	1.54121e-17	0.0755927	0.474	0.296	non-differential
ARL4A	HSC	5.34526e-22	2.06359e-17	0.0496885	0.256	0.135	non-differential
DNHD1	HSC	5.63411e-22	2.1751e-17	0.0758157	0.397	0.243	non-differential
MMAB	HSC	6.3524e-22	2.45241e-17	0.07879	0.517	0.326	non-differential
BMAL2-AS1	HSC	7.3964e-22	2.85545e-17	0.124207	0.583	0.404	Lp1 up
ICAM2	HSC	7.635e-22	2.94757e-17	0.0936843	0.6	0.391	non-differential
SDCBP	HSC	7.65865e-22	2.9567e-17	0.12151	0.778	0.549	Lp1 up
BET1L	HSC	8.2072e-22	3.16847e-17	0.0461431	0.205	0.101	non-differential
RAB29	HSC	8.94611e-22	3.45373e-17	0.0504054	0.314	0.175	non-differential
RPL6	HSC	9.731e-22	3.75675e-17	0.121827	0.999	0.994	Lp1 up
TM7SF2	HSC	1.00004e-21	3.86075e-17	0.0928653	0.49	0.313	non-differential
COX6C	HSC	1.02035e-21	3.93917e-17	0.135771	0.974	0.862	Lp1 up
HSBP1L1	HSC	1.0718e-21	4.13779e-17	0.0587332	0.42	0.251	non-differential
RAB5IF	HSC	1.25372e-21	4.84013e-17	0.11558	0.672	0.456	Lp1 up
GNA11	HSC	1.71128e-21	6.60656e-17	0.0478142	0.146	0.063	non-differential
ENSG00000291143	HSC	1.80641e-21	6.97381e-17	0.0550299	0.438	0.265	non-differential
OTUD6B-AS1	HSC	2.3059e-21	8.90215e-17	0.0650466	0.513	0.319	non-differential
CCNYL1	HSC	2.58147e-21	9.96601e-17	0.0503189	0.303	0.171	non-differential
CEACAM21	HSC	2.65397e-21	1.02459e-16	0.0420343	0.117	0.045	non-differential
ACSL3	HSC	2.82992e-21	1.09252e-16	0.112036	0.714	0.508	Lp1 up
COMTD1	HSC	3.0443e-21	1.17528e-16	0.051645	0.321	0.181	non-differential
NDUFC1	HSC	3.06254e-21	1.18232e-16	0.117895	0.821	0.621	Lp1 up
LINC02246	HSC	3.06602e-21	1.18367e-16	0.0885224	0.299	0.175	non-differential
HEMGN	HSC	3.13778e-21	1.21137e-16	0.124914	0.731	0.529	Lp1 up
MACROH2A1	HSC	3.44444e-21	1.32976e-16	-0.261336	0.965	0.925	Untreated up
GABARAP	HSC	3.56664e-21	1.37694e-16	0.136912	0.994	0.965	Lp1 up
ENSG00000253736	HSC	3.71356e-21	1.43366e-16	0.0536573	0.323	0.187	non-differential
RTL8B	HSC	4.62625e-21	1.78601e-16	0.0499949	0.169	0.079	non-differential
SEPTIN7	HSC	4.66886e-21	1.80246e-16	-0.183879	0.98	0.951	Untreated up
SNRPD2	HSC	4.88344e-21	1.8853e-16	0.133497	0.982	0.91	Lp1 up
COPRS	HSC	5.10449e-21	1.97064e-16	0.0879842	0.6	0.391	non-differential
GMPR	HSC	5.6452e-21	2.17939e-16	0.124259	0.621	0.435	Lp1 up
MLF1	HSC	6.80873e-21	2.62858e-16	0.0570439	0.228	0.12	non-differential
KRT10	HSC	7.37722e-21	2.84805e-16	0.129986	0.79	0.578	Lp1 up
SNHG29	HSC	7.58651e-21	2.92885e-16	0.124697	0.999	0.994	Lp1 up
MGMT	HSC	8.1308e-21	3.13898e-16	-0.23268	0.815	0.771	Untreated up
OSBP2	HSC	9.24675e-21	3.5698e-16	0.048814	0.273	0.152	non-differential
IQGAP2	HSC	9.71393e-21	3.75016e-16	-0.193191	0.996	0.986	Untreated up
LIPA	HSC	9.97743e-21	3.85189e-16	0.0827256	0.521	0.333	non-differential
CCDC107	HSC	1.09043e-20	4.2097e-16	0.0601038	0.421	0.254	non-differential
XIRP2	HSC	1.18305e-20	4.56727e-16	0.0816974	0.197	0.102	non-differential
EVI2B	HSC	1.31847e-20	5.09009e-16	0.0936484	0.617	0.411	non-differential
RRAGC	HSC	2.24348e-20	8.66117e-16	0.0647292	0.394	0.239	non-differential
TMEM256	HSC	2.4202e-20	9.34341e-16	0.127627	0.847	0.666	Lp1 up
CREB5	HSC	2.49173e-20	9.61957e-16	0.0536988	0.159	0.074	non-differential
C9orf43	HSC	2.70487e-20	1.04424e-15	0.0482603	0.3	0.169	non-differential
NCF2	HSC	3.23982e-20	1.25077e-15	0.0517451	0.244	0.132	non-differential
GLRX	HSC	3.41839e-20	1.3197e-15	0.125084	0.858	0.674	Lp1 up
RBM47	HSC	4.05467e-20	1.56535e-15	0.0789242	0.536	0.351	non-differential
MIR23AHG	HSC	4.15417e-20	1.60376e-15	0.0586204	0.259	0.143	non-differential
ZFP36	HSC	4.50096e-20	1.73764e-15	0.0492056	0.206	0.106	non-differential
TPGS1	HSC	4.88503e-20	1.88591e-15	0.0964647	0.731	0.5	non-differential
NAGLU	HSC	5.56889e-20	2.14992e-15	0.0577851	0.383	0.23	non-differential
ERG28	HSC	5.81172e-20	2.24367e-15	0.0945666	0.621	0.419	non-differential
MYO1E	HSC	6.26187e-20	2.41746e-15	0.0496731	0.325	0.193	non-differential
KLF4	HSC	6.35156e-20	2.45209e-15	0.0479767	0.104	0.039	non-differential
LAMTOR3	HSC	6.85561e-20	2.64668e-15	0.0651045	0.462	0.287	non-differential
RBIS	HSC	6.89436e-20	2.66164e-15	0.120519	0.951	0.835	Lp1 up
SNHG16	HSC	7.13128e-20	2.7531e-15	0.108979	0.677	0.465	Lp1 up
NDUFB3	HSC	9.21334e-20	3.5569e-15	0.0831084	0.733	0.509	non-differential
LAMTOR5	HSC	1.09467e-19	4.2261e-15	0.132949	0.89	0.728	Lp1 up
HAGHL	HSC	1.24311e-19	4.79916e-15	0.0451126	0.24	0.13	non-differential
RGL1	HSC	1.40382e-19	5.41958e-15	0.0487433	0.141	0.063	non-differential
SLC25A6	HSC	1.58974e-19	6.13733e-15	0.131113	0.993	0.966	Lp1 up
ENSG00000261460	HSC	1.78503e-19	6.8913e-15	0.0471012	0.255	0.141	non-differential
CLCN7	HSC	1.83889e-19	7.09923e-15	0.0345367	0.301	0.171	non-differential
CHN2	HSC	1.90565e-19	7.35694e-15	0.12445	0.688	0.507	Lp1 up
CAB39L	HSC	1.93033e-19	7.45225e-15	0.053551	0.206	0.107	non-differential
EPS15L1	HSC	2.07201e-19	7.9992e-15	0.0554704	0.465	0.293	non-differential
FXYD1	HSC	2.12097e-19	8.18823e-15	0.0367684	0.193	0.097	non-differential
BSPRY	HSC	2.31842e-19	8.95049e-15	0.0587185	0.539	0.344	non-differential
ATP6V1B2	HSC	2.85613e-19	1.10264e-14	0.0361617	0.299	0.169	non-differential
STOM	HSC	3.58329e-19	1.38336e-14	0.0758567	0.57	0.379	non-differential
SLC5A3	HSC	3.66525e-19	1.41501e-14	0.0360023	0.228	0.123	non-differential
PALM2AKAP2	HSC	4.18053e-19	1.61393e-14	0.0430605	0.139	0.062	non-differential
UQCRQ	HSC	4.19006e-19	1.61761e-14	0.123065	0.771	0.573	Lp1 up
LINC02482	HSC	4.29857e-19	1.65951e-14	0.048435	0.234	0.126	non-differential
BIN2	HSC	4.9537e-19	1.91243e-14	0.0827489	0.593	0.395	non-differential
COLQ	HSC	5.90756e-19	2.28067e-14	0.0517584	0.265	0.152	non-differential
SUMO2	HSC	6.05017e-19	2.33573e-14	-0.14389	0.995	0.979	Untreated up
RBP7	HSC	6.32911e-19	2.44341e-14	0.0468207	0.109	0.043	non-differential
NUDT14	HSC	7.01277e-19	2.70735e-14	0.0676955	0.503	0.322	non-differential
CD99	HSC	7.37323e-19	2.84651e-14	-0.221126	0.902	0.846	Untreated up
TPST2	HSC	7.5944e-19	2.93189e-14	0.0604567	0.485	0.312	non-differential
PLEK	HSC	7.81423e-19	3.01676e-14	0.0811827	0.584	0.388	non-differential
SRD5A3	HSC	8.35944e-19	3.22724e-14	0.0628389	0.493	0.314	non-differential
RRAGD	HSC	8.46011e-19	3.26611e-14	0.0681688	0.532	0.345	non-differential
MPV17	HSC	8.68788e-19	3.35404e-14	0.0854293	0.666	0.457	non-differential
CHKA	HSC	8.94765e-19	3.45433e-14	0.0887539	0.587	0.408	non-differential
OSTM1	HSC	8.97869e-19	3.46631e-14	0.0524456	0.356	0.215	non-differential
GNS	HSC	9.07411e-19	3.50315e-14	0.0462492	0.371	0.225	non-differential
SFXN3	HSC	9.23073e-19	3.56362e-14	0.0418396	0.179	0.09	non-differential
CTSG	HSC	9.47058e-19	3.65621e-14	0.0453955	0.158	0.076	non-differential
RGCC	HSC	1.04793e-18	4.04565e-14	0.0454404	0.225	0.122	non-differential
BAALC-AS1	HSC	1.10303e-18	4.25838e-14	0.0978305	0.577	0.401	non-differential
COX7A2L	HSC	1.13187e-18	4.36971e-14	0.123857	0.972	0.87	Lp1 up
ESF1	HSC	1.1828e-18	4.56631e-14	0.0994233	0.709	0.505	non-differential
ADISSP	HSC	1.18917e-18	4.59089e-14	0.0426343	0.392	0.238	non-differential
ZFP36L2	HSC	1.21153e-18	4.67722e-14	-0.221375	0.959	0.937	Untreated up
LRRC75A	HSC	1.41497e-18	5.46265e-14	0.0813111	0.358	0.216	non-differential
TMEM71	HSC	1.61441e-18	6.23258e-14	0.0492767	0.157	0.076	non-differential
CLDN10	HSC	1.76648e-18	6.81965e-14	0.0880602	0.672	0.454	non-differential
RADIL	HSC	1.88517e-18	7.27789e-14	0.0327545	0.231	0.126	non-differential
LAMP1	HSC	2.01407e-18	7.77553e-14	0.0626094	0.556	0.364	non-differential
DRAM1	HSC	2.07775e-18	8.02134e-14	0.102964	0.64	0.454	Lp1 up
CLEC2B	HSC	2.60436e-18	1.00544e-13	0.129869	0.847	0.664	Lp1 up
TIMM22	HSC	2.61759e-18	1.01055e-13	0.0385388	0.241	0.132	non-differential
KRTCAP2	HSC	2.74225e-18	1.05867e-13	0.122013	0.921	0.774	Lp1 up
HEXA	HSC	2.82646e-18	1.09118e-13	0.0966427	0.721	0.518	non-differential
RHOQ	HSC	2.8309e-18	1.0929e-13	0.0462396	0.46	0.291	non-differential
GLMP	HSC	2.97131e-18	1.14711e-13	0.031353	0.316	0.183	non-differential
MID1IP1	HSC	3.28641e-18	1.26875e-13	0.0309359	0.172	0.084	non-differential
CDC42	HSC	3.42609e-18	1.32267e-13	-0.201773	0.922	0.864	Untreated up
FNIP2	HSC	3.4386e-18	1.32751e-13	0.0886075	0.578	0.396	non-differential
TIMM10	HSC	3.66698e-18	1.41568e-13	0.0631955	0.417	0.263	non-differential
CLN8-AS1	HSC	4.0257e-18	1.55416e-13	0.0496598	0.431	0.267	non-differential
SREBF2	HSC	4.43292e-18	1.71137e-13	0.119309	0.742	0.556	Lp1 up
RPS7	HSC	5.11917e-18	1.97631e-13	0.107559	0.999	0.998	Lp1 up
CELF2	HSC	5.35063e-18	2.06566e-13	-0.21706	0.973	0.95	Untreated up
DPY19L2	HSC	5.71298e-18	2.20555e-13	0.045619	0.263	0.152	non-differential
P2RX7	HSC	5.73947e-18	2.21578e-13	0.0366816	0.268	0.154	non-differential
MTLN	HSC	5.8808e-18	2.27034e-13	0.0518907	0.415	0.259	non-differential
TMEM258	HSC	6.19133e-18	2.39023e-13	0.117988	0.893	0.736	Lp1 up
NEGR1	HSC	6.40735e-18	2.47362e-13	0.150409	0.292	0.186	Lp1 up
MYCT1	HSC	6.69984e-18	2.58654e-13	0.0521285	0.433	0.276	non-differential
HSPA8	HSC	7.47161e-18	2.88449e-13	0.156978	0.901	0.766	Lp1 up
ZFYVE26	HSC	8.05566e-18	3.10997e-13	0.042834	0.294	0.172	non-differential
DCXR	HSC	8.76305e-18	3.38306e-13	0.0862179	0.708	0.499	non-differential
FMNL2	HSC	9.00101e-18	3.47493e-13	0.0576024	0.454	0.297	non-differential
OSBPL10	HSC	9.42756e-18	3.6396e-13	0.0724777	0.302	0.187	non-differential
CLCN5	HSC	9.5029e-18	3.66869e-13	0.0384206	0.191	0.101	non-differential
MAP1LC3B	HSC	9.91459e-18	3.82763e-13	0.102902	0.731	0.525	Lp1 up
MT-ND4L	HSC	1.00408e-17	3.87636e-13	0.111774	0.937	0.838	Lp1 up
RDH11	HSC	1.40897e-17	5.43948e-13	0.0448554	0.503	0.325	non-differential
CYCS	HSC	1.44867e-17	5.59274e-13	0.105759	0.662	0.466	Lp1 up
ELOB	HSC	1.49259e-17	5.76229e-13	0.12408	0.92	0.767	Lp1 up
CACNB2	HSC	1.55603e-17	6.00719e-13	0.0971808	0.411	0.276	non-differential
LRRN1	HSC	1.74891e-17	6.75184e-13	0.0576325	0.374	0.237	non-differential
GPX1	HSC	1.80672e-17	6.97504e-13	0.126628	0.993	0.956	Lp1 up
RPL8	HSC	1.82517e-17	7.04626e-13	-0.121505	0.999	0.994	Untreated up
XACT	HSC	1.96854e-17	7.59974e-13	0.191528	0.827	0.689	Lp1 up
MAP2K2	HSC	2.21042e-17	8.53355e-13	0.11371	0.876	0.682	Lp1 up
MICA	HSC	2.24573e-17	8.66987e-13	0.0341414	0.358	0.218	non-differential
GPR141	HSC	2.26959e-17	8.76198e-13	-0.330505	0.443	0.489	Untreated up
PGAP6	HSC	2.52381e-17	9.74344e-13	0.0370857	0.151	0.073	non-differential
SELENOS	HSC	2.63188e-17	1.01607e-12	0.0468912	0.519	0.335	non-differential
GP1BB	HSC	2.63431e-17	1.017e-12	0.0642211	0.285	0.172	non-differential
CALHM6	HSC	2.72495e-17	1.052e-12	0.0994421	0.814	0.604	non-differential
TMEM70	HSC	2.78026e-17	1.07335e-12	0.0311649	0.372	0.225	non-differential
SMIM29	HSC	3.05777e-17	1.18048e-12	0.0464328	0.413	0.26	non-differential
ENSG00000289558	HSC	3.49837e-17	1.35058e-12	0.0382778	0.128	0.058	non-differential
MYADM	HSC	3.58662e-17	1.38465e-12	0.0395945	0.3	0.178	non-differential
ENSG00000288755	HSC	3.79324e-17	1.46442e-12	0.0491711	0.256	0.149	non-differential
PSENEN	HSC	4.10513e-17	1.58483e-12	0.0420309	0.488	0.307	non-differential
KLF2-DT	HSC	4.15591e-17	1.60443e-12	0.0378421	0.123	0.055	non-differential
CYB5R1	HSC	4.35541e-17	1.68145e-12	0.0339752	0.271	0.155	non-differential
C17orf97	HSC	4.63497e-17	1.78938e-12	0.0310466	0.272	0.158	non-differential
TUSC1	HSC	5.27672e-17	2.03713e-12	0.0319055	0.273	0.158	non-differential
SNHG19	HSC	5.33899e-17	2.06117e-12	0.0413372	0.373	0.229	non-differential
HLA-E	HSC	5.68697e-17	2.19551e-12	-0.198741	0.942	0.902	Untreated up
ENO1	HSC	6.27021e-17	2.42068e-12	-0.196116	0.94	0.876	Untreated up
RAB27B	HSC	6.28032e-17	2.42458e-12	-0.193147	0.133	0.207	Untreated up
DPYSL2	HSC	6.50069e-17	2.50966e-12	0.0522159	0.451	0.288	non-differential
SNRPG	HSC	6.69737e-17	2.58559e-12	0.117944	0.805	0.615	Lp1 up
RAB32	HSC	6.79698e-17	2.62404e-12	0.105086	0.754	0.552	Lp1 up
TMA7	HSC	6.83852e-17	2.64008e-12	0.129405	0.971	0.896	Lp1 up
DUSP10	HSC	7.0933e-17	2.73844e-12	0.0426483	0.217	0.121	non-differential
HNRNPU	HSC	7.38945e-17	2.85277e-12	-0.180583	0.935	0.894	Untreated up
RABIF	HSC	7.79185e-17	3.00812e-12	0.0465149	0.27	0.158	non-differential
ENSG00000240086	HSC	7.86968e-17	3.03817e-12	0.0754469	0.127	0.06	non-differential
RRP15	HSC	8.11518e-17	3.13295e-12	0.0635553	0.518	0.345	non-differential
LTBR	HSC	8.46127e-17	3.26656e-12	0.0322203	0.315	0.188	non-differential
ST3GAL6	HSC	8.68779e-17	3.35401e-12	0.0615957	0.564	0.381	non-differential
IL12A-AS1	HSC	8.97884e-17	3.46637e-12	0.0451266	0.204	0.113	non-differential
HLA-DQB1	HSC	9.62484e-17	3.71577e-12	-0.256685	0.788	0.739	Untreated up
EEF1A1	HSC	1.08077e-16	4.17241e-12	0.0748378	1	0.999	non-differential
COX14	HSC	1.08731e-16	4.19769e-12	0.0723569	0.669	0.464	non-differential
SCPEP1	HSC	1.11072e-16	4.28805e-12	0.0449463	0.273	0.16	non-differential
MLLT3	HSC	1.12557e-16	4.34536e-12	-0.292312	0.965	0.947	Untreated up
ENSG00000229425	HSC	1.13422e-16	4.37876e-12	0.0928511	0.741	0.556	non-differential
HS6ST1	HSC	1.16479e-16	4.49679e-12	0.0684235	0.485	0.323	non-differential
CST3	HSC	1.18141e-16	4.56094e-12	-0.247128	0.873	0.811	Untreated up
PTTG1IP	HSC	1.19124e-16	4.5989e-12	0.0919342	0.739	0.539	non-differential
SH3D21	HSC	1.19393e-16	4.60928e-12	0.0331282	0.17	0.086	non-differential
HENMT1	HSC	1.25844e-16	4.85834e-12	0.0406727	0.315	0.189	non-differential
NPIPB13	HSC	1.27647e-16	4.92794e-12	0.0570659	0.383	0.243	non-differential
PGP	HSC	1.28711e-16	4.96902e-12	0.0419908	0.321	0.197	non-differential
RBFOX2	HSC	1.35107e-16	5.21596e-12	0.0823517	0.637	0.447	non-differential
TAMALIN	HSC	1.35135e-16	5.21701e-12	0.0284027	0.13	0.06	non-differential
ENSG00000253619	HSC	1.48969e-16	5.75109e-12	0.0940681	0.208	0.121	non-differential
H3-3A	HSC	1.50713e-16	5.81841e-12	0.102696	0.997	0.984	Lp1 up
DPH3	HSC	1.52627e-16	5.89233e-12	0.0305561	0.357	0.218	non-differential
RRP12	HSC	1.54898e-16	5.97998e-12	0.0656762	0.332	0.209	non-differential
SGIP1	HSC	1.54917e-16	5.98073e-12	0.0875552	0.614	0.435	non-differential
EFCAB2	HSC	1.55832e-16	6.01603e-12	0.052562	0.479	0.316	non-differential
PINK1	HSC	1.63698e-16	6.31973e-12	0.0294327	0.263	0.152	non-differential
PSAT1	HSC	1.8374e-16	7.09347e-12	-0.225507	0.114	0.184	Untreated up
TOLLIP	HSC	1.85725e-16	7.1701e-12	0.0361399	0.266	0.154	non-differential
SFMBT2	HSC	1.99667e-16	7.70833e-12	0.0595093	0.405	0.266	non-differential
UBE2F	HSC	2.09033e-16	8.06993e-12	0.0665346	0.67	0.469	non-differential
GBE1	HSC	2.09845e-16	8.10128e-12	0.0961142	0.552	0.392	non-differential
CTSS	HSC	2.20156e-16	8.49935e-12	0.0956937	0.853	0.681	non-differential
HSD17B7P2	HSC	2.32869e-16	8.99014e-12	0.0292598	0.229	0.13	non-differential
ZNF232-AS1	HSC	2.79503e-16	1.07905e-11	0.0355456	0.263	0.152	non-differential
HLA-DPA1	HSC	2.87938e-16	1.11161e-11	-0.218482	0.971	0.968	Untreated up
NABP1	HSC	2.90713e-16	1.12233e-11	0.0369365	0.454	0.294	non-differential
POLE3	HSC	2.94745e-16	1.13789e-11	0.0600284	0.478	0.313	non-differential
B4GALT3	HSC	3.00018e-16	1.15825e-11	0.0345632	0.174	0.091	non-differential
ZNRF1	HSC	3.01623e-16	1.16445e-11	-0.195234	0.902	0.839	Untreated up
PCYT2	HSC	3.09866e-16	1.19627e-11	0.0370259	0.225	0.126	non-differential
ALOX12-AS1	HSC	3.13043e-16	1.20853e-11	0.0549921	0.45	0.297	non-differential
PET100	HSC	3.174e-16	1.22536e-11	0.060152	0.597	0.402	non-differential
ALDOC	HSC	3.32316e-16	1.28294e-11	0.0269182	0.126	0.058	non-differential
CREB3	HSC	4.20435e-16	1.62313e-11	0.029181	0.249	0.142	non-differential
NPR3	HSC	4.48281e-16	1.73063e-11	-0.205454	0.889	0.836	Untreated up
TIPARP-AS1	HSC	4.5963e-16	1.77445e-11	0.0291312	0.135	0.064	non-differential
SEM1	HSC	4.60715e-16	1.77864e-11	0.107997	0.918	0.769	Lp1 up
GM2A	HSC	4.6463e-16	1.79375e-11	0.0284839	0.17	0.088	non-differential
ARSD	HSC	4.86406e-16	1.87782e-11	0.0343948	0.375	0.236	non-differential
JOSD1	HSC	5.25762e-16	2.02976e-11	0.026262	0.35	0.215	non-differential
DGCR6L	HSC	5.67742e-16	2.19182e-11	0.0392276	0.367	0.228	non-differential
EEPD1	HSC	6.00633e-16	2.3188e-11	0.0600757	0.472	0.318	non-differential
SMIM26	HSC	6.1712e-16	2.38245e-11	0.103403	0.891	0.724	Lp1 up
RNF6	HSC	6.30123e-16	2.43265e-11	0.0340275	0.327	0.199	non-differential
C3orf80	HSC	6.97535e-16	2.6929e-11	0.0413606	0.288	0.175	non-differential
SCARB1	HSC	6.99964e-16	2.70228e-11	0.0278036	0.321	0.195	non-differential
ATP6AP1	HSC	7.17575e-16	2.77027e-11	0.0443369	0.454	0.289	non-differential
IRAG1	HSC	7.48456e-16	2.88949e-11	0.03185	0.159	0.082	non-differential
LYSET	HSC	7.5956e-16	2.93236e-11	0.0410315	0.335	0.207	non-differential
LINC00910	HSC	7.84126e-16	3.0272e-11	0.0335719	0.275	0.163	non-differential
PSEN2	HSC	7.98719e-16	3.08353e-11	0.0314938	0.113	0.051	non-differential
C1orf54	HSC	8.08079e-16	3.11967e-11	0.0371039	0.44	0.281	non-differential
TXLNB	HSC	8.26957e-16	3.19255e-11	0.0393934	0.195	0.108	non-differential
RDX	HSC	8.52552e-16	3.29136e-11	0.118573	0.892	0.762	Lp1 up
NLRP2	HSC	8.64957e-16	3.33925e-11	0.0307875	0.114	0.052	non-differential
TNFRSF14	HSC	8.76423e-16	3.38352e-11	0.0468983	0.431	0.277	non-differential
PES1	HSC	8.78945e-16	3.39325e-11	0.0412433	0.338	0.211	non-differential
PRNP	HSC	9.17472e-16	3.54199e-11	0.0306736	0.308	0.186	non-differential
CLU	HSC	9.44512e-16	3.64638e-11	-0.309005	0.318	0.373	Untreated up
SEC61G	HSC	9.59785e-16	3.70535e-11	0.0885837	0.799	0.604	non-differential
LINC02245	HSC	9.60652e-16	3.70869e-11	0.068276	0.614	0.436	non-differential
BMS1P1	HSC	1.07089e-15	4.13429e-11	0.0170443	0.247	0.142	non-differential
TMOD2	HSC	1.10837e-15	4.27896e-11	0.0265666	0.304	0.184	non-differential
MCTP1	HSC	1.14125e-15	4.40593e-11	0.13469	0.818	0.645	Lp1 up
ENSG00000224400	HSC	1.16097e-15	4.48204e-11	0.0421488	0.1	0.043	non-differential
ENSG00000257176	HSC	1.22681e-15	4.73622e-11	0.0622528	0.374	0.244	non-differential
CLGN	HSC	1.26939e-15	4.9006e-11	0.0475864	0.403	0.262	non-differential
WBP2	HSC	1.37571e-15	5.31107e-11	0.0262947	0.344	0.21	non-differential
HSPE1	HSC	1.44003e-15	5.55936e-11	0.134027	0.918	0.756	Lp1 up
MT-ND6	HSC	1.49275e-15	5.76291e-11	0.0845119	0.773	0.607	non-differential
TFPT	HSC	1.49799e-15	5.78313e-11	0.0448592	0.443	0.288	non-differential
NPIPB4	HSC	1.52866e-15	5.90155e-11	0.028691	0.139	0.069	non-differential
LNCAROD	HSC	1.61132e-15	6.22066e-11	0.109068	0.782	0.62	Lp1 up
FGD6	HSC	1.62349e-15	6.26765e-11	0.0283256	0.279	0.167	non-differential
BTG2	HSC	1.62451e-15	6.27158e-11	0.0566431	0.477	0.32	non-differential
ENSG00000289341	HSC	1.75937e-15	6.79222e-11	0.0446828	0.114	0.053	non-differential
COX7B	HSC	1.77534e-15	6.85389e-11	0.107447	0.905	0.739	Lp1 up
ATP6V0D1	HSC	1.8798e-15	7.25717e-11	0.042169	0.432	0.277	non-differential
DPM3	HSC	1.8922e-15	7.30501e-11	0.039836	0.516	0.336	non-differential
GNG11	HSC	1.9018e-15	7.34211e-11	0.105148	0.924	0.784	Lp1 up
PGLS	HSC	1.91591e-15	7.39656e-11	0.107892	0.953	0.832	Lp1 up
GBP4	HSC	2.07191e-15	7.99882e-11	0.028424	0.318	0.195	non-differential
GIRGL	HSC	2.09938e-15	8.10488e-11	0.0230228	0.1	0.042	non-differential
TCEAL4	HSC	2.21392e-15	8.54706e-11	0.105966	0.931	0.785	Lp1 up
RHOC	HSC	2.24639e-15	8.67243e-11	0.0362049	0.439	0.28	non-differential
TUBA1B-AS1	HSC	2.25498e-15	8.70558e-11	0.0496001	0.297	0.184	non-differential
REEP5	HSC	2.37549e-15	9.17081e-11	0.051717	0.628	0.426	non-differential
TMEM135	HSC	2.70395e-15	1.04389e-10	0.0930824	0.685	0.507	non-differential
ARHGAP26	HSC	3.00035e-15	1.15831e-10	0.0842778	0.671	0.497	non-differential
ATP5MF	HSC	3.00345e-15	1.15951e-10	0.0968297	0.824	0.621	non-differential
RPL4	HSC	3.10019e-15	1.19686e-10	0.108819	0.992	0.974	Lp1 up
ALCAM	HSC	3.16404e-15	1.22151e-10	0.106852	0.653	0.491	Lp1 up
CLN3	HSC	3.2794e-15	1.26605e-10	0.0243257	0.386	0.243	non-differential
AGPAT4	HSC	3.42686e-15	1.32297e-10	0.0507787	0.405	0.264	non-differential
CHMP4C	HSC	3.52083e-15	1.35925e-10	0.0258013	0.166	0.087	non-differential
BOLA3	HSC	3.53944e-15	1.36644e-10	0.0414052	0.346	0.218	non-differential
FAM174C	HSC	3.57307e-15	1.37942e-10	0.0396267	0.454	0.295	non-differential
SNX29	HSC	3.69936e-15	1.42818e-10	0.0724504	0.636	0.453	non-differential
RUSC2	HSC	3.70695e-15	1.43111e-10	0.0476962	0.307	0.192	non-differential
NAP1L1	HSC	3.89888e-15	1.5052e-10	0.114212	0.997	0.982	Lp1 up
ENSG00000289872	HSC	4.45883e-15	1.72138e-10	0.0197425	0.129	0.062	non-differential
RPS6	HSC	4.48654e-15	1.73207e-10	0.0931239	0.999	0.997	non-differential
S100A11	HSC	4.51161e-15	1.74175e-10	0.124415	0.917	0.78	Lp1 up
SRGAP2C	HSC	4.54417e-15	1.75432e-10	0.0236173	0.23	0.133	non-differential
ADGRE5	HSC	4.58214e-15	1.76898e-10	0.0399885	0.27	0.163	non-differential
CRYGD	HSC	4.86974e-15	1.88001e-10	0.0349621	0.415	0.267	non-differential
SERTAD1	HSC	4.91391e-15	1.89706e-10	0.0282193	0.164	0.086	non-differential
LINC01535	HSC	5.1809e-15	2.00014e-10	-0.0916446	0.049	0.104	non-differential
SARAF	HSC	5.30936e-15	2.04973e-10	0.114861	0.973	0.874	Lp1 up
ARPC2	HSC	5.46185e-15	2.1086e-10	-0.153179	0.988	0.947	Untreated up
RASGRP1	HSC	5.51754e-15	2.1301e-10	0.0349527	0.325	0.205	non-differential
C12orf76	HSC	5.53493e-15	2.13681e-10	0.0491253	0.566	0.377	non-differential
SREK1IP1	HSC	5.57645e-15	2.15284e-10	0.0436419	0.526	0.349	non-differential
IFIT5	HSC	5.64052e-15	2.17758e-10	0.0293684	0.223	0.128	non-differential
DTX3	HSC	5.66379e-15	2.18656e-10	0.0265912	0.177	0.095	non-differential
EGLN3	HSC	5.68184e-15	2.19353e-10	0.0309351	0.257	0.153	non-differential
ENSG00000285756	HSC	5.77509e-15	2.22953e-10	0.0369184	0.265	0.16	non-differential
RPL7	HSC	6.02333e-15	2.32536e-10	0.0848709	0.999	0.993	non-differential
STX3	HSC	6.14089e-15	2.37075e-10	0.0187759	0.406	0.259	non-differential
RAB38	HSC	6.38577e-15	2.46529e-10	0.03304	0.397	0.257	non-differential
PEPD	HSC	6.5689e-15	2.53599e-10	0.050435	0.527	0.352	non-differential
OSBPL3	HSC	6.61113e-15	2.55229e-10	0.0461972	0.309	0.195	non-differential
PCYT1B	HSC	7.07033e-15	2.72957e-10	0.0341239	0.161	0.085	non-differential
SLC2A13	HSC	7.14082e-15	2.75679e-10	0.0558462	0.366	0.241	non-differential
MAML2	HSC	7.17677e-15	2.77066e-10	0.0689371	0.549	0.396	non-differential
SLIRP	HSC	8.11117e-15	3.1314e-10	0.0795434	0.734	0.534	non-differential
CCDC167	HSC	8.81944e-15	3.40483e-10	0.0327019	0.378	0.24	non-differential
PGD	HSC	9.70895e-15	3.74824e-10	0.0765869	0.726	0.534	non-differential
TMEM147	HSC	9.79956e-15	3.78322e-10	0.0685155	0.685	0.484	non-differential
MARCHF2	HSC	1.02404e-14	3.9534e-10	0.0401806	0.429	0.278	non-differential
RAPGEF2	HSC	1.08659e-14	4.19488e-10	-0.37753	0.856	0.802	Untreated up
NDUFA3	HSC	1.12622e-14	4.34788e-10	0.0693605	0.685	0.486	non-differential
TXNDC16	HSC	1.13615e-14	4.38624e-10	0.0398255	0.323	0.204	non-differential
SRSF5	HSC	1.14876e-14	4.43491e-10	-0.145554	0.98	0.954	Untreated up
CAMK1D	HSC	1.1631e-14	4.49026e-10	-0.202616	0.878	0.844	Untreated up
HINT3	HSC	1.18583e-14	4.57801e-10	0.0295266	0.314	0.193	non-differential
LPXN	HSC	1.21102e-14	4.67527e-10	0.037142	0.409	0.266	non-differential
APBB2	HSC	1.23447e-14	4.76579e-10	0.0448349	0.285	0.179	non-differential
CYBA	HSC	1.23969e-14	4.78595e-10	-0.20332	0.899	0.842	Untreated up
UAP1L1	HSC	1.24048e-14	4.78901e-10	0.0222254	0.152	0.079	non-differential
C2orf49	HSC	1.25193e-14	4.83321e-10	0.0311237	0.413	0.265	non-differential
ITGA6	HSC	1.25709e-14	4.85313e-10	0.0625114	0.543	0.379	non-differential
ISCU	HSC	1.28558e-14	4.96312e-10	0.10482	0.885	0.713	Lp1 up
ITGAE	HSC	1.33575e-14	5.1568e-10	0.0385047	0.414	0.269	non-differential
ZNF761	HSC	1.34806e-14	5.20432e-10	0.0448696	0.448	0.297	non-differential
ZBTB8OS	HSC	1.36025e-14	5.25139e-10	0.0346996	0.527	0.349	non-differential
NMRAL2P	HSC	1.38179e-14	5.33455e-10	0.027766	0.17	0.092	non-differential
LINC02610	HSC	1.53019e-14	5.90744e-10	0.0256199	0.128	0.063	non-differential
LINC00685	HSC	1.53368e-14	5.92092e-10	0.00698317	0.341	0.213	non-differential
VPS8	HSC	1.57032e-14	6.06238e-10	0.116838	0.841	0.71	Lp1 up
TP53INP1	HSC	1.59297e-14	6.14981e-10	0.0297906	0.232	0.135	non-differential
ENSG00000235749	HSC	1.64702e-14	6.35849e-10	0.0394174	0.249	0.152	non-differential
PER1	HSC	1.69159e-14	6.53055e-10	0.0294473	0.155	0.082	non-differential
CCDC127	HSC	1.78483e-14	6.89053e-10	0.0298855	0.334	0.207	non-differential
HRH2	HSC	1.80314e-14	6.9612e-10	0.0252662	0.202	0.115	non-differential
B2M	HSC	1.91793e-14	7.40437e-10	0.103745	0.999	0.998	Lp1 up
MAD1L1	HSC	1.94337e-14	7.50259e-10	0.0492421	0.588	0.401	non-differential
ABCF1	HSC	2.06131e-14	7.95788e-10	0.0637981	0.616	0.431	non-differential
COL24A1	HSC	2.10776e-14	8.1372e-10	0.111383	0.864	0.736	Lp1 up
DHX30	HSC	2.11434e-14	8.16262e-10	0.0445457	0.445	0.292	non-differential
ENSG00000244459	HSC	2.20159e-14	8.49948e-10	0.0299871	0.23	0.136	non-differential
HS1BP3	HSC	2.32019e-14	8.95732e-10	0.0269188	0.222	0.129	non-differential
TOM1	HSC	2.34826e-14	9.0657e-10	0.0264777	0.252	0.151	non-differential
COA6	HSC	2.4405e-14	9.42178e-10	0.0587491	0.589	0.406	non-differential
SLC25A16	HSC	2.44202e-14	9.42768e-10	0.0237316	0.325	0.204	non-differential
ENSG00000291299	HSC	2.52509e-14	9.74837e-10	0.027426	0.211	0.122	non-differential
RGS10	HSC	2.56143e-14	9.88868e-10	-0.176844	0.973	0.933	Untreated up
DTX1	HSC	2.56152e-14	9.889e-10	0.0266363	0.101	0.045	non-differential
UBA6-DT	HSC	2.75039e-14	1.06181e-09	0.101094	0.661	0.503	Lp1 up
ABCA1	HSC	2.78482e-14	1.07511e-09	-0.12886	0.091	0.153	Untreated up
GSTM5	HSC	2.89776e-14	1.11871e-09	0.0325362	0.248	0.147	non-differential
ENSG00000260136	HSC	3.01117e-14	1.16249e-09	0.0212003	0.124	0.061	non-differential
ENSG00000230623	HSC	3.02339e-14	1.16721e-09	0.0386832	0.143	0.075	non-differential
SMIM3	HSC	3.05127e-14	1.17797e-09	0.0361273	0.27	0.166	non-differential
VIM	HSC	3.11089e-14	1.20099e-09	-0.159168	1	0.997	Untreated up
APOC1	HSC	3.22533e-14	1.24517e-09	0.0402043	0.149	0.079	non-differential
AACS	HSC	3.28432e-14	1.26794e-09	0.0149885	0.232	0.134	non-differential
RPS9	HSC	3.44038e-14	1.32819e-09	0.0799985	1	0.997	non-differential
CNFN	HSC	3.47509e-14	1.34159e-09	0.0286591	0.254	0.152	non-differential
ATP6V0A1	HSC	3.48872e-14	1.34686e-09	0.0436047	0.534	0.369	non-differential
NAGA	HSC	3.61222e-14	1.39453e-09	0.0258746	0.12	0.058	non-differential
ORMDL2	HSC	3.72927e-14	1.43972e-09	0.0276942	0.314	0.195	non-differential
ABR	HSC	3.74097e-14	1.44424e-09	0.0449917	0.482	0.325	non-differential
UROD	HSC	3.7648e-14	1.45344e-09	0.0572099	0.526	0.36	non-differential
CNIH4	HSC	3.92011e-14	1.5134e-09	0.0259857	0.419	0.267	non-differential
TGIF1	HSC	4.0406e-14	1.55991e-09	0.0319417	0.233	0.138	non-differential
SLC27A1	HSC	4.14083e-14	1.59861e-09	0.0228082	0.184	0.103	non-differential
CENPP	HSC	4.1421e-14	1.5991e-09	0.0772919	0.463	0.331	non-differential
TSC22D3	HSC	4.14911e-14	1.6018e-09	0.035117	0.163	0.089	non-differential
FAM200B	HSC	4.17122e-14	1.61034e-09	0.0266693	0.469	0.305	non-differential
ENSG00000228401	HSC	4.2114e-14	1.62585e-09	-0.234893	0.469	0.483	Untreated up
IL1RAP	HSC	4.27926e-14	1.65205e-09	0.0363682	0.226	0.135	non-differential
UXT	HSC	4.34425e-14	1.67714e-09	0.0957297	0.961	0.87	non-differential
ZNF252P	HSC	4.55604e-14	1.7589e-09	0.025117	0.24	0.143	non-differential
TINF2	HSC	4.689e-14	1.81024e-09	0.025033	0.225	0.132	non-differential
TXN	HSC	4.8851e-14	1.88594e-09	0.101525	0.992	0.949	Lp1 up
TIMM8B	HSC	5.20135e-14	2.00803e-09	0.0811414	0.653	0.472	non-differential
CAST	HSC	5.36438e-14	2.07097e-09	-0.188677	0.849	0.8	Untreated up
MCOLN1	HSC	5.43959e-14	2.10001e-09	0.0207608	0.162	0.087	non-differential
ZNG1B	HSC	5.49955e-14	2.12316e-09	0.0350753	0.273	0.168	non-differential
SH3RF1	HSC	5.68057e-14	2.19304e-09	0.0795046	0.631	0.459	non-differential
HSPA1B	HSC	5.92154e-14	2.28607e-09	0.0228552	0.105	0.048	non-differential
KHSRP	HSC	5.92966e-14	2.2892e-09	0.0279468	0.445	0.286	non-differential
H4C3	HSC	6.02229e-14	2.32497e-09	0.122256	0.966	0.896	Lp1 up
STAP1	HSC	6.03912e-14	2.33146e-09	0.0205026	0.281	0.171	non-differential
DGKE	HSC	6.07329e-14	2.34466e-09	0.0687068	0.554	0.39	non-differential
ENSG00000262370	HSC	6.18496e-14	2.38777e-09	0.0302995	0.169	0.093	non-differential
CTNNBIP1	HSC	6.33892e-14	2.4472e-09	0.0407352	0.476	0.314	non-differential
NAGK	HSC	6.37917e-14	2.46274e-09	0.0327926	0.401	0.259	non-differential
HERC2P9	HSC	6.42488e-14	2.48039e-09	0.0224807	0.151	0.08	non-differential
USP36	HSC	6.4958e-14	2.50777e-09	0.0344571	0.278	0.172	non-differential
RUNX1	HSC	6.66311e-14	2.57236e-09	-0.210365	0.964	0.939	Untreated up
FAM89B	HSC	6.89764e-14	2.6629e-09	0.0198883	0.233	0.138	non-differential
GPR174	HSC	7.07178e-14	2.73013e-09	0.0247463	0.226	0.133	non-differential
C2orf76	HSC	7.11439e-14	2.74658e-09	0.0329861	0.35	0.226	non-differential
PLAU	HSC	7.20227e-14	2.78051e-09	0.0219298	0.158	0.085	non-differential
NPM3	HSC	7.27645e-14	2.80914e-09	0.0263232	0.352	0.222	non-differential
SNHG26	HSC	7.37127e-14	2.84575e-09	0.0356287	0.277	0.172	non-differential
ATP5MK	HSC	7.46881e-14	2.88341e-09	0.0886778	0.875	0.72	non-differential
BMI1	HSC	7.47778e-14	2.88687e-09	0.0235193	0.481	0.314	non-differential
SLC2A9	HSC	7.88097e-14	3.04253e-09	0.0319992	0.122	0.061	non-differential
MFAP2	HSC	7.8991e-14	3.04952e-09	0.0426579	0.551	0.371	non-differential
ANKRD28	HSC	8.0493e-14	3.10751e-09	0.122132	0.939	0.828	Lp1 up
SNRPF	HSC	8.15242e-14	3.14732e-09	0.0967015	0.886	0.737	non-differential
SELENOM	HSC	8.63058e-14	3.33192e-09	0.0214101	0.242	0.144	non-differential
PFDN6	HSC	8.92243e-14	3.44459e-09	0.0345337	0.406	0.265	non-differential
KANSL1-AS1	HSC	8.99873e-14	3.47405e-09	0.0221901	0.254	0.153	non-differential
TYROBP	HSC	9.20743e-14	3.55462e-09	0.0319093	0.234	0.14	non-differential
TMEM9B	HSC	9.32278e-14	3.59915e-09	0.0179409	0.356	0.225	non-differential
ENSG00000278291	HSC	9.36344e-14	3.61485e-09	0.0203301	0.191	0.108	non-differential
MED31	HSC	9.39373e-14	3.62654e-09	0.03787	0.348	0.223	non-differential
CORO1B	HSC	1.00671e-13	3.88652e-09	0.0379823	0.48	0.318	non-differential
EID2	HSC	1.03194e-13	3.98392e-09	0.0246636	0.266	0.161	non-differential
H4C5	HSC	1.05781e-13	4.08379e-09	0.0241485	0.212	0.123	non-differential
PPT1	HSC	1.10965e-13	4.2839e-09	0.0451227	0.55	0.373	non-differential
KHDRBS2	HSC	1.13446e-13	4.37969e-09	0.0952674	0.596	0.446	non-differential
SPEN-AS1	HSC	1.14347e-13	4.41447e-09	0.00648289	0.374	0.234	non-differential
CFAP57	HSC	1.20125e-13	4.63753e-09	0.024173	0.1	0.046	non-differential
B3GNT2	HSC	1.2443e-13	4.80374e-09	0.0578269	0.508	0.35	non-differential
FRMD6	HSC	1.28009e-13	4.94193e-09	0.0170543	0.22	0.13	non-differential
FAM104B	HSC	1.30123e-13	5.02354e-09	0.0273031	0.206	0.12	non-differential
SNX19	HSC	1.31369e-13	5.07161e-09	0.0393479	0.377	0.247	non-differential
SYTL2	HSC	1.3617e-13	5.25698e-09	0.0242028	0.286	0.181	non-differential
LINC03011	HSC	1.36835e-13	5.28265e-09	0.0166233	0.172	0.095	non-differential
STX2	HSC	1.39802e-13	5.39718e-09	0.024322	0.161	0.088	non-differential
KLHDC1	HSC	1.40469e-13	5.42295e-09	0.0358706	0.319	0.205	non-differential
TMEM208	HSC	1.40897e-13	5.43947e-09	0.0663014	0.613	0.427	non-differential
PDGFD	HSC	1.41128e-13	5.44841e-09	0.0441351	0.423	0.292	non-differential
MRPL41	HSC	1.42533e-13	5.50263e-09	0.0805337	0.676	0.491	non-differential
SHTN1	HSC	1.4519e-13	5.6052e-09	0.0363109	0.317	0.201	non-differential
PPP1R15A	HSC	1.47285e-13	5.68609e-09	0.0555389	0.628	0.453	non-differential
ARHGEF6	HSC	1.47544e-13	5.69609e-09	-0.218166	0.739	0.691	Untreated up
COCH	HSC	1.47968e-13	5.71247e-09	-0.143683	0.124	0.184	Untreated up
SELENON	HSC	1.51822e-13	5.86125e-09	0.0214166	0.175	0.097	non-differential
GPR135	HSC	1.56149e-13	6.02829e-09	0.0365313	0.186	0.107	non-differential
TCEAL8	HSC	1.60173e-13	6.18365e-09	0.0667876	0.689	0.498	non-differential
MPZL1	HSC	1.65313e-13	6.38206e-09	0.0494264	0.429	0.287	non-differential
BPNT2	HSC	1.65474e-13	6.38828e-09	0.0274912	0.237	0.144	non-differential
SEC62	HSC	1.75894e-13	6.79056e-09	0.0895952	0.933	0.823	non-differential
WDR91	HSC	1.82613e-13	7.04997e-09	0.017419	0.198	0.113	non-differential
SLC39A4	HSC	1.86661e-13	7.20625e-09	0.0594169	0.408	0.274	non-differential
DPH6	HSC	1.88921e-13	7.29349e-09	0.0678913	0.537	0.391	non-differential
PYCARD	HSC	1.9125e-13	7.38341e-09	-0.192914	0.903	0.841	Untreated up
RNF181	HSC	1.91996e-13	7.4122e-09	0.0534056	0.639	0.449	non-differential
INKA1	HSC	2.06229e-13	7.96167e-09	0.0520291	0.643	0.451	non-differential
NFKBIZ	HSC	2.07632e-13	8.01585e-09	0.0649382	0.462	0.32	non-differential
PPP1R13B	HSC	2.09772e-13	8.09847e-09	0.0355639	0.306	0.197	non-differential
MAP3K2-DT	HSC	2.16114e-13	8.34329e-09	0.0246525	0.128	0.065	non-differential
SNHG7	HSC	2.17391e-13	8.39259e-09	0.138281	0.997	0.986	Lp1 up
MTFR1	HSC	2.20295e-13	8.50472e-09	0.0326317	0.456	0.305	non-differential
ENSG00000291046	HSC	2.22891e-13	8.60491e-09	0.0247279	0.211	0.124	non-differential
MEST	HSC	2.2931e-13	8.85275e-09	0.0354238	0.477	0.318	non-differential
RAB9A	HSC	2.33403e-13	9.01075e-09	0.0210081	0.374	0.241	non-differential
SLC25A4	HSC	2.43593e-13	9.40416e-09	0.0264589	0.292	0.183	non-differential
MRPL52	HSC	2.45089e-13	9.46191e-09	0.0829709	0.749	0.569	non-differential
RORA	HSC	2.47107e-13	9.53983e-09	0.119492	0.729	0.585	Lp1 up
LINC00963	HSC	2.47307e-13	9.54754e-09	0.0378355	0.262	0.162	non-differential
RPL23AP7	HSC	2.48176e-13	9.58108e-09	0.0205557	0.273	0.166	non-differential
SMIM30	HSC	2.56261e-13	9.89323e-09	0.0597686	0.604	0.417	non-differential
ENSG00000290032	HSC	2.56302e-13	9.8948e-09	0.0391468	0.47	0.313	non-differential
NEDD9	HSC	2.63057e-13	1.01556e-08	0.0322375	0.168	0.095	non-differential
WDR13	HSC	2.74316e-13	1.05902e-08	0.021728	0.301	0.187	non-differential
UNC13B	HSC	2.76576e-13	1.06775e-08	0.0343368	0.2	0.118	non-differential
SEMA3C	HSC	2.83149e-13	1.09312e-08	0.0395514	0.498	0.355	non-differential
BLOC1S1	HSC	2.87207e-13	1.10879e-08	0.0745139	0.746	0.543	non-differential
HDAC10	HSC	2.87299e-13	1.10915e-08	0.0212473	0.1	0.047	non-differential
PLA2R1	HSC	2.97392e-13	1.14811e-08	0.0219032	0.352	0.231	non-differential
DDX39B	HSC	2.98195e-13	1.15121e-08	-0.201161	0.739	0.668	Untreated up
LINC01215	HSC	2.98239e-13	1.15138e-08	0.0217986	0.109	0.052	non-differential
SWT1	HSC	3.14754e-13	1.21514e-08	0.0356613	0.307	0.197	non-differential
MREG	HSC	3.21117e-13	1.2397e-08	0.0250061	0.193	0.112	non-differential
IFI27L2	HSC	3.26986e-13	1.26236e-08	0.0430376	0.62	0.431	non-differential
TRAPPC2L	HSC	3.44042e-13	1.32821e-08	0.0617228	0.588	0.408	non-differential
IDH1	HSC	3.47534e-13	1.34169e-08	0.0314575	0.469	0.315	non-differential
HSPA1A	HSC	3.5634e-13	1.37569e-08	0.0132998	0.259	0.159	non-differential
VAC14	HSC	3.57477e-13	1.38008e-08	0.0250474	0.243	0.148	non-differential
EEF1D	HSC	3.81612e-13	1.47325e-08	0.0926714	0.996	0.979	non-differential
DPP3-DT	HSC	3.84681e-13	1.4851e-08	0.00984911	0.236	0.14	non-differential
MFAP3L	HSC	3.89685e-13	1.50442e-08	0.0224893	0.132	0.069	non-differential
CYTH2	HSC	3.92993e-13	1.51719e-08	0.0126964	0.261	0.158	non-differential
RNF130	HSC	3.95663e-13	1.5275e-08	0.106895	0.95	0.84	Lp1 up
STXBP1	HSC	4.0863e-13	1.57756e-08	0.027082	0.292	0.184	non-differential
GGCX	HSC	4.41071e-13	1.7028e-08	0.0238971	0.258	0.159	non-differential
AHRR	HSC	4.5532e-13	1.75781e-08	0.10869	0.781	0.625	Lp1 up
CGRRF1	HSC	4.67454e-13	1.80465e-08	0.0202555	0.248	0.15	non-differential
BATF	HSC	4.72541e-13	1.82429e-08	0.0223498	0.415	0.272	non-differential
SEC61A1	HSC	5.08347e-13	1.96252e-08	0.0135577	0.317	0.199	non-differential
ATP5ME	HSC	5.08944e-13	1.96483e-08	0.085489	0.878	0.713	non-differential
ENSG00000239572	HSC	5.09297e-13	1.96619e-08	0.0737288	0.181	0.108	non-differential
TNFSF4	HSC	5.30907e-13	2.04962e-08	0.0231529	0.146	0.078	non-differential
KCNQ5	HSC	5.55855e-13	2.14593e-08	-0.297036	0.834	0.829	Untreated up
IFI27L1	HSC	5.80852e-13	2.24244e-08	0.0315878	0.334	0.215	non-differential
SMCO2	HSC	5.98168e-13	2.30929e-08	0.0145873	0.167	0.093	non-differential
CEP250	HSC	5.99891e-13	2.31594e-08	0.0161711	0.261	0.16	non-differential
SDF2L1	HSC	6.10428e-13	2.35662e-08	0.0279503	0.354	0.23	non-differential
DUSP22	HSC	6.58081e-13	2.54059e-08	0.00984561	0.338	0.215	non-differential
CRY1	HSC	6.72015e-13	2.59438e-08	0.0342996	0.347	0.229	non-differential
CNKSR3	HSC	6.7513e-13	2.60641e-08	0.0402704	0.366	0.243	non-differential
LINC00539	HSC	6.88955e-13	2.65978e-08	0.0179347	0.273	0.17	non-differential
HLA-DRB1	HSC	6.94014e-13	2.67931e-08	-0.17956	0.98	0.978	Untreated up
LINC02356	HSC	7.00001e-13	2.70242e-08	0.027828	0.174	0.1	non-differential
SLC41A2	HSC	7.02002e-13	2.71015e-08	0.0335898	0.182	0.107	non-differential
NARS2	HSC	7.35556e-13	2.83969e-08	0.0485043	0.68	0.487	non-differential
MEGF9	HSC	7.38353e-13	2.85048e-08	0.0263593	0.303	0.195	non-differential
MRPS6	HSC	7.40586e-13	2.85911e-08	0.0468655	0.454	0.304	non-differential
LINC02391	HSC	7.53935e-13	2.91064e-08	0.0405685	0.118	0.06	non-differential
ZFYVE28	HSC	7.63811e-13	2.94877e-08	0.0242134	0.167	0.095	non-differential
OR2A1-AS1	HSC	7.71172e-13	2.97719e-08	0.0229679	0.135	0.071	non-differential
GTF3A	HSC	7.81106e-13	3.01554e-08	0.0720924	0.768	0.573	non-differential
HSPBAP1	HSC	7.84658e-13	3.02925e-08	0.0264574	0.323	0.208	non-differential
FAM210B	HSC	7.88172e-13	3.04282e-08	0.0204375	0.247	0.152	non-differential
KDM4B	HSC	7.99816e-13	3.08777e-08	0.0240486	0.314	0.201	non-differential
ANKDD1A	HSC	8.08577e-13	3.12159e-08	0.0192521	0.195	0.114	non-differential
MSN	HSC	8.25616e-13	3.18737e-08	-0.170012	0.9	0.831	Untreated up
POLR2I	HSC	8.55923e-13	3.30437e-08	0.0544781	0.566	0.391	non-differential
HABP4	HSC	9.25775e-13	3.57405e-08	0.0145295	0.251	0.154	non-differential
SDE2	HSC	9.35042e-13	3.60982e-08	0.0126001	0.277	0.171	non-differential
DNAJB1	HSC	9.40666e-13	3.63154e-08	0.020391	0.325	0.207	non-differential
GLB1	HSC	9.64409e-13	3.7232e-08	0.0345431	0.467	0.315	non-differential
TMPRSS11D	HSC	9.83543e-13	3.79707e-08	0.019985	0.1	0.047	non-differential
TMEM45A	HSC	9.96526e-13	3.84719e-08	0.0351599	0.296	0.19	non-differential
ANGPT1	HSC	1.011e-12	3.90307e-08	-0.26307	0.897	0.857	Untreated up
IFT57	HSC	1.01668e-12	3.92498e-08	0.0352653	0.461	0.309	non-differential
DNAJB11	HSC	1.05564e-12	4.07541e-08	0.0207463	0.373	0.24	non-differential
ARMCX1	HSC	1.09084e-12	4.21131e-08	0.038314	0.535	0.366	non-differential
PGRMC2	HSC	1.10883e-12	4.28076e-08	0.0410538	0.483	0.328	non-differential
NMT2	HSC	1.13691e-12	4.38916e-08	0.0108188	0.286	0.18	non-differential
PAK1IP1	HSC	1.13779e-12	4.39256e-08	0.0383565	0.409	0.275	non-differential
AK6	HSC	1.14403e-12	4.41666e-08	0.0447749	0.563	0.387	non-differential
IFIT1	HSC	1.1469e-12	4.42771e-08	0.0256484	0.176	0.101	non-differential
RNF113A	HSC	1.16317e-12	4.49052e-08	0.0171459	0.281	0.174	non-differential
MAPKAPK2	HSC	1.16535e-12	4.49894e-08	0.0206261	0.288	0.181	non-differential
SCYL3	HSC	1.18911e-12	4.59069e-08	0.0212867	0.269	0.167	non-differential
CEMIP2	HSC	1.24781e-12	4.8173e-08	0.027266	0.345	0.227	non-differential
RNF185	HSC	1.25532e-12	4.84629e-08	0.0171918	0.238	0.146	non-differential
RNF19A	HSC	1.25791e-12	4.85627e-08	0.0438908	0.54	0.378	non-differential
LAMTOR4	HSC	1.29906e-12	5.01515e-08	0.0922919	0.936	0.805	non-differential
RNF216P1	HSC	1.29926e-12	5.01591e-08	0.0472313	0.503	0.347	non-differential
ENSG00000231201	HSC	1.32163e-12	5.10228e-08	0.0147273	0.319	0.207	non-differential
ENSG00000225689	HSC	1.35181e-12	5.21879e-08	0.112032	0.248	0.165	Lp1 up
CERS4	HSC	1.35826e-12	5.24369e-08	0.0180528	0.371	0.241	non-differential
KHDRBS3	HSC	1.37071e-12	5.29178e-08	0.0272094	0.24	0.147	non-differential
INPP5F	HSC	1.38e-12	5.32764e-08	0.0362457	0.4	0.271	non-differential
ARHGAP21	HSC	1.44077e-12	5.56222e-08	0.0233099	0.456	0.308	non-differential
PDP2	HSC	1.48784e-12	5.74395e-08	0.0247857	0.118	0.06	non-differential
MIR3142HG	HSC	1.4924e-12	5.76155e-08	0.0116382	0.29	0.183	non-differential
TMEM53	HSC	1.49335e-12	5.76523e-08	0.0227459	0.183	0.106	non-differential
GLYATL2	HSC	1.50509e-12	5.81057e-08	0.0223681	0.161	0.09	non-differential
CD200	HSC	1.53572e-12	5.92879e-08	0.0375456	0.507	0.355	non-differential
NDUFS6	HSC	1.55465e-12	6.00187e-08	0.0918394	0.825	0.64	non-differential
CLTA	HSC	1.56637e-12	6.04712e-08	0.0962141	0.987	0.947	non-differential
BAALC-AS2	HSC	1.58217e-12	6.10813e-08	0.0233801	0.224	0.136	non-differential
RANGRF	HSC	1.59106e-12	6.14244e-08	0.0203169	0.315	0.2	non-differential
B3GALT6	HSC	1.60329e-12	6.18967e-08	0.0244566	0.177	0.102	non-differential
PRKAG2-AS1	HSC	1.60749e-12	6.20589e-08	0.0105391	0.248	0.152	non-differential
ZNF584	HSC	1.62692e-12	6.28087e-08	0.0217679	0.129	0.068	non-differential
TSPAN7	HSC	1.62836e-12	6.28643e-08	0.0308912	0.445	0.302	non-differential
C19orf53	HSC	1.66104e-12	6.41259e-08	0.10105	0.923	0.777	Lp1 up
WASHC2A	HSC	1.68496e-12	6.50496e-08	0.0248228	0.365	0.239	non-differential
RERE	HSC	1.70171e-12	6.56961e-08	-0.211273	0.894	0.837	Untreated up
SAMD13	HSC	1.73122e-12	6.68356e-08	0.0297809	0.375	0.246	non-differential
TOX-DT	HSC	1.73815e-12	6.71029e-08	0.0279642	0.409	0.272	non-differential
WFDC1	HSC	1.77338e-12	6.8463e-08	0.129541	0.382	0.282	Lp1 up
CFL2	HSC	1.81903e-12	7.02253e-08	0.0099229	0.213	0.127	non-differential
MICOS13	HSC	1.83342e-12	7.0781e-08	0.0778432	0.756	0.579	non-differential
FYCO1	HSC	1.83815e-12	7.09638e-08	0.0168157	0.228	0.139	non-differential
RTN4RL2	HSC	1.93729e-12	7.47911e-08	0.0136527	0.189	0.11	non-differential
ATP1B3	HSC	1.9563e-12	7.55249e-08	0.0868469	0.799	0.626	non-differential
ENSG00000290457	HSC	2.03074e-12	7.83988e-08	0.0194727	0.101	0.049	non-differential
SLC38A6	HSC	2.03148e-12	7.84274e-08	0.0283399	0.339	0.222	non-differential
LINC00339	HSC	2.05281e-12	7.92508e-08	0.018316	0.262	0.162	non-differential
UBAC1	HSC	2.07472e-12	8.00968e-08	0.0239943	0.497	0.332	non-differential
EBNA1BP2	HSC	2.13499e-12	8.24235e-08	0.0360353	0.559	0.388	non-differential
SLC38A7	HSC	2.13758e-12	8.25236e-08	0.0188407	0.143	0.078	non-differential
NCKAP1	HSC	2.15937e-12	8.33648e-08	0.0315716	0.347	0.229	non-differential
PLOD3	HSC	2.17163e-12	8.38381e-08	0.0220605	0.15	0.083	non-differential
GADD45A	HSC	2.25663e-12	8.71195e-08	0.0463628	0.527	0.365	non-differential
SEC61A2	HSC	2.27415e-12	8.77959e-08	0.0195391	0.206	0.123	non-differential
TMEM140	HSC	2.28717e-12	8.82985e-08	0.0153878	0.261	0.162	non-differential
TPT1	HSC	2.33373e-12	9.0096e-08	0.0699807	1	0.998	non-differential
LINC00888	HSC	2.41256e-12	9.31391e-08	0.026121	0.265	0.166	non-differential
NT5C3B	HSC	2.43056e-12	9.38341e-08	0.0316596	0.468	0.314	non-differential
MPP7	HSC	2.44963e-12	9.45704e-08	0.0252723	0.383	0.257	non-differential
BMF	HSC	2.46442e-12	9.51412e-08	0.0205858	0.12	0.062	non-differential
FAM47E	HSC	2.48405e-12	9.58992e-08	0.0181651	0.139	0.075	non-differential
NEURL2	HSC	2.48899e-12	9.609e-08	0.0265561	0.112	0.056	non-differential
MAP1LC3A	HSC	2.50843e-12	9.68405e-08	0.0252604	0.117	0.06	non-differential
CTHRC1	HSC	2.54442e-12	9.823e-08	0.0331294	0.346	0.227	non-differential
SCN1A-AS1	HSC	2.56202e-12	9.89094e-08	0.0279433	0.437	0.303	non-differential
TMEM126B	HSC	2.59722e-12	1.00268e-07	0.042294	0.586	0.404	non-differential
ACACA	HSC	2.62778e-12	1.01448e-07	0.0922947	0.735	0.565	non-differential
CKS2	HSC	2.75031e-12	1.06178e-07	0.0284149	0.436	0.292	non-differential
ANKUB1	HSC	2.78715e-12	1.07601e-07	0.011943	0.561	0.397	non-differential
H1-0	HSC	2.86219e-12	1.10498e-07	0.0532388	0.503	0.354	non-differential
C15orf61	HSC	2.88928e-12	1.11544e-07	0.0407786	0.5	0.341	non-differential
MRPL33	HSC	2.89114e-12	1.11615e-07	0.0526286	0.682	0.489	non-differential
FZD6	HSC	2.89837e-12	1.11894e-07	0.0335751	0.451	0.309	non-differential
BNIP3	HSC	2.90126e-12	1.12006e-07	0.0304811	0.386	0.254	non-differential
INSR	HSC	2.96466e-12	1.14454e-07	0.017433	0.374	0.25	non-differential
MIR3667HG	HSC	2.97627e-12	1.14902e-07	0.0897402	0.792	0.65	non-differential
MLST8	HSC	3.09994e-12	1.19676e-07	0.027734	0.253	0.157	non-differential
ZBTB7A	HSC	3.25039e-12	1.25485e-07	0.0361852	0.371	0.249	non-differential
CD109	HSC	3.27428e-12	1.26407e-07	0.132803	0.875	0.752	Lp1 up
AP1AR	HSC	3.28894e-12	1.26973e-07	0.0250863	0.365	0.239	non-differential
IFNGR1	HSC	3.28907e-12	1.26978e-07	0.0189912	0.391	0.257	non-differential
SHROOM4	HSC	3.2934e-12	1.27145e-07	0.0239895	0.283	0.185	non-differential
UQCR10	HSC	3.39198e-12	1.30951e-07	0.0884033	0.908	0.782	non-differential
MAPK12	HSC	3.39754e-12	1.31166e-07	0.0189907	0.213	0.127	non-differential
COX4I1	HSC	3.39756e-12	1.31166e-07	0.0801948	0.995	0.982	non-differential
KDELR2	HSC	3.44856e-12	1.33135e-07	0.051129	0.575	0.4	non-differential
TXNL1	HSC	3.45556e-12	1.33405e-07	-0.182456	0.895	0.815	Untreated up
LMNA	HSC	3.63582e-12	1.40365e-07	0.0304929	0.298	0.193	non-differential
HAVCR2	HSC	3.72469e-12	1.43795e-07	0.0243466	0.267	0.168	non-differential
ATP6V0E1	HSC	3.72617e-12	1.43852e-07	0.0945816	0.965	0.873	non-differential
IL6R	HSC	3.82345e-12	1.47608e-07	0.0294724	0.384	0.254	non-differential
ENPP4	HSC	3.91033e-12	1.50962e-07	0.0192293	0.214	0.129	non-differential
STAT2	HSC	3.931e-12	1.5176e-07	0.0114248	0.204	0.121	non-differential
FOXP1	HSC	3.93136e-12	1.51774e-07	-0.195232	0.976	0.956	Untreated up
PDE7A	HSC	3.93415e-12	1.51882e-07	0.0955846	0.744	0.589	non-differential
PNO1	HSC	4.22899e-12	1.63264e-07	0.0227413	0.318	0.206	non-differential
SLC3A2	HSC	4.2533e-12	1.64203e-07	0.0548111	0.81	0.607	non-differential
SH3PXD2B	HSC	4.36212e-12	1.68404e-07	0.0298069	0.259	0.165	non-differential
GMFB	HSC	4.37347e-12	1.68842e-07	0.0160294	0.283	0.178	non-differential
TMEM138	HSC	4.37616e-12	1.68946e-07	0.0139922	0.25	0.153	non-differential
SAE1	HSC	4.47053e-12	1.72589e-07	0.022388	0.42	0.279	non-differential
GLRX5	HSC	4.54621e-12	1.75511e-07	0.0574208	0.736	0.537	non-differential
RPN1	HSC	4.5993e-12	1.77561e-07	0.0262545	0.491	0.331	non-differential
ATP6V1C1	HSC	4.60805e-12	1.77898e-07	0.0162782	0.457	0.305	non-differential
NUFIP2	HSC	4.6997e-12	1.81437e-07	0.0653451	0.714	0.532	non-differential
FGD4	HSC	4.81024e-12	1.85704e-07	0.0247838	0.333	0.222	non-differential
TEN1	HSC	4.82425e-12	1.86245e-07	0.0210273	0.228	0.139	non-differential
COX19	HSC	4.85619e-12	1.87478e-07	0.0122789	0.402	0.263	non-differential
PITPNA	HSC	4.85654e-12	1.87492e-07	0.018591	0.377	0.248	non-differential
SLC25A1	HSC	4.91112e-12	1.89599e-07	0.0283761	0.339	0.224	non-differential
RNF220	HSC	4.99496e-12	1.92835e-07	-0.206016	0.96	0.931	Untreated up
RBM19	HSC	5.03524e-12	1.94391e-07	0.0154346	0.281	0.177	non-differential
SPATS2L	HSC	5.13398e-12	1.98202e-07	0.0158375	0.518	0.358	non-differential
WSB2	HSC	5.18288e-12	2.0009e-07	0.0237835	0.162	0.093	non-differential
NPC1	HSC	5.21454e-12	2.01313e-07	0.0266125	0.285	0.184	non-differential
ABHD6	HSC	5.29637e-12	2.04472e-07	0.022562	0.271	0.172	non-differential
PLCB4	HSC	5.3205e-12	2.05403e-07	0.105062	0.871	0.74	Lp1 up
ARL8A	HSC	5.47935e-12	2.11536e-07	0.0187775	0.288	0.184	non-differential
PRUNE1	HSC	5.52471e-12	2.13287e-07	0.0224081	0.154	0.087	non-differential
CUTA	HSC	5.54312e-12	2.13998e-07	0.0886829	0.949	0.828	non-differential
AHSA1	HSC	5.62879e-12	2.17305e-07	0.0241581	0.448	0.301	non-differential
ZFP36L1	HSC	5.71271e-12	2.20545e-07	0.0297935	0.308	0.199	non-differential
PBDC1	HSC	5.92249e-12	2.28644e-07	0.030806	0.531	0.361	non-differential
HCFC1R1	HSC	5.95028e-12	2.29716e-07	0.015819	0.433	0.284	non-differential
TALDO1	HSC	6.0168e-12	2.32285e-07	-0.145	0.989	0.957	Untreated up
EPHA4	HSC	6.03313e-12	2.32915e-07	0.0269021	0.103	0.051	non-differential
MFSD11	HSC	6.20862e-12	2.3969e-07	0.0222788	0.317	0.207	non-differential
RGS3	HSC	6.39247e-12	2.46788e-07	0.0285326	0.26	0.166	non-differential
AP1G2	HSC	6.40325e-12	2.47204e-07	0.0176877	0.181	0.106	non-differential
CCDC18-AS1	HSC	6.49318e-12	2.50676e-07	-0.201966	0.857	0.804	Untreated up
TM9SF1	HSC	6.51482e-12	2.51511e-07	0.025711	0.166	0.096	non-differential
IGHM	HSC	6.59925e-12	2.54771e-07	0.0829843	0.549	0.409	non-differential
BAZ2B-AS1	HSC	6.81421e-12	2.63069e-07	0.0184154	0.132	0.071	non-differential
MITD1	HSC	6.81511e-12	2.63104e-07	0.019769	0.513	0.35	non-differential
LYZ	HSC	6.81618e-12	2.63145e-07	0.00637924	0.217	0.131	non-differential
ENSG00000286024	HSC	6.86975e-12	2.65214e-07	0.0198631	0.104	0.052	non-differential
PET117	HSC	6.93795e-12	2.67846e-07	0.0216859	0.121	0.064	non-differential
IRS2	HSC	7.07254e-12	2.73043e-07	0.0225213	0.173	0.101	non-differential
DNAJC8	HSC	7.21482e-12	2.78535e-07	0.0862626	0.917	0.784	non-differential
TRIM52-AS1	HSC	7.24664e-12	2.79764e-07	0.0153542	0.223	0.136	non-differential
OSBPL1A	HSC	7.25974e-12	2.8027e-07	0.108552	0.904	0.777	Lp1 up
MAZ	HSC	7.29297e-12	2.81552e-07	0.042195	0.485	0.328	non-differential
EMC10	HSC	7.43238e-12	2.86935e-07	0.0214679	0.436	0.292	non-differential
TP53TG1	HSC	7.72649e-12	2.98289e-07	0.0294712	0.411	0.275	non-differential
TBCD	HSC	8.11938e-12	3.13457e-07	0.0190943	0.279	0.179	non-differential
SLC35F6	HSC	8.15221e-12	3.14724e-07	0.0178623	0.177	0.103	non-differential
TUSC2	HSC	8.4936e-12	3.27904e-07	0.0124651	0.239	0.147	non-differential
RAB5B	HSC	8.5206e-12	3.28946e-07	0.00823671	0.337	0.217	non-differential
ODAD3	HSC	8.60546e-12	3.32222e-07	0.0219405	0.121	0.064	non-differential
BCL2L2	HSC	8.73778e-12	3.37331e-07	0.0257605	0.183	0.108	non-differential
YIPF5	HSC	8.77257e-12	3.38674e-07	0.0293463	0.318	0.209	non-differential
FUT11	HSC	8.87124e-12	3.42483e-07	0.0221952	0.179	0.105	non-differential
UQCC3	HSC	9.01787e-12	3.48144e-07	0.0217245	0.348	0.229	non-differential
IFITM2	HSC	9.04862e-12	3.49331e-07	0.0939968	0.915	0.786	non-differential
EIF4EBP2	HSC	9.163e-12	3.53747e-07	0.0242053	0.365	0.241	non-differential
ZHX3	HSC	9.29696e-12	3.58919e-07	0.0310363	0.303	0.202	non-differential
CYTH3	HSC	9.74936e-12	3.76384e-07	0.0225822	0.2	0.122	non-differential
EOLA2-DT	HSC	9.78817e-12	3.77882e-07	0.038166	0.322	0.219	non-differential
SELENOT	HSC	9.80746e-12	3.78627e-07	0.0257464	0.561	0.381	non-differential
SMARCD3	HSC	9.81671e-12	3.78984e-07	0.0182674	0.312	0.202	non-differential
CHMP2B	HSC	1.01819e-11	3.93083e-07	0.0504371	0.623	0.441	non-differential
FBXL2	HSC	1.03736e-11	4.00483e-07	0.0286876	0.18	0.108	non-differential
RAB11FIP3	HSC	1.0797e-11	4.16829e-07	0.0148711	0.265	0.167	non-differential
GNG7	HSC	1.12443e-11	4.34099e-07	0.0486097	0.528	0.371	non-differential
KDM5C	HSC	1.14388e-11	4.41604e-07	0.025355	0.359	0.239	non-differential
GAPT	HSC	1.15559e-11	4.46128e-07	0.0466011	0.597	0.42	non-differential
LAYN	HSC	1.15903e-11	4.47454e-07	0.0176362	0.158	0.091	non-differential
DPYD-AS1	HSC	1.16424e-11	4.49468e-07	-0.00981572	0.268	0.17	non-differential
DBF4	HSC	1.20199e-11	4.64039e-07	0.0268864	0.351	0.235	non-differential
ARL13B	HSC	1.22129e-11	4.71491e-07	0.00844405	0.291	0.187	non-differential
SAMSN1	HSC	1.24275e-11	4.79775e-07	0.0714994	0.698	0.535	non-differential
BAALC	HSC	1.25544e-11	4.84675e-07	0.119881	0.934	0.839	Lp1 up
NMNAT1	HSC	1.26259e-11	4.87436e-07	0.0135466	0.224	0.138	non-differential
OXT	HSC	1.2874e-11	4.97012e-07	0.0156199	0.228	0.141	non-differential
VAMP4	HSC	1.30922e-11	5.05438e-07	0.011166	0.274	0.173	non-differential
HSPH1	HSC	1.329e-11	5.13073e-07	0.0338003	0.525	0.372	non-differential
PIGS	HSC	1.33501e-11	5.15395e-07	0.0207311	0.228	0.141	non-differential
LAGE3	HSC	1.37111e-11	5.29329e-07	0.063764	0.71	0.521	non-differential
HNRNPC	HSC	1.40465e-11	5.42278e-07	-0.131615	0.974	0.94	Untreated up
CFAP44	HSC	1.41479e-11	5.46193e-07	0.022261	0.208	0.128	non-differential
AKAP6	HSC	1.4222e-11	5.49053e-07	0.0462142	0.147	0.085	non-differential
SLC29A2	HSC	1.42434e-11	5.49879e-07	0.0211502	0.118	0.062	non-differential
KCTD12	HSC	1.4373e-11	5.54885e-07	0.0230141	0.167	0.097	non-differential
CLN8	HSC	1.44913e-11	5.59453e-07	0.0140707	0.143	0.079	non-differential
FAM118B	HSC	1.45001e-11	5.5979e-07	0.0181805	0.239	0.149	non-differential
ZBTB38	HSC	1.4519e-11	5.60521e-07	0.0138884	0.356	0.235	non-differential
SEC22B	HSC	1.47613e-11	5.69874e-07	0.0167859	0.436	0.291	non-differential
SEPTIN6	HSC	1.4774e-11	5.70367e-07	-0.157442	0.933	0.898	Untreated up
VPS33A	HSC	1.52634e-11	5.8926e-07	0.0220642	0.298	0.193	non-differential
TSPAN13	HSC	1.52692e-11	5.89482e-07	0.0218734	0.228	0.142	non-differential
SLC46A3	HSC	1.59897e-11	6.17299e-07	-0.000903397	0.303	0.193	non-differential
PTPMT1	HSC	1.69354e-11	6.53809e-07	0.028705	0.439	0.296	non-differential
HOXB-AS3	HSC	1.72172e-11	6.64686e-07	0.0123979	0.324	0.212	non-differential
MTMR12	HSC	1.736e-11	6.702e-07	0.0209294	0.428	0.288	non-differential
ENSG00000259564	HSC	1.74559e-11	6.73902e-07	0.00785851	0.215	0.13	non-differential
GALNT11	HSC	1.78044e-11	6.87358e-07	0.0447559	0.521	0.367	non-differential
MICOS10	HSC	1.78233e-11	6.88086e-07	0.0777895	0.743	0.558	non-differential
TDG	HSC	1.83283e-11	7.07584e-07	0.0201423	0.366	0.243	non-differential
SNX30	HSC	1.91625e-11	7.39786e-07	0.0157293	0.203	0.123	non-differential
LRRC59	HSC	1.98387e-11	7.65894e-07	0.0185968	0.285	0.183	non-differential
GP6-AS1	HSC	1.98444e-11	7.66112e-07	0.030268	0.205	0.128	non-differential
ENSG00000289340	HSC	1.99773e-11	7.71242e-07	0.0314155	0.269	0.174	non-differential
PEX16	HSC	2.00351e-11	7.73474e-07	0.0249781	0.385	0.256	non-differential
GTPBP1	HSC	2.00417e-11	7.73729e-07	0.0159609	0.141	0.079	non-differential
SPTSSA	HSC	2.03778e-11	7.86705e-07	0.026536	0.467	0.318	non-differential
NDUFAF4	HSC	2.0631e-11	7.9648e-07	0.0316	0.385	0.259	non-differential
MAGI2	HSC	2.09163e-11	8.07495e-07	0.134647	0.69	0.557	Lp1 up
EFCC1	HSC	2.13484e-11	8.24177e-07	0.0216779	0.179	0.106	non-differential
TRAPPC2B	HSC	2.16079e-11	8.34194e-07	0.0169541	0.33	0.215	non-differential
LAMC1	HSC	2.21605e-11	8.55527e-07	0.0236089	0.327	0.216	non-differential
FKBP15	HSC	2.24636e-11	8.67228e-07	0.0176754	0.288	0.186	non-differential
C4orf47	HSC	2.25517e-11	8.70633e-07	0.0148003	0.218	0.135	non-differential
PPARGC1B	HSC	2.27868e-11	8.79706e-07	0.0205522	0.226	0.142	non-differential
FMC1	HSC	2.30417e-11	8.89547e-07	0.0311012	0.54	0.373	non-differential
SDHB	HSC	2.30966e-11	8.91668e-07	0.0294467	0.526	0.358	non-differential
HERC5	HSC	2.33507e-11	9.01479e-07	0.0118055	0.38	0.251	non-differential
GNPTG	HSC	2.49835e-11	9.64515e-07	0.0120539	0.406	0.269	non-differential
DYNLT3	HSC	2.50469e-11	9.6696e-07	0.021323	0.478	0.322	non-differential
TEFM	HSC	2.50942e-11	9.68787e-07	0.0122051	0.401	0.267	non-differential
LINC01122	HSC	2.58157e-11	9.96639e-07	0.0931228	0.544	0.412	non-differential
HSDL1	HSC	2.6052e-11	1.00576e-06	0.0249517	0.132	0.073	non-differential
PTGR2	HSC	2.61952e-11	1.01129e-06	0.00781402	0.266	0.169	non-differential
GPX4	HSC	2.66449e-11	1.02865e-06	0.0928575	0.974	0.882	non-differential
POLR1E	HSC	2.69754e-11	1.04141e-06	0.0187124	0.223	0.138	non-differential
HEATR5A	HSC	2.70499e-11	1.04429e-06	0.0207322	0.365	0.243	non-differential
TIMM44	HSC	2.79727e-11	1.07991e-06	0.00664005	0.274	0.173	non-differential
TRMT6	HSC	2.80194e-11	1.08172e-06	0.0145461	0.274	0.176	non-differential
CIC	HSC	2.87362e-11	1.10939e-06	0.0170102	0.16	0.092	non-differential
BTG1-DT	HSC	2.87794e-11	1.11106e-06	0.0229745	0.137	0.076	non-differential
ATP6V1E1	HSC	2.93746e-11	1.13404e-06	0.0467509	0.646	0.465	non-differential
FER	HSC	2.93837e-11	1.13439e-06	0.0725966	0.666	0.508	non-differential
ZFPM1	HSC	2.95726e-11	1.14168e-06	0.0167105	0.274	0.175	non-differential
PHLPP2	HSC	2.98757e-11	1.15338e-06	0.0153002	0.252	0.161	non-differential
MGST1	HSC	3.00302e-11	1.15935e-06	0.0662355	0.66	0.499	non-differential
GTF2IRD1	HSC	3.06238e-11	1.18226e-06	0.0115923	0.276	0.177	non-differential
MICALL1	HSC	3.103e-11	1.19795e-06	0.0182328	0.126	0.068	non-differential
PLEKHA8	HSC	3.14085e-11	1.21256e-06	0.00935849	0.305	0.199	non-differential
RELA-DT	HSC	3.17648e-11	1.22631e-06	0.0197315	0.119	0.063	non-differential
ADGRA2	HSC	3.17802e-11	1.22691e-06	0.0123883	0.186	0.11	non-differential
TNFSF13B	HSC	3.18022e-11	1.22776e-06	0.0269965	0.249	0.16	non-differential
GTF3C1	HSC	3.19859e-11	1.23485e-06	0.0189691	0.363	0.244	non-differential
TIMM8A	HSC	3.20482e-11	1.23725e-06	0.0165792	0.221	0.137	non-differential
CCDC144BP	HSC	3.24972e-11	1.25459e-06	-0.0999542	0.075	0.125	non-differential
ENSG00000258757	HSC	3.26628e-11	1.26098e-06	0.00760572	0.187	0.111	non-differential
ZP3	HSC	3.3611e-11	1.29758e-06	0.0105366	0.268	0.17	non-differential
UBE2D4	HSC	3.36464e-11	1.29895e-06	0.0209613	0.224	0.139	non-differential
GTF2H2	HSC	3.41878e-11	1.31985e-06	0.009944	0.241	0.151	non-differential
CBX6	HSC	3.44109e-11	1.32847e-06	0.0136993	0.237	0.147	non-differential
ZDHHC16	HSC	3.46277e-11	1.33684e-06	0.00659312	0.237	0.147	non-differential
ENSG00000263272	HSC	3.46316e-11	1.33699e-06	0.0194752	0.204	0.125	non-differential
ARHGAP32	HSC	3.50734e-11	1.35404e-06	0.0509753	0.565	0.411	non-differential
ZNF593	HSC	3.59322e-11	1.3872e-06	0.0400682	0.485	0.336	non-differential
DCHS1	HSC	3.61801e-11	1.39677e-06	0.0220652	0.1	0.05	non-differential
HIPK1	HSC	3.6489e-11	1.4087e-06	0.0229942	0.46	0.317	non-differential
KLHDC8B	HSC	3.67915e-11	1.42037e-06	0.0123914	0.296	0.19	non-differential
ZNF143	HSC	3.70629e-11	1.43085e-06	0.0265011	0.277	0.182	non-differential
APOBEC3F	HSC	3.70918e-11	1.43197e-06	0.019634	0.156	0.09	non-differential
APPAT	HSC	3.99482e-11	1.54224e-06	0.0185452	0.36	0.242	non-differential
KCNAB2	HSC	4.24247e-11	1.63785e-06	0.0598898	0.719	0.554	non-differential
SYNGR2	HSC	4.24795e-11	1.63996e-06	0.0109866	0.319	0.206	non-differential
ZSWIM8	HSC	4.33333e-11	1.67292e-06	-0.000761103	0.229	0.141	non-differential
SEC22C	HSC	4.33889e-11	1.67507e-06	0.0168498	0.312	0.204	non-differential
RYR3	HSC	4.35798e-11	1.68244e-06	0.0433734	0.233	0.152	non-differential
ALOX12P2	HSC	4.4077e-11	1.70164e-06	0.0399035	0.398	0.282	non-differential
IL12RB2	HSC	4.4306e-11	1.71048e-06	0.0472215	0.565	0.413	non-differential
PNPLA8	HSC	4.54525e-11	1.75474e-06	0.0229996	0.403	0.271	non-differential
UBAC2-AS1	HSC	4.7344e-11	1.82776e-06	0.0162551	0.153	0.088	non-differential
ERVK13-1	HSC	4.76828e-11	1.84084e-06	0.00537617	0.233	0.145	non-differential
METTL8	HSC	4.85635e-11	1.87484e-06	0.0398695	0.447	0.314	non-differential
FLI1	HSC	4.87764e-11	1.88306e-06	-0.198619	0.823	0.763	Untreated up
IFRD1	HSC	5.06875e-11	1.95684e-06	0.0149142	0.416	0.281	non-differential
RIMOC1	HSC	5.11007e-11	1.9728e-06	0.0173476	0.334	0.222	non-differential
BCAS4	HSC	5.15776e-11	1.9912e-06	0.00814372	0.416	0.28	non-differential
NREP	HSC	5.24416e-11	2.02456e-06	0.0406032	0.627	0.455	non-differential
IQCH-AS1	HSC	5.28837e-11	2.04163e-06	0.0240832	0.284	0.187	non-differential
TRADD	HSC	5.35472e-11	2.06724e-06	0.00209317	0.265	0.167	non-differential
SPATA7	HSC	5.36056e-11	2.0695e-06	0.023713	0.319	0.214	non-differential
CHCHD7	HSC	5.38455e-11	2.07876e-06	0.0286104	0.527	0.364	non-differential
TAF9B	HSC	5.39035e-11	2.081e-06	0.0145863	0.203	0.124	non-differential
LHFPL6	HSC	5.44086e-11	2.1005e-06	0.0297557	0.23	0.149	non-differential
FGFR1	HSC	5.479e-11	2.11522e-06	0.01824	0.109	0.057	non-differential
NUDT18	HSC	5.55971e-11	2.14638e-06	0.0106917	0.163	0.095	non-differential
GUSB	HSC	5.66911e-11	2.18862e-06	0.0216743	0.316	0.208	non-differential
RCC1	HSC	5.67689e-11	2.19162e-06	0.00515883	0.199	0.121	non-differential
MPHOSPH6	HSC	5.8253e-11	2.24892e-06	0.0106894	0.389	0.258	non-differential
NDUFA7	HSC	5.83271e-11	2.25178e-06	0.0508773	0.741	0.546	non-differential
IFRD2	HSC	5.84277e-11	2.25566e-06	0.0175515	0.25	0.159	non-differential
PSIP1	HSC	5.88769e-11	2.273e-06	-0.132901	0.977	0.921	Untreated up
DDX39A	HSC	5.9015e-11	2.27833e-06	0.0150332	0.423	0.283	non-differential
PRXL2C	HSC	6.08136e-11	2.34777e-06	0.0287783	0.439	0.3	non-differential
GLOD4	HSC	6.09238e-11	2.35202e-06	0.0377573	0.58	0.408	non-differential
CNR2	HSC	6.13995e-11	2.37039e-06	0.0199966	0.287	0.192	non-differential
HLA-L	HSC	6.19329e-11	2.39098e-06	0.0152752	0.195	0.12	non-differential
KXD1	HSC	6.21619e-11	2.39982e-06	0.0160781	0.377	0.251	non-differential
MRPL23	HSC	6.30221e-11	2.43303e-06	0.0183884	0.421	0.285	non-differential
ASB16-AS1	HSC	6.33687e-11	2.44641e-06	0.0175412	0.141	0.08	non-differential
MESP1	HSC	6.55946e-11	2.53234e-06	0.0169914	0.193	0.117	non-differential
CIRBP	HSC	6.64653e-11	2.56596e-06	-0.146752	0.932	0.867	Untreated up
ADAL	HSC	6.7443e-11	2.60371e-06	0.0105503	0.248	0.158	non-differential
SALL4	HSC	6.76334e-11	2.61105e-06	0.00279406	0.207	0.127	non-differential
HAGH	HSC	6.87067e-11	2.65249e-06	0.00917936	0.327	0.215	non-differential
MKNK1	HSC	6.88253e-11	2.65707e-06	0.00974376	0.255	0.162	non-differential
SLC25A39	HSC	6.91888e-11	2.6711e-06	0.00825686	0.353	0.232	non-differential
AARSD1	HSC	7.04068e-11	2.71812e-06	0.00897295	0.333	0.218	non-differential
C12orf29	HSC	7.36849e-11	2.84468e-06	0.015917	0.255	0.163	non-differential
SPAG1	HSC	7.42154e-11	2.86516e-06	0.0215386	0.179	0.109	non-differential
TEX14	HSC	7.43856e-11	2.87173e-06	0.0203939	0.113	0.06	non-differential
WDR81	HSC	7.45632e-11	2.87859e-06	0.021738	0.109	0.057	non-differential
DEXI	HSC	7.69354e-11	2.97017e-06	0.0114033	0.166	0.097	non-differential
ALDOA	HSC	7.7056e-11	2.97482e-06	0.0169281	0.133	0.074	non-differential
FAM98A	HSC	7.81915e-11	3.01866e-06	0.0153123	0.352	0.234	non-differential
TANC1	HSC	7.84567e-11	3.0289e-06	0.0415048	0.511	0.367	non-differential
ST3GAL6-AS1	HSC	7.85568e-11	3.03276e-06	0.0182277	0.104	0.054	non-differential
JADE2	HSC	8.48831e-11	3.277e-06	0.0127468	0.212	0.132	non-differential
USF2	HSC	8.51887e-11	3.2888e-06	0.00868641	0.456	0.305	non-differential
CD244	HSC	8.5896e-11	3.3161e-06	0.0142512	0.221	0.138	non-differential
PKD2L2	HSC	8.65273e-11	3.34047e-06	0.0149294	0.213	0.132	non-differential
TST	HSC	8.7725e-11	3.38671e-06	0.00111143	0.368	0.243	non-differential
CALML4	HSC	8.77841e-11	3.38899e-06	0.0134282	0.17	0.1	non-differential
NAXE	HSC	8.85773e-11	3.41962e-06	0.0352581	0.499	0.35	non-differential
TSSC4	HSC	9.33755e-11	3.60486e-06	0.0125567	0.376	0.249	non-differential
PSMG3	HSC	9.40957e-11	3.63266e-06	0.00316143	0.3	0.194	non-differential
KLHL18	HSC	9.41377e-11	3.63428e-06	0.025084	0.247	0.159	non-differential
ACLY	HSC	9.44076e-11	3.6447e-06	0.0234365	0.403	0.274	non-differential
NAPA	HSC	9.5197e-11	3.67518e-06	0.00181736	0.367	0.242	non-differential
SAP30	HSC	9.55342e-11	3.68819e-06	0.0193064	0.429	0.288	non-differential
SULT1C4	HSC	9.74142e-11	3.76077e-06	0.00789219	0.316	0.208	non-differential
APMAP	HSC	9.74497e-11	3.76214e-06	0.0134191	0.277	0.179	non-differential
PSTPIP2	HSC	9.78396e-11	3.7772e-06	0.0717644	0.707	0.54	non-differential
MSANTD4	HSC	9.82004e-11	3.79113e-06	0.00944613	0.328	0.215	non-differential
CARD16	HSC	9.95851e-11	3.84458e-06	0.00310933	0.371	0.246	non-differential
G6PD	HSC	1.01488e-10	3.91804e-06	0.0228248	0.27	0.175	non-differential
TBC1D9	HSC	1.0162e-10	3.92314e-06	0.0234888	0.154	0.091	non-differential
SMCO4	HSC	1.02152e-10	3.94368e-06	0.0180085	0.383	0.257	non-differential
ACYP1	HSC	1.02247e-10	3.94736e-06	0.0185087	0.395	0.264	non-differential
ENSG00000273702	HSC	1.03645e-10	4.00133e-06	0.0224942	0.17	0.103	non-differential
LINC00571	HSC	1.03744e-10	4.00514e-06	0.0438636	0.17	0.104	non-differential
FIRRE	HSC	1.05713e-10	4.08115e-06	0.0648926	0.65	0.499	non-differential
BTN2A1	HSC	1.06689e-10	4.11883e-06	0.00794399	0.233	0.147	non-differential
ENSG00000290911	HSC	1.07048e-10	4.13268e-06	0.0092334	0.181	0.109	non-differential
PNP	HSC	1.10808e-10	4.27785e-06	0.0259799	0.33	0.219	non-differential
INPP5A	HSC	1.1136e-10	4.29917e-06	0.0190837	0.365	0.246	non-differential
OAT	HSC	1.12255e-10	4.33373e-06	0.0153282	0.423	0.285	non-differential
SLC25A33	HSC	1.13947e-10	4.39905e-06	0.0227877	0.498	0.348	non-differential
ENSG00000291259	HSC	1.1588e-10	4.47367e-06	0.0150786	0.26	0.166	non-differential
ADCY6	HSC	1.17131e-10	4.52195e-06	0.0103883	0.158	0.092	non-differential
ANP32E	HSC	1.17365e-10	4.53097e-06	-0.197241	0.619	0.578	Untreated up
FUNDC2	HSC	1.17779e-10	4.54696e-06	0.0318736	0.563	0.395	non-differential
ARHGEF35-AS1	HSC	1.19851e-10	4.62698e-06	0.00328721	0.246	0.156	non-differential
CHUK	HSC	1.20175e-10	4.63949e-06	0.0170888	0.192	0.118	non-differential
SPTLC1	HSC	1.20528e-10	4.65312e-06	0.0214942	0.5	0.343	non-differential
ZBTB21	HSC	1.23948e-10	4.78515e-06	0.0121755	0.237	0.151	non-differential
SLC12A6	HSC	1.24512e-10	4.80692e-06	0.0502916	0.586	0.427	non-differential
RNF11	HSC	1.2651e-10	4.88406e-06	0.0189283	0.336	0.223	non-differential
TMEM141	HSC	1.284e-10	4.957e-06	0.0350697	0.597	0.425	non-differential
SEC16A	HSC	1.30213e-10	5.02701e-06	0.00678069	0.243	0.153	non-differential
BRMS1L	HSC	1.33012e-10	5.13505e-06	0.0160287	0.221	0.14	non-differential
ENSG00000290924	HSC	1.33417e-10	5.1507e-06	0.0185595	0.177	0.106	non-differential
H3C4	HSC	1.33597e-10	5.15766e-06	0.0194016	0.238	0.152	non-differential
TRAM2	HSC	1.38168e-10	5.3341e-06	0.0175802	0.218	0.138	non-differential
CTC1	HSC	1.39327e-10	5.37887e-06	0.0110495	0.185	0.112	non-differential
CC2D2A	HSC	1.41538e-10	5.46422e-06	0.0186457	0.147	0.085	non-differential
GID8	HSC	1.43617e-10	5.54446e-06	0.0171863	0.486	0.331	non-differential
MCC	HSC	1.46504e-10	5.65595e-06	0.0227248	0.143	0.083	non-differential
MRPS16	HSC	1.54005e-10	5.9455e-06	0.0502493	0.675	0.487	non-differential
EIF2B4	HSC	1.55874e-10	6.01766e-06	0.0164526	0.188	0.115	non-differential
RSAD1	HSC	1.5725e-10	6.07081e-06	0.0102729	0.2	0.123	non-differential
RAB11B-AS1	HSC	1.58091e-10	6.10324e-06	0.00948037	0.192	0.117	non-differential
PEX11A	HSC	1.59527e-10	6.15869e-06	0.0118151	0.188	0.114	non-differential
WDR45B	HSC	1.61403e-10	6.23111e-06	0.00905278	0.328	0.216	non-differential
EPG5	HSC	1.61805e-10	6.24663e-06	0.0207579	0.42	0.291	non-differential
ICA1-AS1	HSC	1.62694e-10	6.28095e-06	0.0133951	0.13	0.073	non-differential
DMAC1	HSC	1.63374e-10	6.30724e-06	0.0662571	0.834	0.646	non-differential
PER3	HSC	1.64744e-10	6.3601e-06	0.00921459	0.426	0.3	non-differential
PRDM8	HSC	1.65464e-10	6.3879e-06	0.0226941	0.161	0.096	non-differential
MORF4L2	HSC	1.66779e-10	6.43867e-06	0.055869	0.734	0.557	non-differential
MEF2D	HSC	1.67021e-10	6.44802e-06	0.00867214	0.192	0.116	non-differential
TMED1	HSC	1.67206e-10	6.45517e-06	0.00716216	0.377	0.252	non-differential
COQ2	HSC	1.68666e-10	6.51151e-06	0.0103302	0.191	0.116	non-differential
MGAT1	HSC	1.69866e-10	6.55783e-06	0.0120156	0.308	0.202	non-differential
OOEP	HSC	1.70262e-10	6.57315e-06	0.0128363	0.204	0.126	non-differential
OPHN1	HSC	1.71439e-10	6.61856e-06	0.0289565	0.473	0.341	non-differential
XKR3	HSC	1.73562e-10	6.70053e-06	0.0314214	0.338	0.232	non-differential
DOCK2	HSC	1.77221e-10	6.8418e-06	-0.17525	0.822	0.758	Untreated up
ARMCX4	HSC	1.78364e-10	6.8859e-06	0.0332128	0.498	0.355	non-differential
BTD	HSC	1.81916e-10	7.02304e-06	0.0204024	0.478	0.336	non-differential
CLPTM1L	HSC	1.82167e-10	7.03272e-06	0.014779	0.323	0.212	non-differential
RAB33A	HSC	1.82722e-10	7.05418e-06	0.0154952	0.365	0.245	non-differential
ID2	HSC	1.84727e-10	7.13156e-06	0.0245765	0.196	0.122	non-differential
BLVRB	HSC	1.86203e-10	7.18857e-06	0.0830405	0.872	0.707	non-differential
ATG4B	HSC	1.88897e-10	7.29256e-06	0.00308697	0.306	0.198	non-differential
MSRB1	HSC	1.89047e-10	7.29834e-06	-0.00152017	0.174	0.103	non-differential
GIPC1	HSC	1.89116e-10	7.30102e-06	0.00807217	0.352	0.231	non-differential
TMEM150A	HSC	1.89469e-10	7.31465e-06	0.0153265	0.152	0.088	non-differential
SCLY	HSC	1.93323e-10	7.46342e-06	0.0056355	0.316	0.21	non-differential
ENSG00000259138	HSC	1.94591e-10	7.5124e-06	0.0246923	0.113	0.061	non-differential
NDUFB6	HSC	1.95044e-10	7.52989e-06	0.0454969	0.637	0.464	non-differential
ING2	HSC	1.96278e-10	7.5775e-06	0.0128613	0.28	0.183	non-differential
ENSG00000290832	HSC	1.97054e-10	7.60746e-06	0.00967507	0.329	0.219	non-differential
HNRNPA1L3	HSC	1.97708e-10	7.63273e-06	0.012202	0.182	0.11	non-differential
ENSG00000234915	HSC	1.99535e-10	7.70326e-06	0.0135705	0.185	0.113	non-differential
ENSG00000226465	HSC	2.00203e-10	7.72903e-06	0.0140424	0.201	0.125	non-differential
VPS37B	HSC	2.02184e-10	7.80553e-06	0.00982812	0.466	0.323	non-differential
ENSG00000291149	HSC	2.03555e-10	7.85843e-06	0.0212713	0.123	0.069	non-differential
NKIRAS2	HSC	2.04486e-10	7.89437e-06	0.00782808	0.265	0.171	non-differential
MEPCE	HSC	2.08525e-10	8.05033e-06	0.0132251	0.186	0.113	non-differential
MRPL17	HSC	2.08706e-10	8.0573e-06	0.0191827	0.442	0.302	non-differential
PPP1R3B-DT	HSC	2.09943e-10	8.10504e-06	0.0164182	0.157	0.094	non-differential
ANKRD49	HSC	2.12913e-10	8.21973e-06	0.0138462	0.308	0.202	non-differential
TLN1	HSC	2.17671e-10	8.40339e-06	-0.166207	0.874	0.795	Untreated up
TPM2	HSC	2.23817e-10	8.64069e-06	0.0133543	0.204	0.128	non-differential
IFT20	HSC	2.24949e-10	8.68438e-06	0.0128821	0.436	0.295	non-differential
ROBO4	HSC	2.26669e-10	8.75078e-06	0.0147383	0.158	0.094	non-differential
MDP1	HSC	2.27857e-10	8.79666e-06	0.0126086	0.411	0.278	non-differential
TUBB4B	HSC	2.29729e-10	8.8689e-06	0.0288579	0.418	0.292	non-differential
SHB	HSC	2.31468e-10	8.93604e-06	0.0147136	0.148	0.086	non-differential
MRPL36	HSC	2.31586e-10	8.94059e-06	0.0309086	0.575	0.406	non-differential
VPS18	HSC	2.32442e-10	8.97367e-06	0.0113744	0.151	0.088	non-differential
SCAP	HSC	2.34374e-10	9.04826e-06	0.00895533	0.309	0.205	non-differential
LACTB2	HSC	2.37841e-10	9.18208e-06	0.0283477	0.463	0.325	non-differential
MRRF	HSC	2.41362e-10	9.31802e-06	0.0103644	0.4	0.269	non-differential
CALU	HSC	2.42312e-10	9.35469e-06	0.0330657	0.573	0.412	non-differential
TAF7	HSC	2.44057e-10	9.42205e-06	-0.162046	0.816	0.745	Untreated up
PTPRD	HSC	2.44158e-10	9.42596e-06	0.0580923	0.701	0.539	non-differential
NDUFB4	HSC	2.46455e-10	9.51465e-06	0.0635331	0.915	0.779	non-differential
COIL	HSC	2.4747e-10	9.55383e-06	0.00996179	0.455	0.311	non-differential
CDADC1	HSC	2.47617e-10	9.5595e-06	0.014898	0.309	0.205	non-differential
IL9R	HSC	2.61282e-10	1.0087e-05	0.00946868	0.247	0.159	non-differential
ITGB8-AS1	HSC	2.64355e-10	1.02057e-05	0.0108939	0.226	0.143	non-differential
CTDP1	HSC	2.64757e-10	1.02212e-05	0.0122528	0.137	0.078	non-differential
MIX23	HSC	2.64951e-10	1.02287e-05	0.0139839	0.313	0.206	non-differential
AP1B1	HSC	2.69819e-10	1.04166e-05	0.0103564	0.358	0.241	non-differential
ADAMTS6	HSC	2.72399e-10	1.05162e-05	0.0279651	0.279	0.189	non-differential
ULK2	HSC	2.7859e-10	1.07552e-05	0.015968	0.254	0.166	non-differential
SPATC1L	HSC	2.8519e-10	1.101e-05	0.0293275	0.439	0.302	non-differential
AUP1	HSC	2.88947e-10	1.11551e-05	0.0240209	0.441	0.305	non-differential
ENSG00000254604	HSC	2.90041e-10	1.11973e-05	0.00612668	0.232	0.149	non-differential
SV2A	HSC	3.00004e-10	1.1582e-05	0.00417648	0.256	0.164	non-differential
NUDT9	HSC	3.0361e-10	1.17212e-05	0.00873694	0.356	0.237	non-differential
ATP6V1A	HSC	3.06179e-10	1.18204e-05	0.0279769	0.533	0.38	non-differential
MCRIP2	HSC	3.07649e-10	1.18771e-05	0.0216183	0.354	0.239	non-differential
KIFAP3	HSC	3.09545e-10	1.19503e-05	0.020336	0.476	0.331	non-differential
AKR1C3	HSC	3.10788e-10	1.19983e-05	0.009618	0.456	0.314	non-differential
LIN28B	HSC	3.19977e-10	1.2353e-05	0.0408463	0.126	0.072	non-differential
PMM2	HSC	3.24897e-10	1.2543e-05	0.00896851	0.397	0.272	non-differential
SGPP1	HSC	3.31757e-10	1.28078e-05	0.0143783	0.22	0.14	non-differential
TTC1	HSC	3.3286e-10	1.28504e-05	0.0559781	0.783	0.595	non-differential
SLC25A51	HSC	3.34511e-10	1.29141e-05	0.00765673	0.243	0.156	non-differential
NBPF12	HSC	3.38494e-10	1.30679e-05	0.0165668	0.191	0.119	non-differential
ZNF611	HSC	3.38808e-10	1.308e-05	0.00351976	0.336	0.225	non-differential
TMEM109	HSC	3.39999e-10	1.3126e-05	0.00129223	0.245	0.156	non-differential
C2orf74	HSC	3.40284e-10	1.3137e-05	0.0224625	0.46	0.319	non-differential
TM2D2	HSC	3.45965e-10	1.33563e-05	0.0145812	0.313	0.206	non-differential
EGLN2	HSC	3.48129e-10	1.34399e-05	0.00677079	0.254	0.163	non-differential
SLC2A11	HSC	3.58272e-10	1.38315e-05	0.00683333	0.233	0.147	non-differential
ZCCHC3	HSC	3.58536e-10	1.38416e-05	0.00636619	0.247	0.158	non-differential
SMIM15	HSC	3.63117e-10	1.40185e-05	0.0299362	0.55	0.387	non-differential
FUNDC1	HSC	3.64816e-10	1.40841e-05	0.01934	0.357	0.24	non-differential
ECHDC2	HSC	3.68729e-10	1.42351e-05	0.0123882	0.527	0.369	non-differential
PTPN12	HSC	3.77023e-10	1.45554e-05	0.0209775	0.469	0.33	non-differential
TMEM38B	HSC	3.7785e-10	1.45873e-05	0.0571607	0.693	0.511	non-differential
SRPRB	HSC	3.83457e-10	1.48037e-05	0.0106506	0.369	0.247	non-differential
PHYH	HSC	3.98576e-10	1.53874e-05	0.0183912	0.435	0.302	non-differential
ARID1B	HSC	4.03897e-10	1.55929e-05	-0.210199	0.971	0.951	Untreated up
SLC31A1	HSC	4.06636e-10	1.56986e-05	0.013623	0.134	0.076	non-differential
SLC19A2	HSC	4.10799e-10	1.58593e-05	0.0135225	0.169	0.102	non-differential
SELPLG	HSC	4.13683e-10	1.59706e-05	0.0126983	0.244	0.157	non-differential
ENSG00000289400	HSC	4.16245e-10	1.60696e-05	0.0139193	0.261	0.172	non-differential
PLEKHO2	HSC	4.19382e-10	1.61907e-05	0.00868638	0.107	0.057	non-differential
ORAI3	HSC	4.20854e-10	1.62475e-05	0.0223921	0.522	0.362	non-differential
SH3D19	HSC	4.23903e-10	1.63652e-05	0.0168737	0.176	0.109	non-differential
SPN	HSC	4.27465e-10	1.65027e-05	0.0318107	0.602	0.432	non-differential
ARSB	HSC	4.30359e-10	1.66144e-05	0.0423946	0.459	0.337	non-differential
ECRG4	HSC	4.32383e-10	1.66926e-05	0.0225291	0.105	0.056	non-differential
SLC35B1	HSC	4.39388e-10	1.6963e-05	0.00800627	0.263	0.171	non-differential
CREB3L2	HSC	4.45333e-10	1.71925e-05	0.0264317	0.513	0.363	non-differential
COMMD5	HSC	4.48044e-10	1.72972e-05	0.0123995	0.36	0.241	non-differential
PFKM	HSC	4.54786e-10	1.75575e-05	0.00806735	0.255	0.165	non-differential
LRRC40	HSC	4.56484e-10	1.7623e-05	0.00171478	0.296	0.194	non-differential
MATR3	HSC	4.565e-10	1.76237e-05	-0.13121	0.937	0.891	Untreated up
AMN1	HSC	4.67023e-10	1.80299e-05	0.015896	0.347	0.239	non-differential
ADCY3	HSC	4.92852e-10	1.9027e-05	0.0142878	0.299	0.2	non-differential
JTB	HSC	5.02758e-10	1.94095e-05	0.0525548	0.782	0.596	non-differential
RNF5	HSC	5.15437e-10	1.9899e-05	0.0119525	0.378	0.255	non-differential
CRAT	HSC	5.19159e-10	2.00427e-05	0.0143239	0.121	0.068	non-differential
EPCAM-DT	HSC	5.20431e-10	2.00918e-05	0.0207327	0.167	0.102	non-differential
TCTN3	HSC	5.21455e-10	2.01313e-05	0.00275382	0.319	0.211	non-differential
MTHFR	HSC	5.24077e-10	2.02325e-05	0.0101214	0.297	0.197	non-differential
SMARCD1	HSC	5.25377e-10	2.02827e-05	0.0130808	0.43	0.292	non-differential
LDHB	HSC	5.30714e-10	2.04887e-05	-0.115002	0.996	0.981	Untreated up
LINC01765	HSC	5.30845e-10	2.04938e-05	0.0075701	0.226	0.144	non-differential
RAB11FIP1	HSC	5.36739e-10	2.07214e-05	0.0261752	0.415	0.288	non-differential
LSM10	HSC	5.3792e-10	2.07669e-05	0.0120189	0.476	0.327	non-differential
SYS1	HSC	5.57022e-10	2.15044e-05	0.000596128	0.346	0.228	non-differential
ST20	HSC	5.62475e-10	2.17149e-05	0.0127097	0.402	0.274	non-differential
ZNF75D	HSC	5.64603e-10	2.17971e-05	0.0115001	0.25	0.166	non-differential
TEK	HSC	5.68717e-10	2.19559e-05	0.0165699	0.21	0.135	non-differential
DYNC2I1	HSC	5.70313e-10	2.20175e-05	0.0208823	0.495	0.348	non-differential
THRA	HSC	5.73595e-10	2.21442e-05	0.0122657	0.25	0.162	non-differential
NDUFA6	HSC	5.80625e-10	2.24156e-05	0.0388	0.568	0.406	non-differential
DGKH	HSC	5.81009e-10	2.24304e-05	0.0152847	0.244	0.161	non-differential
NIP7	HSC	5.82524e-10	2.24889e-05	0.0125376	0.341	0.23	non-differential
SMIM27	HSC	5.83429e-10	2.25239e-05	0.00256957	0.301	0.197	non-differential
NPIPB5	HSC	5.83807e-10	2.25385e-05	0.0122806	0.113	0.062	non-differential
SRRD	HSC	5.85207e-10	2.25925e-05	0.00881589	0.203	0.127	non-differential
SELL	HSC	5.90218e-10	2.2786e-05	0.029763	0.656	0.488	non-differential
LZTFL1	HSC	6.00535e-10	2.31842e-05	0.0205201	0.216	0.138	non-differential
EXOSC2	HSC	6.18533e-10	2.38791e-05	0.006135	0.199	0.124	non-differential
SH3BGRL	HSC	6.24149e-10	2.40959e-05	-0.128023	0.967	0.933	Untreated up
WDR6	HSC	6.30337e-10	2.43348e-05	0.00839786	0.294	0.194	non-differential
TMED10	HSC	6.471e-10	2.49819e-05	0.0482842	0.671	0.497	non-differential
SCO1	HSC	6.58781e-10	2.54329e-05	0.00775352	0.353	0.236	non-differential
POC5	HSC	6.70289e-10	2.58772e-05	0.00646524	0.301	0.201	non-differential
ENSG00000272368	HSC	6.73278e-10	2.59926e-05	0.00665398	0.337	0.23	non-differential
SPA17	HSC	6.78428e-10	2.61914e-05	0.00853723	0.15	0.089	non-differential
TBRG1	HSC	6.79038e-10	2.62149e-05	0.0127145	0.509	0.353	non-differential
DZIP1	HSC	6.96059e-10	2.6872e-05	0.0140862	0.102	0.054	non-differential
ARHGAP9	HSC	7.01543e-10	2.70838e-05	0.00156145	0.295	0.195	non-differential
SEPTIN5	HSC	7.14368e-10	2.75789e-05	0.0195989	0.108	0.059	non-differential
SRA1	HSC	7.16226e-10	2.76506e-05	0.0120863	0.447	0.307	non-differential
ATP10D	HSC	7.24053e-10	2.79528e-05	-0.00709007	0.293	0.194	non-differential
UNK	HSC	7.34802e-10	2.83678e-05	0.0134149	0.42	0.29	non-differential
ARL5B	HSC	7.37667e-10	2.84784e-05	0.0112774	0.256	0.168	non-differential
PCLAF	HSC	7.38118e-10	2.84958e-05	-0.253802	0.309	0.353	Untreated up
MIEN1	HSC	7.53488e-10	2.90892e-05	0.0223019	0.514	0.353	non-differential
ALG2	HSC	7.71252e-10	2.97749e-05	0.00955243	0.254	0.165	non-differential
SLC38A2	HSC	7.7214e-10	2.98092e-05	0.0374116	0.639	0.468	non-differential
C12orf4	HSC	7.7716e-10	3.0003e-05	0.00608803	0.292	0.194	non-differential
NAF1	HSC	7.77189e-10	3.00042e-05	0.00798671	0.388	0.264	non-differential
ZBTB40	HSC	7.78943e-10	3.00719e-05	0.00617735	0.227	0.146	non-differential
AGO1	HSC	7.81574e-10	3.01735e-05	0.00998913	0.293	0.193	non-differential
NELFB	HSC	7.878e-10	3.04138e-05	0.00402128	0.197	0.122	non-differential
ZNF782	HSC	7.9818e-10	3.08145e-05	0.0215182	0.296	0.203	non-differential
COX20	HSC	7.98676e-10	3.08337e-05	0.0407895	0.739	0.55	non-differential
SMDT1	HSC	8.09016e-10	3.12329e-05	0.0775798	0.974	0.89	non-differential
NPM2	HSC	8.12352e-10	3.13617e-05	0.0194538	0.497	0.349	non-differential
URB1	HSC	8.15963e-10	3.15011e-05	0.00329961	0.235	0.151	non-differential
PRKACA	HSC	8.19912e-10	3.16535e-05	0.0108661	0.166	0.101	non-differential
SLC48A1	HSC	8.2358e-10	3.17951e-05	0.00018563	0.269	0.175	non-differential
UBE2D1	HSC	8.45122e-10	3.26268e-05	0.00525384	0.377	0.256	non-differential
SAR1A	HSC	8.49409e-10	3.27923e-05	-0.000942796	0.319	0.211	non-differential
OTUD6B	HSC	8.5755e-10	3.31066e-05	0.00625617	0.226	0.144	non-differential
MAF	HSC	8.62183e-10	3.32854e-05	0.0154073	0.23	0.15	non-differential
RPP40	HSC	8.6882e-10	3.35417e-05	0.00643942	0.251	0.163	non-differential
GATA3	HSC	8.7576e-10	3.38096e-05	0.0144433	0.185	0.115	non-differential
RFX5-AS1	HSC	8.76153e-10	3.38248e-05	0.0146731	0.192	0.12	non-differential
SPART	HSC	8.76284e-10	3.38298e-05	0.0654413	0.826	0.677	non-differential
DVL2	HSC	8.83033e-10	3.40904e-05	0.00757088	0.156	0.093	non-differential
CYP4V2	HSC	8.8694e-10	3.42412e-05	0.0103288	0.304	0.202	non-differential
SCARB2	HSC	9.37068e-10	3.61764e-05	0.0196545	0.607	0.43	non-differential
AP3M2	HSC	9.41703e-10	3.63554e-05	0.00608129	0.24	0.155	non-differential
PEDS1	HSC	9.63675e-10	3.72037e-05	0.00876709	0.173	0.106	non-differential
CAMSAP1	HSC	9.66401e-10	3.73089e-05	0.0131587	0.251	0.165	non-differential
CHFR	HSC	9.69548e-10	3.74304e-05	0.00363699	0.438	0.301	non-differential
ZNF398	HSC	9.736e-10	3.75868e-05	0.0149466	0.406	0.28	non-differential
TIMM23	HSC	9.80211e-10	3.7842e-05	0.013068	0.347	0.233	non-differential
IFIT2	HSC	9.80444e-10	3.7851e-05	0.0139146	0.168	0.103	non-differential
SPIRE1	HSC	1.00077e-09	3.86356e-05	0.0990983	0.827	0.687	non-differential
USP4	HSC	1.00936e-09	3.89672e-05	0.02411	0.463	0.324	non-differential
PFKFB4	HSC	1.00958e-09	3.89758e-05	0.0166337	0.119	0.067	non-differential
MT-CO1	HSC	1.02498e-09	3.95706e-05	-0.0173283	1	1	non-differential
PRXL2B	HSC	1.0299e-09	3.97605e-05	0.0162958	0.1	0.053	non-differential
OGFR	HSC	1.04043e-09	4.01667e-05	-0.00180386	0.226	0.143	non-differential
NSMAF	HSC	1.04514e-09	4.03486e-05	0.0553514	0.697	0.538	non-differential
LNPK	HSC	1.05327e-09	4.06625e-05	0.000201975	0.323	0.218	non-differential
CMTM8	HSC	1.07211e-09	4.13898e-05	0.0571454	0.799	0.63	non-differential
TIPARP	HSC	1.08034e-09	4.17077e-05	0.0408124	0.724	0.561	non-differential
NBPF15	HSC	1.08182e-09	4.17648e-05	0.0142351	0.188	0.118	non-differential
TIMM23B	HSC	1.09312e-09	4.22008e-05	0.00951923	0.349	0.239	non-differential
MVB12B	HSC	1.10142e-09	4.25216e-05	0.0171344	0.348	0.239	non-differential
IGF2R	HSC	1.10301e-09	4.25827e-05	0.0152298	0.213	0.137	non-differential
HNRNPK-AS1	HSC	1.11754e-09	4.31436e-05	0.0104353	0.2	0.126	non-differential
CETN2	HSC	1.12871e-09	4.3575e-05	0.00660269	0.231	0.148	non-differential
ANKRD13D	HSC	1.14854e-09	4.43407e-05	0.00840642	0.322	0.216	non-differential
LGALS8	HSC	1.15748e-09	4.46856e-05	0.0143041	0.473	0.33	non-differential
EXOC2	HSC	1.16677e-09	4.50441e-05	0.0175609	0.49	0.346	non-differential
PITPNA-AS1	HSC	1.16802e-09	4.50927e-05	0.0143044	0.413	0.282	non-differential
KDM6A	HSC	1.16815e-09	4.50976e-05	0.0725246	0.754	0.598	non-differential
PABIR1	HSC	1.18551e-09	4.57676e-05	0.00551379	0.236	0.153	non-differential
GATM	HSC	1.19494e-09	4.61318e-05	0.00624346	0.285	0.187	non-differential
LINC02232	HSC	1.1962e-09	4.61807e-05	0.046191	0.673	0.518	non-differential
PDGFA	HSC	1.20686e-09	4.65921e-05	0.011506	0.127	0.073	non-differential
BCL2L14	HSC	1.21541e-09	4.69223e-05	-0.0158184	0.253	0.166	non-differential
ATP5IF1	HSC	1.2264e-09	4.73465e-05	0.0714419	0.947	0.828	non-differential
NDUFS5	HSC	1.238e-09	4.77943e-05	0.080555	0.908	0.778	non-differential
ENSG00000287263	HSC	1.25552e-09	4.84708e-05	-0.00493652	0.215	0.136	non-differential
SEC24D	HSC	1.25627e-09	4.84996e-05	0.0146355	0.383	0.267	non-differential
EMD	HSC	1.26032e-09	4.86561e-05	0.00344485	0.365	0.246	non-differential
RABGGTB	HSC	1.26498e-09	4.88359e-05	0.0115989	0.297	0.198	non-differential
C14orf119	HSC	1.28958e-09	4.97856e-05	0.0358085	0.509	0.362	non-differential
RAB1B	HSC	1.31149e-09	5.06314e-05	-0.00176733	0.238	0.153	non-differential
PLGRKT	HSC	1.31542e-09	5.0783e-05	0.027264	0.387	0.269	non-differential
PAPSS1	HSC	1.32651e-09	5.12112e-05	0.0432635	0.672	0.509	non-differential
ZYG11B	HSC	1.34572e-09	5.19528e-05	0.0171267	0.387	0.268	non-differential
PZP	HSC	1.36163e-09	5.25671e-05	-0.000323457	0.361	0.248	non-differential
SLC27A4	HSC	1.36184e-09	5.25753e-05	0.0150069	0.102	0.055	non-differential
FUCA2	HSC	1.36881e-09	5.28442e-05	0.00204909	0.318	0.21	non-differential
SPAG9	HSC	1.38613e-09	5.3513e-05	0.0472515	0.688	0.513	non-differential
HTRA2	HSC	1.39594e-09	5.38915e-05	0.00539654	0.279	0.185	non-differential
CHST11	HSC	1.40518e-09	5.42485e-05	-0.203065	0.91	0.858	Untreated up
DPY30	HSC	1.40923e-09	5.44047e-05	0.0349566	0.662	0.478	non-differential
FNDC3B	HSC	1.42885e-09	5.5162e-05	0.058951	0.692	0.537	non-differential
THAP5	HSC	1.42986e-09	5.5201e-05	0.0130184	0.265	0.174	non-differential
C5orf15	HSC	1.43483e-09	5.53929e-05	0.00816665	0.348	0.232	non-differential
UBE2Q1	HSC	1.44008e-09	5.55957e-05	0.0381917	0.643	0.461	non-differential
COG2	HSC	1.44176e-09	5.56605e-05	0.00944752	0.314	0.21	non-differential
SSH1	HSC	1.44386e-09	5.57418e-05	0.00863791	0.392	0.271	non-differential
CLASRP	HSC	1.45352e-09	5.61145e-05	-0.000486529	0.306	0.203	non-differential
CDK4	HSC	1.47076e-09	5.67802e-05	0.0463207	0.661	0.489	non-differential
WSB1	HSC	1.49601e-09	5.7755e-05	-0.164663	0.834	0.76	Untreated up
SUSD3	HSC	1.50218e-09	5.79932e-05	0.0156041	0.459	0.318	non-differential
TIMM17A	HSC	1.55969e-09	6.02134e-05	0.0185197	0.412	0.285	non-differential
TOB2	HSC	1.60217e-09	6.18534e-05	0.0179447	0.245	0.16	non-differential
C3orf33	HSC	1.60548e-09	6.19812e-05	0.0083988	0.245	0.16	non-differential
NDUFAF2	HSC	1.6209e-09	6.25765e-05	0.0599424	0.735	0.564	non-differential
THAP4	HSC	1.63295e-09	6.30415e-05	0.00684139	0.226	0.146	non-differential
TCP10L	HSC	1.63389e-09	6.30778e-05	-0.0014858	0.364	0.252	non-differential
WRAP73	HSC	1.63403e-09	6.30833e-05	0.0149916	0.142	0.084	non-differential
RNF14	HSC	1.63718e-09	6.3205e-05	0.00539962	0.202	0.128	non-differential
F11R	HSC	1.63932e-09	6.32875e-05	0.00713437	0.266	0.175	non-differential
CA5BP1	HSC	1.64207e-09	6.33936e-05	0.0131361	0.133	0.078	non-differential
ENSG00000288827	HSC	1.65245e-09	6.37945e-05	0.0148586	0.117	0.066	non-differential
OXA1L	HSC	1.67293e-09	6.45849e-05	0.0328625	0.604	0.438	non-differential
SOAT1	HSC	1.7275e-09	6.66919e-05	-0.00323392	0.24	0.156	non-differential
YIF1A	HSC	1.73754e-09	6.70795e-05	0.00329815	0.35	0.235	non-differential
RBM18	HSC	1.75628e-09	6.78029e-05	0.00926824	0.312	0.209	non-differential
MAN2C1	HSC	1.757e-09	6.78307e-05	0.00682052	0.206	0.13	non-differential
BEX2	HSC	1.77788e-09	6.86368e-05	0.0687404	0.812	0.643	non-differential
FBXO21	HSC	1.77806e-09	6.86438e-05	-0.00196576	0.392	0.268	non-differential
RIC8A	HSC	1.78842e-09	6.90438e-05	0.00762772	0.152	0.091	non-differential
ZNF181	HSC	1.80575e-09	6.97127e-05	0.000108783	0.259	0.167	non-differential
DDX21	HSC	1.80973e-09	6.98666e-05	0.0569621	0.794	0.616	non-differential
PPTC7	HSC	1.83709e-09	7.09228e-05	0.00155863	0.34	0.229	non-differential
CFAP36	HSC	1.84722e-09	7.13138e-05	0.0357591	0.678	0.496	non-differential
NPHP3	HSC	1.85426e-09	7.15857e-05	0.0252609	0.515	0.369	non-differential
HEXB	HSC	1.85682e-09	7.16843e-05	0.0151373	0.487	0.337	non-differential
PDIA4	HSC	1.86699e-09	7.2077e-05	-0.00183775	0.299	0.198	non-differential
TRAF7	HSC	1.86704e-09	7.20789e-05	0.00741849	0.209	0.132	non-differential
CTDSP2	HSC	1.86785e-09	7.21104e-05	0.00713024	0.387	0.264	non-differential
WBP4	HSC	1.86827e-09	7.21265e-05	0.0090779	0.456	0.321	non-differential
PSMD9	HSC	1.88678e-09	7.2841e-05	0.029157	0.674	0.487	non-differential
XRCC5	HSC	1.89202e-09	7.30433e-05	-0.130391	0.949	0.913	Untreated up
ELMOD2	HSC	1.89492e-09	7.31555e-05	-0.0041871	0.302	0.2	non-differential
METTL23	HSC	1.90749e-09	7.36406e-05	0.0310055	0.704	0.517	non-differential
CD300LF	HSC	1.91757e-09	7.40298e-05	0.00559884	0.203	0.129	non-differential
GNE	HSC	1.93556e-09	7.47243e-05	0.0177427	0.254	0.167	non-differential
E2F4	HSC	1.94026e-09	7.49058e-05	0.0194037	0.184	0.116	non-differential
ABCA5	HSC	1.94556e-09	7.51102e-05	0.0174395	0.509	0.364	non-differential
ATP6V1D	HSC	1.96433e-09	7.58351e-05	0.0284611	0.6	0.432	non-differential
PLEKHM2	HSC	1.98873e-09	7.6777e-05	0.00123085	0.444	0.304	non-differential
MXD4	HSC	2.00806e-09	7.75231e-05	0.0213655	0.518	0.366	non-differential
FNIP1	HSC	2.00921e-09	7.75676e-05	0.0849794	0.901	0.794	non-differential
ENSG00000234147	HSC	2.02341e-09	7.81156e-05	0.155727	0.211	0.146	Lp1 up
TRAPPC3	HSC	2.02406e-09	7.81409e-05	0.0361289	0.591	0.423	non-differential
TMEM33	HSC	2.05428e-09	7.93074e-05	0.00834255	0.316	0.212	non-differential
TESK2	HSC	2.08325e-09	8.04258e-05	0.0258818	0.247	0.165	non-differential
GLUL	HSC	2.09472e-09	8.08688e-05	0.0260176	0.482	0.335	non-differential
PGM1	HSC	2.11803e-09	8.17686e-05	0.0168438	0.42	0.295	non-differential
CD83	HSC	2.12566e-09	8.20634e-05	0.0119742	0.113	0.063	non-differential
TAB1	HSC	2.15653e-09	8.32549e-05	0.00651861	0.186	0.116	non-differential
CHMP7	HSC	2.15937e-09	8.33645e-05	0.0170258	0.17	0.105	non-differential
NSUN4	HSC	2.20159e-09	8.49948e-05	0.00762496	0.255	0.168	non-differential
BST2	HSC	2.2226e-09	8.58059e-05	-0.13826	0.987	0.962	Untreated up
POLR2J	HSC	2.22662e-09	8.59607e-05	0.0345872	0.73	0.543	non-differential
ENSG00000286739	HSC	2.23924e-09	8.64481e-05	-0.108484	0.058	0.1	Untreated up
PHF7	HSC	2.25573e-09	8.70848e-05	0.00411825	0.323	0.218	non-differential
STAT4	HSC	2.27844e-09	8.79613e-05	0.0238256	0.169	0.106	non-differential
TPCN1	HSC	2.3231e-09	8.96857e-05	0.00445384	0.183	0.115	non-differential
LSM7	HSC	2.33389e-09	9.0102e-05	0.0714824	0.958	0.869	non-differential
SPRTN	HSC	2.38707e-09	9.21552e-05	0.0143054	0.17	0.106	non-differential
DIAPH2-AS1	HSC	2.40619e-09	9.28935e-05	0.00146036	0.304	0.212	non-differential
KLF3	HSC	2.43636e-09	9.40581e-05	0.00487647	0.462	0.319	non-differential
SERPING1	HSC	2.45226e-09	9.46721e-05	0.00131164	0.552	0.386	non-differential
PAM16	HSC	2.45955e-09	9.49533e-05	0.0165277	0.515	0.361	non-differential
GNPNAT1	HSC	2.46446e-09	9.51428e-05	0.00656329	0.228	0.147	non-differential
TMSB15B-AS1	HSC	2.46484e-09	9.51575e-05	0.00541799	0.363	0.253	non-differential
FAM219A	HSC	2.49002e-09	9.61298e-05	0.0121909	0.153	0.093	non-differential
ENSG00000271780	HSC	2.49087e-09	9.61625e-05	0.0161246	0.127	0.074	non-differential
FBXL14	HSC	2.52922e-09	9.76429e-05	0.0143804	0.137	0.081	non-differential
ARHGAP12	HSC	2.53056e-09	9.76947e-05	0.0251613	0.534	0.385	non-differential
GHDC	HSC	2.55569e-09	9.8665e-05	0.00626451	0.173	0.106	non-differential
IP6K1	HSC	2.59834e-09	0.000100312	0.0178119	0.505	0.36	non-differential
POLR1G	HSC	2.60178e-09	0.000100444	0.0114874	0.11	0.062	non-differential
ZFAT	HSC	2.62462e-09	0.000101326	0.0197244	0.206	0.134	non-differential
NDUFB11	HSC	2.6247e-09	0.000101329	0.0724831	0.957	0.872	non-differential
SET	HSC	2.64087e-09	0.000101954	-0.105139	0.993	0.97	Untreated up
AASS	HSC	2.68158e-09	0.000103525	0.0117513	0.319	0.215	non-differential
GATD1	HSC	2.68391e-09	0.000103615	0.0104396	0.182	0.114	non-differential
TMEM43	HSC	2.77279e-09	0.000107046	-0.00681767	0.307	0.206	non-differential
FARSA	HSC	2.8216e-09	0.000108931	0.00429053	0.32	0.215	non-differential
LRP8	HSC	2.82416e-09	0.000109029	0.00586024	0.281	0.187	non-differential
GTF2H2C	HSC	2.84523e-09	0.000109843	0.00669997	0.155	0.094	non-differential
ENSG00000259336	HSC	2.89246e-09	0.000111666	0.0207711	0.158	0.099	non-differential
ADGRA3	HSC	2.89742e-09	0.000111858	0.0188188	0.456	0.327	non-differential
IL17RC	HSC	2.90764e-09	0.000112252	0.00776681	0.101	0.055	non-differential
CCDC175	HSC	2.92858e-09	0.000113061	0.0100342	0.511	0.369	non-differential
POLR3D	HSC	2.94592e-09	0.00011373	0.0172133	0.465	0.329	non-differential
RUSF1	HSC	2.94734e-09	0.000113785	0.00337894	0.192	0.122	non-differential
LINC02422	HSC	2.97479e-09	0.000114845	0.006225	0.159	0.097	non-differential
RTN2	HSC	3.00433e-09	0.000115985	0.00918871	0.253	0.166	non-differential
TFE3	HSC	3.04334e-09	0.000117491	0.00576157	0.16	0.097	non-differential
HOOK2	HSC	3.0526e-09	0.000117849	-0.0111884	0.305	0.203	non-differential
PEX10	HSC	3.0676e-09	0.000118428	0.00771487	0.231	0.15	non-differential
OAZ1	HSC	3.10703e-09	0.00011995	0.0756358	0.995	0.958	non-differential
ZNF12	HSC	3.18408e-09	0.000122924	0.00445138	0.311	0.209	non-differential
ACTN1	HSC	3.18895e-09	0.000123113	0.000478416	0.378	0.256	non-differential
PDK3	HSC	3.20465e-09	0.000123719	0.00151807	0.356	0.245	non-differential
ARL6	HSC	3.20813e-09	0.000123853	0.00955885	0.171	0.106	non-differential
TRIM7-AS2	HSC	3.2091e-09	0.00012389	0.0120366	0.12	0.069	non-differential
HNRNPA1	HSC	3.21268e-09	0.000124029	-0.112547	0.997	0.989	Untreated up
TCEAL1	HSC	3.26303e-09	0.000125972	0.0120147	0.378	0.26	non-differential
LNCTSI	HSC	3.27119e-09	0.000126288	0.00309251	0.205	0.132	non-differential
CD79B	HSC	3.27927e-09	0.0001266	0.00643493	0.433	0.3	non-differential
IKZF1	HSC	3.28877e-09	0.000126966	-0.17391	0.874	0.81	Untreated up
POLR1A	HSC	3.3026e-09	0.0001275	0.00696332	0.311	0.208	non-differential
RPS6KA4	HSC	3.32545e-09	0.000128382	0.013034	0.129	0.076	non-differential
HMGB2	HSC	3.35077e-09	0.00012936	-0.189926	0.755	0.697	Untreated up
TMEM170A	HSC	3.36981e-09	0.000130095	-0.00484347	0.49	0.336	non-differential
RPS3A	HSC	3.38132e-09	0.000130539	-0.0720722	1	0.998	non-differential
HACE1	HSC	3.39699e-09	0.000131144	0.0177208	0.369	0.256	non-differential
DNAJB4	HSC	3.4111e-09	0.000131689	0.0139134	0.121	0.069	non-differential
TBC1D20	HSC	3.45914e-09	0.000133544	0.00230361	0.278	0.184	non-differential
DENND6A-AS1	HSC	3.46478e-09	0.000133761	0.00950443	0.17	0.106	non-differential
RAB3IP	HSC	3.48967e-09	0.000134722	0.0044348	0.361	0.25	non-differential
GCAT	HSC	3.55865e-09	0.000137385	0.00758853	0.248	0.162	non-differential
LINC02018	HSC	3.56399e-09	0.000137591	0.0171231	0.135	0.081	non-differential
PIGK	HSC	3.56403e-09	0.000137593	-0.000348159	0.346	0.237	non-differential
UTP4	HSC	3.60399e-09	0.000139136	0.00583481	0.217	0.141	non-differential
LACC1	HSC	3.62575e-09	0.000139976	0.0144144	0.149	0.091	non-differential
SRP14-DT	HSC	3.64007e-09	0.000140528	0.00429175	0.301	0.203	non-differential
DNAJC3	HSC	3.64502e-09	0.00014072	0.0362153	0.61	0.442	non-differential
GLIDR	HSC	3.67219e-09	0.000141769	0.0119329	0.161	0.099	non-differential
PRPF18	HSC	3.71736e-09	0.000143513	0.00880397	0.465	0.326	non-differential
PILRB	HSC	3.75369e-09	0.000144915	0.015878	0.258	0.172	non-differential
KCNT2	HSC	3.76962e-09	0.00014553	0.032068	0.491	0.362	non-differential
PEA15	HSC	3.78009e-09	0.000145934	0.0074	0.156	0.095	non-differential
ATG2B	HSC	3.78158e-09	0.000145992	0.00633311	0.326	0.223	non-differential
FAM168B	HSC	3.78554e-09	0.000146145	0.00852097	0.374	0.257	non-differential
HSP90AB1	HSC	3.80651e-09	0.000146954	-0.0833213	0.998	0.996	non-differential
BRD2	HSC	3.82654e-09	0.000147727	0.00999699	0.392	0.27	non-differential
ENSG00000251600	HSC	3.83698e-09	0.00014813	-0.239067	0.347	0.377	Untreated up
CDK11B	HSC	3.88654e-09	0.000150044	0.00505443	0.33	0.224	non-differential
ENSG00000289788	HSC	3.91039e-09	0.000150964	-0.000427166	0.192	0.121	non-differential
DPP9	HSC	3.92734e-09	0.000151619	0.00768273	0.152	0.092	non-differential
SGO2	HSC	3.93322e-09	0.000151846	0.0112986	0.212	0.139	non-differential
PIEZO1	HSC	3.95788e-09	0.000152798	0.00797953	0.315	0.213	non-differential
ARRDC2	HSC	3.96344e-09	0.000153013	0.00334319	0.243	0.158	non-differential
TBC1D22B	HSC	4.02674e-09	0.000155456	-0.00291189	0.249	0.164	non-differential
RELL1	HSC	4.03421e-09	0.000155745	0.0262734	0.519	0.371	non-differential
ZBTB10	HSC	4.04809e-09	0.00015628	0.00603396	0.272	0.181	non-differential
WDR45	HSC	4.06287e-09	0.000156851	0.00515546	0.267	0.177	non-differential
CAMK2D	HSC	4.06367e-09	0.000156882	0.0325604	0.511	0.379	non-differential
MIR4435-2HG	HSC	4.17058e-09	0.000161009	0.0496066	0.623	0.474	non-differential
WDR7	HSC	4.2032e-09	0.000162269	0.0179212	0.566	0.414	non-differential
HRAS	HSC	4.21555e-09	0.000162746	0.0123621	0.206	0.133	non-differential
ERG	HSC	4.23413e-09	0.000163463	-0.179803	0.929	0.896	Untreated up
RPS11	HSC	4.23544e-09	0.000163513	0.0679967	0.999	0.991	non-differential
A2ML1-AS1	HSC	4.33377e-09	0.000167309	0.00149414	0.219	0.14	non-differential
ERI1	HSC	4.37553e-09	0.000168922	0.00616894	0.189	0.12	non-differential
ABHD13	HSC	4.40676e-09	0.000170127	-0.00396862	0.284	0.188	non-differential
GIGYF1	HSC	4.40989e-09	0.000170248	0.00754898	0.237	0.156	non-differential
ERLEC1	HSC	4.41184e-09	0.000170323	0.0187067	0.535	0.375	non-differential
OSGIN2	HSC	4.44103e-09	0.000171451	0.0145166	0.294	0.198	non-differential
SPTY2D1	HSC	4.50246e-09	0.000173822	0.00502828	0.321	0.218	non-differential
NDUFA2	HSC	4.50748e-09	0.000174016	0.0448169	0.737	0.553	non-differential
MAPK8IP3	HSC	4.52363e-09	0.000174639	-0.00301943	0.327	0.223	non-differential
HMOX1	HSC	4.55594e-09	0.000175887	0.0182853	0.157	0.097	non-differential
ZNF704	HSC	4.67025e-09	0.000180299	0.0591979	0.607	0.472	non-differential
GOLT1B	HSC	4.72534e-09	0.000182427	0.0075514	0.203	0.131	non-differential
NINJ2	HSC	4.74817e-09	0.000183308	0.00651169	0.288	0.194	non-differential
INO80B	HSC	4.74959e-09	0.000183363	0.0106222	0.173	0.108	non-differential
DUS2	HSC	4.75565e-09	0.000183596	0.0115801	0.164	0.102	non-differential
SLC26A2	HSC	4.79195e-09	0.000184998	0.00131732	0.25	0.165	non-differential
GASK1B	HSC	4.80872e-09	0.000185646	0.00691547	0.186	0.118	non-differential
KLHL21	HSC	4.89619e-09	0.000189022	0.00642412	0.104	0.058	non-differential
SIGIRR	HSC	4.9092e-09	0.000189525	0.0115864	0.299	0.201	non-differential
CEP41	HSC	4.93553e-09	0.000190541	0.00512455	0.228	0.149	non-differential
RPS6KB2	HSC	4.94242e-09	0.000190807	0.0130523	0.23	0.151	non-differential
PIP4P1	HSC	4.99762e-09	0.000192938	0.00424528	0.166	0.102	non-differential
ANTKMT	HSC	5.0153e-09	0.00019362	0.00733046	0.416	0.289	non-differential
PCSK7	HSC	5.03126e-09	0.000194237	0.00472285	0.228	0.149	non-differential
BCL7B	HSC	5.03366e-09	0.00019433	0.00271352	0.261	0.172	non-differential
MBD3	HSC	5.06038e-09	0.000195361	-0.0046807	0.205	0.13	non-differential
ZFYVE21	HSC	5.07483e-09	0.000195919	0.00296634	0.294	0.196	non-differential
PDPK1	HSC	5.08727e-09	0.000196399	0.00660825	0.226	0.146	non-differential
PIP4P2	HSC	5.09483e-09	0.000196691	0.0165188	0.412	0.286	non-differential
E2F5	HSC	5.14235e-09	0.000198526	0.00841573	0.376	0.261	non-differential
DDA1	HSC	5.15552e-09	0.000199034	0.00712985	0.31	0.209	non-differential
TRIM58	HSC	5.17791e-09	0.000199898	-0.0027921	0.35	0.239	non-differential
PRDX2	HSC	5.17939e-09	0.000199956	-0.182916	0.725	0.654	Untreated up
RPF2	HSC	5.251e-09	0.00020272	0.00548173	0.527	0.373	non-differential
SARS1	HSC	5.29404e-09	0.000204382	0.00980115	0.423	0.297	non-differential
ANP32A	HSC	5.34496e-09	0.000206347	-0.143096	0.868	0.793	Untreated up
ENSG00000289439	HSC	5.39164e-09	0.00020815	0.0108829	0.105	0.059	non-differential
TMEM39A	HSC	5.39626e-09	0.000208328	0.000565226	0.221	0.143	non-differential
SLC35B3	HSC	5.50279e-09	0.000212441	0.000678987	0.412	0.282	non-differential
PIGP	HSC	5.52418e-09	0.000213267	-0.186877	0.52	0.494	Untreated up
DNAJC12	HSC	5.82829e-09	0.000225007	0.00944215	0.252	0.167	non-differential
TIE1	HSC	5.87964e-09	0.00022699	0.00240974	0.368	0.253	non-differential
RWDD1	HSC	5.90156e-09	0.000227835	0.0584575	0.854	0.692	non-differential
TXNDC5	HSC	5.90293e-09	0.000227889	0.00101548	0.344	0.234	non-differential
SLC41A3	HSC	5.91892e-09	0.000228506	0.00266559	0.253	0.167	non-differential
SGSM3	HSC	6.10754e-09	0.000235788	0.00684446	0.168	0.105	non-differential
GTF2E2	HSC	6.11028e-09	0.000235894	0.00513825	0.448	0.314	non-differential
TANGO6	HSC	6.13307e-09	0.000236773	0.00943187	0.262	0.177	non-differential
MIB2	HSC	6.15149e-09	0.000237485	0.014836	0.143	0.087	non-differential
PSAP	HSC	6.16702e-09	0.000238084	0.0522771	0.823	0.662	non-differential
RCBTB1	HSC	6.16867e-09	0.000238148	0.00108787	0.361	0.247	non-differential
ARMH1	HSC	6.18362e-09	0.000238725	0.00540729	0.446	0.319	non-differential
ANKRD33B	HSC	6.23613e-09	0.000240752	0.0415432	0.615	0.464	non-differential
ITPK1	HSC	6.23942e-09	0.000240879	0.00224995	0.24	0.159	non-differential
KIF9	HSC	6.29006e-09	0.000242834	0.0109493	0.485	0.343	non-differential
LONRF3	HSC	6.32662e-09	0.000244245	0.0137777	0.101	0.056	non-differential
GATB	HSC	6.34987e-09	0.000245143	0.00160929	0.277	0.185	non-differential
FSTL3	HSC	6.356e-09	0.00024538	0.00840485	0.112	0.064	non-differential
TMEM185B	HSC	6.38302e-09	0.000246423	0.00705413	0.185	0.117	non-differential
ZDBF2	HSC	6.38341e-09	0.000246438	0.00328915	0.286	0.193	non-differential
ENSG00000235111	HSC	6.44133e-09	0.000248674	0.0189245	0.209	0.137	non-differential
PABPC4	HSC	6.46407e-09	0.000249552	0.0231702	0.491	0.352	non-differential
ILKAP	HSC	6.53371e-09	0.00025224	0.0128011	0.495	0.349	non-differential
ZNF70	HSC	6.65689e-09	0.000256996	0.00778663	0.139	0.084	non-differential
FBXW2	HSC	6.66566e-09	0.000257334	0.00261064	0.339	0.232	non-differential
KANTR	HSC	6.68291e-09	0.000258001	0.0360648	0.507	0.374	non-differential
CEP295	HSC	6.70016e-09	0.000258667	-0.00542668	0.37	0.255	non-differential
CCDC124	HSC	6.71857e-09	0.000259377	0.000483743	0.396	0.268	non-differential
RP2	HSC	6.73196e-09	0.000259894	0.00200688	0.236	0.154	non-differential
FMNL1	HSC	6.74683e-09	0.000260468	-0.000290248	0.423	0.293	non-differential
SLC35B2	HSC	6.74877e-09	0.000260543	0.010249	0.142	0.086	non-differential
SLC25A11	HSC	6.76928e-09	0.000261335	0.0116213	0.42	0.292	non-differential
TSC22D4	HSC	6.89964e-09	0.000266368	0.00498322	0.332	0.226	non-differential
OSER1-DT	HSC	6.91098e-09	0.000266805	0.0114667	0.147	0.089	non-differential
AP2A1	HSC	6.9368e-09	0.000267802	0.00428512	0.283	0.19	non-differential
F8A1	HSC	6.93951e-09	0.000267907	8.80554e-05	0.203	0.13	non-differential
SBDSP1	HSC	6.93978e-09	0.000267917	0.00955804	0.187	0.12	non-differential
CPPED1	HSC	6.99692e-09	0.000270123	0.0631382	0.619	0.469	non-differential
LRRC8C	HSC	7.07635e-09	0.000273189	0.0301357	0.339	0.24	non-differential
SLC66A3	HSC	7.09922e-09	0.000274073	0.00572888	0.235	0.154	non-differential
SEC61B	HSC	7.17194e-09	0.00027688	0.0754409	0.954	0.84	non-differential
ARIH2	HSC	7.21145e-09	0.000278405	-0.00597513	0.445	0.31	non-differential
STT3A	HSC	7.21536e-09	0.000278556	-0.000518664	0.276	0.184	non-differential
HMGA2-AS1	HSC	7.23711e-09	0.000279396	-0.00128393	0.421	0.297	non-differential
ATP7A	HSC	7.24784e-09	0.00027981	0.00566322	0.203	0.131	non-differential
MFSD12	HSC	7.3586e-09	0.000284086	0.00997999	0.156	0.096	non-differential
PUDP	HSC	7.38359e-09	0.000285051	0.00184579	0.366	0.255	non-differential
DNAJC5	HSC	7.38417e-09	0.000285073	0.00678946	0.222	0.145	non-differential
CYTOR	HSC	7.40446e-09	0.000285857	0.0540266	0.729	0.553	non-differential
MRPS10	HSC	7.50526e-09	0.000289748	0.0133134	0.513	0.362	non-differential
BSDC1	HSC	7.66799e-09	0.00029603	0.00249412	0.232	0.153	non-differential
ATG14	HSC	7.77286e-09	0.000300079	0.00538231	0.401	0.28	non-differential
ESR2	HSC	7.77416e-09	0.000300129	0.0222134	0.117	0.068	non-differential
CCDC200	HSC	7.86442e-09	0.000303614	0.00883725	0.238	0.157	non-differential
DHRS4	HSC	7.941e-09	0.00030657	0.000849951	0.33	0.224	non-differential
NME8	HSC	7.94737e-09	0.000306816	-0.136533	0.129	0.175	Untreated up
C20orf96	HSC	7.95966e-09	0.000307291	0.00535172	0.225	0.147	non-differential
PXDC1	HSC	8.02069e-09	0.000309647	0.00960558	0.119	0.069	non-differential
CTTNBP2NL	HSC	8.08632e-09	0.000312181	0.00476232	0.299	0.204	non-differential
RNF217-AS1	HSC	8.10974e-09	0.000313085	0.0100515	0.428	0.315	non-differential
RAB22A	HSC	8.1448e-09	0.000314438	0.022358	0.427	0.301	non-differential
STK19	HSC	8.16641e-09	0.000315273	0.00760759	0.266	0.176	non-differential
EIF3J	HSC	8.19121e-09	0.00031623	0.0529818	0.762	0.605	non-differential
ARNT	HSC	8.27191e-09	0.000319345	-0.00480606	0.441	0.305	non-differential
PIN4	HSC	8.30938e-09	0.000320792	0.0251107	0.582	0.419	non-differential
FLT1	HSC	8.36253e-09	0.000322844	0.0126976	0.184	0.118	non-differential
ZBTB6	HSC	8.40991e-09	0.000324673	0.0121705	0.142	0.085	non-differential
PLEKHF2	HSC	8.54587e-09	0.000329922	0.00360939	0.345	0.233	non-differential
PLD3	HSC	8.59187e-09	0.000331698	0.00964901	0.511	0.361	non-differential
HMGN2	HSC	8.60376e-09	0.000332157	-0.14714	0.976	0.926	Untreated up
CLIP4	HSC	8.68908e-09	0.00033545	0.0143851	0.472	0.337	non-differential
SIRT2	HSC	8.74868e-09	0.000337752	0.00815506	0.377	0.262	non-differential
CTTNBP2	HSC	8.82325e-09	0.00034063	-0.221021	0.546	0.537	Untreated up
PSMB8-AS1	HSC	8.85147e-09	0.00034172	-0.000257208	0.279	0.187	non-differential
RALGPS1	HSC	8.88707e-09	0.000343094	0.0205644	0.172	0.11	non-differential
POP4	HSC	8.8884e-09	0.000343146	0.00865881	0.319	0.218	non-differential
ISOC1	HSC	9.02334e-09	0.000348355	0.0143341	0.236	0.157	non-differential
ZNG1A	HSC	9.04117e-09	0.000349043	0.00279317	0.281	0.188	non-differential
SPATA5	HSC	9.11953e-09	0.000352068	0.00766635	0.429	0.308	non-differential
UCHL5	HSC	9.13165e-09	0.000352536	0.0273244	0.445	0.316	non-differential
FOXRED2	HSC	9.16454e-09	0.000353806	0.00960169	0.106	0.06	non-differential
PIP5K1B	HSC	9.19613e-09	0.000355026	0.0669685	0.687	0.541	non-differential
CXCR4	HSC	9.19891e-09	0.000355133	0.00857167	0.155	0.096	non-differential
MRGBP	HSC	9.30656e-09	0.000359289	0.00621582	0.226	0.148	non-differential
DNLZ	HSC	9.48454e-09	0.00036616	0.0162299	0.339	0.235	non-differential
CCNQ	HSC	9.50366e-09	0.000366898	0.0107422	0.209	0.136	non-differential
GSTA4	HSC	9.52648e-09	0.000367779	0.00589128	0.208	0.135	non-differential
SCYL2	HSC	9.59382e-09	0.000370379	0.00953385	0.418	0.294	non-differential
ENSG00000224905	HSC	9.79991e-09	0.000378335	-0.00191867	0.202	0.132	non-differential
SNRNP27	HSC	9.824e-09	0.000379265	0.00302998	0.316	0.214	non-differential
THAP1	HSC	9.82662e-09	0.000379366	0.00835378	0.218	0.143	non-differential
SAP30BP	HSC	9.95421e-09	0.000384292	0.00444326	0.387	0.266	non-differential
ENSG00000267723	HSC	1.00272e-08	0.00038711	0.0128403	0.171	0.109	non-differential
ALKBH7	HSC	1.00528e-08	0.0003881	0.0657593	0.957	0.857	non-differential
CTR9	HSC	1.00847e-08	0.000389329	0.00721558	0.599	0.43	non-differential
FGFR2	HSC	1.00922e-08	0.000389619	0.014269	0.128	0.076	non-differential
AMZ2	HSC	1.01525e-08	0.000391946	0.00873293	0.467	0.33	non-differential
MAN2A2	HSC	1.01987e-08	0.00039373	0.00846594	0.25	0.167	non-differential
VCPKMT	HSC	1.0214e-08	0.00039432	0.00913712	0.189	0.121	non-differential
DNAJC27	HSC	1.0228e-08	0.000394862	0.00425391	0.188	0.121	non-differential
DGAT1	HSC	1.02728e-08	0.000396592	0.00673529	0.18	0.114	non-differential
TRAM1	HSC	1.02954e-08	0.000397465	0.0469091	0.764	0.585	non-differential
HPS1	HSC	1.0328e-08	0.000398723	0.0434493	0.66	0.487	non-differential
MILR1	HSC	1.03659e-08	0.000400184	-0.00428044	0.151	0.092	non-differential
SEC11C	HSC	1.04023e-08	0.000401593	0.0221095	0.493	0.352	non-differential
SEC24A	HSC	1.04737e-08	0.000404348	0.00761798	0.197	0.128	non-differential
PIM1	HSC	1.05366e-08	0.000406778	0.0629066	0.67	0.535	non-differential
ZC2HC1A	HSC	1.05983e-08	0.000409157	0.0107575	0.562	0.403	non-differential
FBXL12	HSC	1.05995e-08	0.000409205	0.000471796	0.224	0.146	non-differential
RIPK2	HSC	1.06085e-08	0.000409551	0.00669582	0.414	0.287	non-differential
MYO5C	HSC	1.06176e-08	0.000409903	0.0103504	0.236	0.157	non-differential
TRMT1	HSC	1.07311e-08	0.000414286	-0.000964903	0.276	0.185	non-differential
BLOC1S4	HSC	1.08191e-08	0.000417683	0.00892612	0.418	0.29	non-differential
KATNAL1	HSC	1.08287e-08	0.000418051	0.0203377	0.365	0.259	non-differential
DTNBP1	HSC	1.08871e-08	0.000420307	0.0370794	0.762	0.595	non-differential
ENSG00000271533	HSC	1.09253e-08	0.000421783	-0.00251465	0.242	0.16	non-differential
TNFSF10	HSC	1.0976e-08	0.000423739	-0.28725	0.681	0.63	Untreated up
IPMK	HSC	1.10136e-08	0.000425192	0.0131486	0.36	0.252	non-differential
MAP9	HSC	1.10614e-08	0.000427035	0.00502616	0.316	0.218	non-differential
ARMCX2	HSC	1.10912e-08	0.000428188	0.00692659	0.231	0.153	non-differential
DSTN	HSC	1.1157e-08	0.000430727	0.043824	0.749	0.578	non-differential
ZNF830	HSC	1.13825e-08	0.000439432	-0.0033881	0.403	0.275	non-differential
IL21R	HSC	1.1408e-08	0.000440418	0.00136588	0.204	0.133	non-differential
CHPF2	HSC	1.14484e-08	0.000441977	0.00894162	0.115	0.066	non-differential
SLC41A1	HSC	1.14672e-08	0.000442704	0.00724472	0.153	0.095	non-differential
DUSP14	HSC	1.16269e-08	0.000448868	0.00359214	0.215	0.141	non-differential
NAV1	HSC	1.16707e-08	0.00045056	0.00304265	0.272	0.184	non-differential
HLA-A	HSC	1.1796e-08	0.000455395	0.0865511	0.984	0.95	non-differential
RTL8A	HSC	1.18274e-08	0.000456609	-0.004849	0.381	0.259	non-differential
TNFAIP8	HSC	1.18467e-08	0.000457354	-0.181139	0.804	0.749	Untreated up
ENSG00000259972	HSC	1.19208e-08	0.000460213	0.0077068	0.377	0.264	non-differential
TMC6	HSC	1.1955e-08	0.000461535	0.00128445	0.206	0.133	non-differential
TMEM199	HSC	1.20713e-08	0.000466023	-7.70382e-05	0.192	0.122	non-differential
RETREG2	HSC	1.21584e-08	0.000469387	0.00275514	0.279	0.187	non-differential
STX4	HSC	1.2314e-08	0.000475394	-0.00153644	0.353	0.242	non-differential
ARPC3	HSC	1.23637e-08	0.000477314	-0.0984162	0.995	0.971	non-differential
MANF	HSC	1.26363e-08	0.000487837	0.00513573	0.472	0.336	non-differential
HIGD1A	HSC	1.26377e-08	0.000487891	0.006903	0.234	0.155	non-differential
THUMPD3	HSC	1.26396e-08	0.000487966	0.00507593	0.406	0.281	non-differential
ZDHHC6	HSC	1.28102e-08	0.00049455	-0.00626422	0.284	0.19	non-differential
NAPA-AS1	HSC	1.28134e-08	0.000494674	0.00436057	0.159	0.099	non-differential
REXO4	HSC	1.28299e-08	0.00049531	-0.00524368	0.339	0.231	non-differential
MLX	HSC	1.28856e-08	0.000497463	-0.00326974	0.329	0.222	non-differential
SCAMP3	HSC	1.30742e-08	0.000504741	-0.0017728	0.38	0.262	non-differential
DNAJC18	HSC	1.31057e-08	0.000505957	0.00782892	0.44	0.31	non-differential
ZBTB26	HSC	1.31496e-08	0.000507654	0.0116388	0.192	0.125	non-differential
PRADC1	HSC	1.31747e-08	0.000508622	0.0175775	0.12	0.071	non-differential
RPL12	HSC	1.32626e-08	0.000512016	0.0691408	0.998	0.994	non-differential
SWI5	HSC	1.32813e-08	0.000512738	0.0133649	0.394	0.277	non-differential
NBPF11	HSC	1.32907e-08	0.0005131	0.00522654	0.231	0.153	non-differential
PSD3	HSC	1.33283e-08	0.000514553	-0.00187547	0.304	0.213	non-differential
PMVK	HSC	1.33906e-08	0.000516958	0.0271281	0.583	0.424	non-differential
SCN7A	HSC	1.34342e-08	0.00051864	-0.212313	0.239	0.287	Untreated up
USP51	HSC	1.34938e-08	0.000520941	0.0034922	0.285	0.192	non-differential
NISCH	HSC	1.36647e-08	0.000527538	-0.00705428	0.219	0.143	non-differential
MTF1	HSC	1.37495e-08	0.000530814	0.00625053	0.192	0.123	non-differential
PRAG1	HSC	1.3799e-08	0.000532723	0.0020067	0.161	0.102	non-differential
POLR3A	HSC	1.38975e-08	0.000536526	0.0101957	0.263	0.177	non-differential
ATMIN	HSC	1.39139e-08	0.000537158	0.00944542	0.263	0.177	non-differential
CTDNEP1	HSC	1.39656e-08	0.000539156	0.0155294	0.536	0.379	non-differential
VIM-AS1	HSC	1.39916e-08	0.000540158	0.0142946	0.109	0.063	non-differential
ARGLU1	HSC	1.41163e-08	0.000544973	-0.128661	0.954	0.906	Untreated up
ENSG00000260086	HSC	1.42165e-08	0.000548841	0.000336545	0.327	0.225	non-differential
KIAA1191	HSC	1.42267e-08	0.000549237	0.00784982	0.223	0.147	non-differential
ENSG00000287070	HSC	1.42306e-08	0.000549388	0.00652774	0.163	0.102	non-differential
AP3M1	HSC	1.42663e-08	0.000550765	-0.00482631	0.405	0.277	non-differential
GATD1-DT	HSC	1.42928e-08	0.000551787	0.00230031	0.204	0.132	non-differential
TYW3	HSC	1.43744e-08	0.000554937	0.0250026	0.7	0.519	non-differential
GAK	HSC	1.43853e-08	0.00055536	-0.00100505	0.241	0.158	non-differential
TSPYL1	HSC	1.44592e-08	0.000558213	0.00694387	0.345	0.239	non-differential
OMD	HSC	1.47327e-08	0.000568769	0.0117118	0.126	0.075	non-differential
TMC3-AS1	HSC	1.48766e-08	0.000574326	0.0168784	0.162	0.103	non-differential
ORAI1	HSC	1.48983e-08	0.000575166	0.0235669	0.582	0.423	non-differential
C8orf33	HSC	1.49874e-08	0.000578603	-0.00268253	0.331	0.226	non-differential
RNF144A	HSC	1.50175e-08	0.000579764	-0.174546	0.777	0.726	Untreated up
ERN1	HSC	1.50524e-08	0.000581112	0.00991613	0.191	0.124	non-differential
GSK3B-DT	HSC	1.51565e-08	0.000585133	0.0110353	0.157	0.098	non-differential
FLT3	HSC	1.51856e-08	0.000586255	0.0451801	0.756	0.602	non-differential
SBF2-AS1	HSC	1.51995e-08	0.000586793	0.0143235	0.17	0.108	non-differential
HUS1	HSC	1.5241e-08	0.000588395	0.000559255	0.206	0.134	non-differential
PPP2R2B	HSC	1.52897e-08	0.000590274	0.0445891	0.17	0.112	non-differential
DUSP3	HSC	1.53378e-08	0.000592131	-0.00291488	0.378	0.26	non-differential
SREBF1	HSC	1.53625e-08	0.000593084	0.00826994	0.213	0.14	non-differential
WASHC2C	HSC	1.56855e-08	0.000605555	-0.00159273	0.369	0.256	non-differential
ATP6AP1-DT	HSC	1.60095e-08	0.000618064	0.00363596	0.183	0.117	non-differential
SLF2	HSC	1.6021e-08	0.000618507	0.019005	0.557	0.402	non-differential
MOSPD2	HSC	1.60831e-08	0.000620906	0.00550927	0.343	0.236	non-differential
ADCY9	HSC	1.61113e-08	0.000621993	0.0267169	0.245	0.169	non-differential
ARHGAP18	HSC	1.61385e-08	0.000623042	0.00469885	0.303	0.207	non-differential
TMEM192	HSC	1.62095e-08	0.000625782	0.0202936	0.493	0.354	non-differential
SOCS3	HSC	1.63098e-08	0.000629657	0.0132876	0.11	0.064	non-differential
WWC3	HSC	1.64548e-08	0.000635256	-0.00467545	0.412	0.289	non-differential
RPAP3	HSC	1.65631e-08	0.000639436	0.0116446	0.49	0.348	non-differential
LYSMD3	HSC	1.66608e-08	0.000643207	0.00233802	0.289	0.198	non-differential
USP3-AS1	HSC	1.67348e-08	0.000646062	0.00834217	0.316	0.218	non-differential
PTGES2	HSC	1.68043e-08	0.000648746	-0.0010061	0.322	0.219	non-differential
RRP9	HSC	1.68897e-08	0.000652042	0.00596836	0.227	0.15	non-differential
CYB5D2	HSC	1.69111e-08	0.000652869	-0.00633625	0.211	0.137	non-differential
LMBR1L	HSC	1.69119e-08	0.000652899	0.0109892	0.161	0.101	non-differential
RBAK	HSC	1.69227e-08	0.000653316	0.00536052	0.195	0.127	non-differential
TNFRSF10B	HSC	1.69547e-08	0.000654552	-0.00385708	0.311	0.215	non-differential
TERF2	HSC	1.73017e-08	0.00066795	0.00153966	0.432	0.3	non-differential
RANGAP1	HSC	1.73325e-08	0.000669137	0.000368837	0.193	0.123	non-differential
MTX1	HSC	1.73358e-08	0.000669265	0.00010835	0.312	0.211	non-differential
PIM3	HSC	1.74216e-08	0.000672579	-0.000382421	0.24	0.158	non-differential
RAP2A	HSC	1.75009e-08	0.00067564	0.000235943	0.224	0.148	non-differential
HINFP	HSC	1.7638e-08	0.000680933	0.0082182	0.147	0.091	non-differential
UFD1	HSC	1.77328e-08	0.000684592	0.00846948	0.454	0.318	non-differential
SGO1-AS1	HSC	1.78317e-08	0.000688411	0.0619669	0.141	0.09	non-differential
LMO2	HSC	1.80353e-08	0.000696271	0.0614242	0.896	0.769	non-differential
HOXA10-AS	HSC	1.80769e-08	0.000697875	0.00326781	0.284	0.193	non-differential
TSC22D2	HSC	1.80842e-08	0.000698158	0.01038	0.448	0.318	non-differential
CDH9	HSC	1.82666e-08	0.000705199	0.123964	0.157	0.104	Lp1 up
PPP1R3E	HSC	1.83168e-08	0.000707139	0.00549879	0.438	0.307	non-differential
FEM1B	HSC	1.83832e-08	0.000709701	0.00326237	0.245	0.164	non-differential
ARHGDIA	HSC	1.8416e-08	0.000710969	0.0146232	0.4	0.281	non-differential
MRFAP1L1	HSC	1.84699e-08	0.000713049	-0.00751423	0.353	0.239	non-differential
SPRYD7	HSC	1.84822e-08	0.000713522	0.0159176	0.304	0.209	non-differential
MANEA	HSC	1.85005e-08	0.000714228	0.00548806	0.227	0.15	non-differential
MAPKAPK5-AS1	HSC	1.85877e-08	0.000717597	0.0157737	0.442	0.313	non-differential
TIFA	HSC	1.86118e-08	0.000718527	0.0063142	0.201	0.13	non-differential
ZNF76	HSC	1.87923e-08	0.000725495	-0.006478	0.207	0.135	non-differential
IQCA1	HSC	1.88578e-08	0.000728023	0.0180275	0.155	0.099	non-differential
GDI1	HSC	1.90731e-08	0.000736335	0.00439776	0.168	0.106	non-differential
MIA3	HSC	1.93185e-08	0.000745808	0.00903374	0.573	0.411	non-differential
SRSF3	HSC	1.93742e-08	0.00074796	-0.137394	0.929	0.873	Untreated up
UQCC5	HSC	1.93791e-08	0.000748151	0.0127983	0.471	0.336	non-differential
ZNF81	HSC	1.94096e-08	0.000749327	0.0134219	0.308	0.215	non-differential
CES2	HSC	1.95151e-08	0.0007534	0.00521302	0.21	0.137	non-differential
KPNA2	HSC	1.97811e-08	0.000763668	-0.00206353	0.335	0.229	non-differential
ANTXR2	HSC	1.98515e-08	0.000766388	0.0351498	0.691	0.532	non-differential
PHF2	HSC	1.99293e-08	0.000769391	0.00682429	0.198	0.128	non-differential
DEF8	HSC	1.99427e-08	0.000769907	0.0123809	0.143	0.088	non-differential
SUN2	HSC	2.01203e-08	0.000776763	0.000130798	0.18	0.114	non-differential
ELOVL5	HSC	2.01515e-08	0.000777969	0.0366025	0.7	0.532	non-differential
ITPR2	HSC	2.02461e-08	0.00078162	-0.188025	0.874	0.828	Untreated up
PPP6R1	HSC	2.02971e-08	0.000783589	0.00372912	0.376	0.26	non-differential
FBXL15	HSC	2.03659e-08	0.000786245	0.00229439	0.361	0.247	non-differential
ZNF329	HSC	2.0431e-08	0.000788758	-0.002495	0.211	0.138	non-differential
MFSD3	HSC	2.05372e-08	0.000792859	0.00810909	0.109	0.063	non-differential
ATP5MC1	HSC	2.05685e-08	0.000794067	0.0432366	0.739	0.566	non-differential
SPDL1	HSC	2.06913e-08	0.000798806	0.014602	0.15	0.094	non-differential
HINT2	HSC	2.07744e-08	0.000802018	0.0183176	0.526	0.373	non-differential
C17orf75	HSC	2.0838e-08	0.000804471	0.0161678	0.263	0.178	non-differential
PDCD2L	HSC	2.08664e-08	0.00080557	0.0125659	0.133	0.081	non-differential
CETN3	HSC	2.09183e-08	0.00080757	-0.0120353	0.237	0.155	non-differential
GOLPH3L	HSC	2.09611e-08	0.000809226	-0.0168515	0.406	0.286	non-differential
KCTD13	HSC	2.10227e-08	0.000811601	-0.00242785	0.175	0.112	non-differential
LYRM2	HSC	2.10464e-08	0.000812517	0.0249774	0.682	0.509	non-differential
DLK1	HSC	2.10478e-08	0.000812572	0.00836552	0.212	0.142	non-differential
CEP120	HSC	2.12826e-08	0.000821635	0.0200645	0.213	0.143	non-differential
ERCC4	HSC	2.13249e-08	0.000823271	0.00338934	0.316	0.217	non-differential
CYP1B1	HSC	2.14181e-08	0.000826869	0.0148137	0.319	0.226	non-differential
KDSR	HSC	2.14654e-08	0.000828692	0.0265836	0.588	0.432	non-differential
APOL2	HSC	2.15507e-08	0.000831985	-0.00137761	0.231	0.152	non-differential
MVD	HSC	2.15712e-08	0.000832779	0.00791337	0.194	0.126	non-differential
CDC26	HSC	2.18134e-08	0.000842128	0.0433576	0.677	0.508	non-differential
TNS1	HSC	2.22009e-08	0.000857086	0.0100439	0.219	0.145	non-differential
ESYT1	HSC	2.25249e-08	0.000869598	0.00928025	0.33	0.228	non-differential
ING3	HSC	2.25744e-08	0.000871508	0.0095654	0.314	0.218	non-differential
ENSG00000273329	HSC	2.26759e-08	0.000875425	-7.98991e-05	0.161	0.101	non-differential
PCYOX1	HSC	2.27208e-08	0.000877159	-0.00263383	0.246	0.165	non-differential
SKI	HSC	2.28531e-08	0.000882265	0.000617084	0.174	0.111	non-differential
STK3	HSC	2.31098e-08	0.000892177	0.0552644	0.821	0.681	non-differential
CYTL1	HSC	2.31609e-08	0.000894151	-0.126343	0.99	0.97	Untreated up
MFGE8	HSC	2.31648e-08	0.000894301	0.00559659	0.194	0.126	non-differential
ENSG00000290796	HSC	2.32348e-08	0.000897001	0.00749082	0.128	0.077	non-differential
MAGI2-AS3	HSC	2.32582e-08	0.000897907	0.0137848	0.586	0.42	non-differential
STARD10	HSC	2.33528e-08	0.000901557	0.00598341	0.115	0.067	non-differential
LINC02576	HSC	2.35713e-08	0.000909993	-0.00125179	0.116	0.068	non-differential
RPS6KA2	HSC	2.36532e-08	0.000913155	-0.184537	0.211	0.251	Untreated up
PPP1R15B	HSC	2.37663e-08	0.000917524	0.00991245	0.193	0.126	non-differential
HSD11B1L	HSC	2.38088e-08	0.000919162	0.00726376	0.176	0.112	non-differential
PNISR	HSC	2.39563e-08	0.000924858	-0.1319	0.982	0.947	Untreated up
TMEM69	HSC	2.45102e-08	0.000946241	0.00557597	0.39	0.272	non-differential
MFSD14A	HSC	2.48669e-08	0.000960012	0.0105819	0.516	0.372	non-differential
IFT81	HSC	2.49205e-08	0.00096208	0.00188183	0.243	0.163	non-differential
MVP	HSC	2.49359e-08	0.000962675	0.00892999	0.138	0.085	non-differential
CABLES1	HSC	2.53382e-08	0.000978207	0.0214076	0.428	0.308	non-differential
CREBL2	HSC	2.53695e-08	0.000979414	-0.00617038	0.217	0.142	non-differential
GUCY1B1	HSC	2.53936e-08	0.000980344	0.00617607	0.506	0.359	non-differential
DNAJC27-AS1	HSC	2.55878e-08	0.000987844	0.0053934	0.195	0.127	non-differential
STX11	HSC	2.55921e-08	0.000988009	0.0046172	0.176	0.113	non-differential
MALT1	HSC	2.56464e-08	0.000990107	0.0105991	0.347	0.243	non-differential
SLC4A7	HSC	2.59121e-08	0.00100036	0.0111402	0.423	0.302	non-differential
DDX18	HSC	2.60634e-08	0.0010062	0.0364043	0.767	0.588	non-differential
MRPS14	HSC	2.61013e-08	0.00100767	0.0110066	0.485	0.34	non-differential
DCTN2	HSC	2.6214e-08	0.00101202	0.0285732	0.688	0.501	non-differential
TANK-AS1	HSC	2.6218e-08	0.00101217	0.00405766	0.146	0.09	non-differential
HYAL2	HSC	2.64714e-08	0.00102195	0.00909828	0.139	0.085	non-differential
CYTIP	HSC	2.67525e-08	0.00103281	0.00211075	0.305	0.207	non-differential
THEM4	HSC	2.69124e-08	0.00103898	-0.00354199	0.43	0.3	non-differential
MRPS12	HSC	2.694e-08	0.00104005	0.021674	0.593	0.425	non-differential
FAM229B	HSC	2.69564e-08	0.00104068	-0.000241477	0.345	0.236	non-differential
EIF5	HSC	2.69665e-08	0.00104107	0.0638934	0.887	0.753	non-differential
TM9SF2	HSC	2.69998e-08	0.00104235	0.0366759	0.656	0.497	non-differential
ENSG00000257322	HSC	2.70196e-08	0.00104312	0.00507401	0.249	0.166	non-differential
ATF4	HSC	2.70742e-08	0.00104523	0.0622814	0.785	0.612	non-differential
MGAT2	HSC	2.70861e-08	0.00104569	0.00322932	0.265	0.179	non-differential
ZNF592	HSC	2.73187e-08	0.00105467	0.00907226	0.263	0.178	non-differential
PRKCB	HSC	2.77185e-08	0.0010701	-0.187614	0.861	0.798	Untreated up
CYB561A3	HSC	2.8242e-08	0.00109031	0.00387266	0.154	0.096	non-differential
YKT6	HSC	2.84862e-08	0.00109974	0.00587207	0.15	0.093	non-differential
ADIPOR2	HSC	2.86141e-08	0.00110468	0.0221709	0.528	0.386	non-differential
GET3	HSC	2.86671e-08	0.00110672	0.00589617	0.422	0.293	non-differential
SMAD1	HSC	2.87028e-08	0.0011081	-0.00155252	0.441	0.313	non-differential
UPP1	HSC	2.90207e-08	0.00112037	0.00376874	0.162	0.102	non-differential
TSPAN31	HSC	2.90607e-08	0.00112192	-0.00681058	0.318	0.217	non-differential
CNNM2	HSC	2.90742e-08	0.00112244	0.00933151	0.368	0.267	non-differential
LSM2	HSC	2.94026e-08	0.00113512	-0.131898	0.927	0.869	Untreated up
N6AMT1	HSC	2.94209e-08	0.00113582	0.00635021	0.177	0.114	non-differential
B4GALT6	HSC	2.98352e-08	0.00115182	0.00409554	0.41	0.298	non-differential
REC8	HSC	2.99326e-08	0.00115558	0.0105875	0.103	0.059	non-differential
FAM91A1	HSC	3.01387e-08	0.00116354	2.60871e-05	0.461	0.328	non-differential
CTSO	HSC	3.04801e-08	0.00117672	0.00257403	0.248	0.167	non-differential
PTPDC1	HSC	3.07226e-08	0.00118608	0.00400034	0.171	0.11	non-differential
ENSG00000271945	HSC	3.07855e-08	0.00118851	-0.262212	0.283	0.328	Untreated up
STK17A	HSC	3.08957e-08	0.00119276	0.00181149	0.427	0.303	non-differential
TBC1D25	HSC	3.10963e-08	0.0012005	0.00675862	0.144	0.089	non-differential
C18orf32	HSC	3.12456e-08	0.00120627	0.0121203	0.597	0.43	non-differential
RRP7A	HSC	3.13534e-08	0.00121043	0.00664091	0.396	0.274	non-differential
CARD8-AS1	HSC	3.15026e-08	0.00121619	-0.00895772	0.244	0.162	non-differential
GSKIP	HSC	3.18693e-08	0.00123034	-3.38402e-05	0.188	0.122	non-differential
TIMM29	HSC	3.19053e-08	0.00123174	-0.00314125	0.238	0.157	non-differential
GPR89B	HSC	3.22786e-08	0.00124615	0.00257237	0.226	0.15	non-differential
DHX37	HSC	3.23917e-08	0.00125051	0.00258127	0.165	0.105	non-differential
RHOA	HSC	3.30245e-08	0.00127494	-0.113882	0.975	0.924	Untreated up
CYB5A	HSC	3.33792e-08	0.00128864	-0.000692053	0.503	0.35	non-differential
SORBS3	HSC	3.34136e-08	0.00128997	-0.00020547	0.254	0.17	non-differential
MRPS36	HSC	3.35338e-08	0.00129461	0.0298464	0.67	0.497	non-differential
CBFA2T2	HSC	3.36248e-08	0.00129812	0.0270897	0.625	0.469	non-differential
STAC3	HSC	3.36494e-08	0.00129907	-0.002675	0.249	0.167	non-differential
RFX1	HSC	3.36997e-08	0.00130101	-0.00112173	0.178	0.114	non-differential
CENATAC	HSC	3.38294e-08	0.00130602	0.00407211	0.292	0.2	non-differential
NBPF9	HSC	3.40272e-08	0.00131365	0.00310329	0.168	0.107	non-differential
CHMP6	HSC	3.43851e-08	0.00132747	0.00298393	0.205	0.134	non-differential
CEP250-AS1	HSC	3.44e-08	0.00132805	0.00738925	0.369	0.26	non-differential
MRPS23	HSC	3.48153e-08	0.00134408	0.0275197	0.571	0.413	non-differential
ACSL1	HSC	3.48273e-08	0.00134454	-0.00948616	0.276	0.185	non-differential
SMAD3	HSC	3.50572e-08	0.00135342	0.00727446	0.477	0.348	non-differential
GPATCH11	HSC	3.51271e-08	0.00135612	-0.00365135	0.363	0.252	non-differential
ST3GAL5	HSC	3.53568e-08	0.00136499	0.0170695	0.395	0.282	non-differential
TMEM19	HSC	3.54662e-08	0.00136921	0.00299448	0.177	0.114	non-differential
HINT1	HSC	3.56921e-08	0.00137793	0.0690981	0.999	0.988	non-differential
COMMD4	HSC	3.57123e-08	0.00137871	0.00910402	0.573	0.408	non-differential
RGS14	HSC	3.60597e-08	0.00139212	0.000945947	0.221	0.145	non-differential
SPRY1	HSC	3.61008e-08	0.00139371	0.0128391	0.127	0.077	non-differential
GRAMD1A	HSC	3.63052e-08	0.0014016	-0.000288813	0.287	0.194	non-differential
FBXO33	HSC	3.63462e-08	0.00140318	0.0084228	0.313	0.221	non-differential
TOM1L2	HSC	3.67455e-08	0.00141859	0.00476527	0.273	0.187	non-differential
FAM222B	HSC	3.69574e-08	0.00142678	0.0186542	0.591	0.439	non-differential
YIPF6	HSC	3.69614e-08	0.00142693	-0.00250546	0.336	0.231	non-differential
RIOX2	HSC	3.72768e-08	0.00143911	-0.00011025	0.265	0.18	non-differential
STAG3L4	HSC	3.74476e-08	0.0014457	0.00531248	0.429	0.305	non-differential
GABARAPL1	HSC	3.74698e-08	0.00144656	0.00806039	0.157	0.099	non-differential
C19orf25	HSC	3.78692e-08	0.00146198	-0.0167201	0.378	0.262	non-differential
MFSD5	HSC	3.79832e-08	0.00146638	0.00766839	0.103	0.059	non-differential
EXOSC4	HSC	3.80152e-08	0.00146762	0.00948178	0.275	0.187	non-differential
PLEKHJ1	HSC	3.80156e-08	0.00146763	0.00236347	0.34	0.234	non-differential
LINC01285	HSC	3.87024e-08	0.00149414	0.0115097	0.118	0.07	non-differential
DDX19A	HSC	3.88625e-08	0.00150033	-0.000962778	0.277	0.187	non-differential
IPO7	HSC	3.8896e-08	0.00150162	0.0247425	0.639	0.48	non-differential
TMEM115	HSC	3.90197e-08	0.0015064	0.006123	0.148	0.092	non-differential
SLC39A8	HSC	3.91527e-08	0.00151153	0.00890944	0.532	0.388	non-differential
MIR181A2HG	HSC	3.92307e-08	0.00151454	1.09628e-05	0.502	0.364	non-differential
AARS1	HSC	3.94079e-08	0.00152138	0.0168683	0.519	0.377	non-differential
DAD1	HSC	3.94419e-08	0.00152269	0.0660998	0.898	0.769	non-differential
PAPOLG	HSC	3.96286e-08	0.0015299	-0.000810183	0.301	0.206	non-differential
COX5B	HSC	3.98035e-08	0.00153665	0.0688467	0.953	0.855	non-differential
DNAJC19	HSC	4.02376e-08	0.00155341	0.0271521	0.733	0.549	non-differential
CASP4	HSC	4.05255e-08	0.00156453	0.0417669	0.714	0.544	non-differential
[truncated: 9,017 more rows]

## Sheet: GSEA results
Pathway	Database	Cell type	P-value	Adjusted P-value	Log2err	ES	NES	size	Leading edge
rRNA_metabolic_process	GO_Biological_Process_2021	HSC	2.68126e-27	7.5604e-24	1.35757	0.720779	3.21217	153	RPL36,RPS28,RPLP1,RPL23,RPL41,RPL36A,RPS27,RPL39,RPL34,RPS17,RPL37A,RPL37,RPS19,RPL35,RPL38,RPL31,RPL27,RPL21,RPL26,RPLP2,RPL35A,RPS15,RPL27A,RPL30,RPL15,RPS24,RPL28,RPL17,RPS16,RPL23A,RPL5,RPL13A,RPL32,RPS25,UBA52,RPL9,RPL6,RPL22,RPL4,RPS7,ESF1,RPS6,RPL7,RPS9,RPL12,TRIR,RPL10,RRP12,RPL18A,RPL11,RPLP0,RPL24,RPL29,RPS14,RPL14,SNU13
rRNA_processing	GO_Biological_Process_2021	HSC	3.75674e-27	7.5604e-24	1.34993	0.710345	3.1864	167	RPL36,RPS28,RPLP1,RPL23,RPL41,RPL36A,RPS27,RPL39,RPL34,RPS17,RPL37A,RPL37,RPS19,RPL35,RPL38,RPL31,RPL27,RPL21,RPL26,RPLP2,RPL35A,RPS15,RPL27A,RPL30,RPL15,RPS24,NSA2,RPL28,RPL17,RPS16,RPL23A,RPL5,RPL13A,RPL32,RPS25,UBA52,RPL9,RPL6,RPL22,RPL4,RPS7,ESF1,RPS6,RPL7,RPS9,RPL12,RPL10,RRP12,RRP15,RPL18A,RPL11,RPLP0,RPL24,RPL29,RPS14,RPL14,SNU13
ribosome_biogenesis	GO_Biological_Process_2021	HSC	5.32673e-27	7.5604e-24	1.34993	0.687031	3.12983	185	RPL36,RPS28,RPLP1,RPL23,RPL41,RPL36A,RPS27,RPL39,RPL34,RPS17,RPL37A,RPL37,RPS19,RPL35,RPL38,RPL31,RPL27,RPL21,RPL26,RPLP2,RPL35A,RPS15,RPL27A,RPL30,RPL15,RPS24,RPL28,RPL17,RPS16,RPL23A,RPL5,RPL13A,RPL32,RPS25,UBA52,RPL9,RPL6,RBIS,RPL22,RPL4,RPS7,ESF1,RPS6,RPL7,RPS9,GTF3A,RPL12,RPL10,RRP12,RPL18A,RPL11,RPLP0,RPL24,RPL29,RPS14,RPL14,SNU13
cytoplasmic_translation	GO_Biological_Process_2021	HSC	1.14671e-26	1.22068e-23	1.34223	0.818379	3.45731	93	RPL36,RPS28,RPLP1,RPL23,RPL41,RPL36A,RPS27,RPL39,RPL34,RPS17,RPL37A,RPL37,RPS19,RPL35,RPL38,RPL31,RPL27,RPL21,RPL26,RPS12,RPS4X,RPS10,RPS21,RPL35A,RPS20,RPS15,RPS8,RPL27A,RPS15A,RPL30,RPL15,RPS24,RPS23,RPL28,RPL17,RPS16,RPL23A,RPL5,RPL13A,RPS18,RPS29,RPL32,RPS13,RPS25,UBA52,TMA7,RPL9,RPL6,RPS27A,RPL22,RPL4,RPS7,RPS6,RPL7,RPS9,RPL12,RPS11,RPL10,RPL22L1,RPL18A,RWDD1,RPL11,RPLP0,RPL24,RPL29,RPS14,RP…
ncRNA_processing	GO_Biological_Process_2021	HSC	2.16201e-24	1.84117e-21	1.27903	0.66098	3.01915	192	RPL36,RPS28,RPLP1,RPL23,RPL41,RPL36A,RPS27,RPL39,RPL34,RPS17,RPL37A,RPL37,RPS19,RPL35,RPL38,RPL31,RPL27,RPL21,RPL26,RPLP2,RPL35A,RPS15,RPL27A,RPL30,RPL15,RPS24,RPL28,RPL17,RPS16,RPL23A,RPL5,RPL13A,RPL32,RPS25,UBA52,RPL9,RPL6,RPL22,RPL4,RPS7,ESF1,RPS6,RPL7,RPS9,RPL12,RPL10,RRP12,RPL18A,RPL11,RPLP0,RPL24,RPL29,RPS14,RPL14,SMAD2,SNU13
cellular_protein_metabolic_process	GO_Biological_Process_2021	HSC	4.16137e-21	2.95319e-18	1.18665	0.55253	2.66995	292	APOE,RPL36,RPS28,RPLP1,RPL23,RPL41,RPL36A,RPS27,RPL39,RPL34,RPS17,RPL37A,RPL37,RPS19,RPL35,RPL38,CHRM3,RPL31,RPL27,RPL21,RPL26,RPS12,RPS4X,RPLP2,RPS10,RPS21,RPL35A,RPS20,RPS15,RPS8,RPL27A,RPS15A,RPL30,RPL15,RPS24,RPS23,RPL28,RPL17,RPS16,RPL23A,RPL5,RPL13A,RPS18,UBL5,RPS29,RPL32,RPS13,RPS25,UBA52,RPL9,RPL6,RPS27A,RPL22,RPL4,RPS7,RPS6,RPL7,MRPL52,MRPL41,RPS9,EEF1A1,RPL12,RPS11,RPL10,TMEM208,ABCF1,S…
translation	GO_Biological_Process_2021	HSC	7.22584e-21	4.39538e-18	1.17789	0.61279	2.81885	206	RPL36,RPS28,RPLP1,RPL23,RPL41,RPL36A,RPS27,RPL39,RPL34,RPS17,RPL37A,RPL37,RPS19,RPL35,RPL38,RPL31,RPL27,RPL21,RPL26,RPS12,RPS4X,RPLP2,RPS10,RPS21,RPL35A,RPS20,RPS15,RPS8,RPL27A,RPS15A,RPL30,RPL15,RPS24,RPS23,RPL28,RPL17,RPS16,RPL23A,RPL5,RPL13A,RPS18,RPS29,RPL32,RPS13,RPS25,UBA52,TMA7,RPL9,RPL6,RPS27A,RPL22,RPL4,RPS7,RPS6,EEF1D,RPL7,MRPL52,MRPL41,RPS9,EEF1A1,RPL12,RPS11,RPL10,RPL22L1,ABCF1,RPL18A…
cellular_macromolecule_biosynthetic_process	GO_Biological_Process_2021	HSC	1.2722e-20	6.7713e-18	1.17789	0.564624	2.72848	260	APOE,RPL36,RPS28,RPLP1,RPL23,RPL41,RPL36A,RPS27,RPL39,RPL34,RPS17,RPL37A,RPL37,RPS19,RPL35,RPL38,RPL31,RPL27,RPL21,RPL26,RPS12,RPS4X,RPLP2,RPS10,RPS21,RPL35A,RPS20,RPS15,RPS8,RPL27A,RPS15A,RPL30,RPL15,RPS24,RPS23,RPL28,POLR2L,RPL17,RPS16,RPL23A,RPL5,RPL13A,RPS18,RPS29,RPL32,RPS13,RPS25,RPL9,RPL6,RPS27A,RPL22,NAP1L1,RPL4,RPS7,RPS6,EEF1D,RPL7,MRPL52,MRPL41,RPS9,EEF1A1,RPL12,RPS11,RPL10,RRAGC,ABCF1,…
protein_targeting_to_ER	GO_Biological_Process_2021	HSC	7.7513e-20	3.66723e-17	1.15122	0.743243	3.1774	103	RPL36,RPS28,MAN1A1,RPLP1,RPL23,RPL41,RPL36A,RPS27,RPL39,RPL34,RPS17,RPL37A,RPL37,RPS19,RPL35,RPL38,RPL31,RPL27,RPL21,RPL26,RPS12,RPS4X,RPLP2,RPS10,RPS21,RPL35A,RPS20,RPS15,RPS8,RPL27A,RPS15A,RPL30,RPL15,RPS24,RPS23,RPL28,RPL17,RPS16,RPL23A,RPL5,RPL13A,RPS18,RPS29,RPL32,RPS13,RPS25,UBA52,RPL9,RPL6,RPS27A,RPL22,RPL4,RPS7,RPS6,SEC62,SEC61G,RPL7,RPS9,RPL12,RPS11,RPL10,RPL18A,RPL11,RPLP0,RPL24,RPL29,R…
peptide_biosynthetic_process	GO_Biological_Process_2021	HSC	1.3143e-19	5.59627e-17	1.14219	0.67889	3.05015	143	RPL36,RPS28,RPLP1,RPL23,RPL41,RPL36A,RPS27,RPL39,RPL34,RPS17,RPL37A,RPL37,RPS19,RPL35,RPL38,RPL31,RPL27,RPL21,RPL26,RPS12,RPS4X,RPLP2,RPS10,RPS21,RPL35A,RPS20,RPS15,RPS8,RPL27A,RPS15A,RPL30,RPL15,RPS24,RPS23,RPL28,RPL17,RPS16,RPL23A,RPL5,RPL13A,RPS18,RPS29,RPL32,RPS13,RPS25,RPL9,RPL6,RPS27A,RPL22,RPL4,RPS7,RPS6,RPL7,MRPL52,MRPL41,RPS9,EEF1A1,RPL12,RPS11,RPL10,ABCF1,RPL18A,RPL11,MRPL34,IGF2BP3,RPL…
nuclear-transcribed_mRNA_catabolic_process,_nonsense-mediated_decay	GO_Biological_Process_2021	HSC	2.90041e-18	1.12272e-15	1.10534	0.715973	3.14002	109	RPL36,RPS28,RPLP1,RPL23,RPL41,RPL36A,RPS27,RPL39,RPL34,RPS17,RPL37A,RPL37,RPS19,RPL35,RPL38,RPL31,RPL27,RPL21,RPL26,RPS12,RPS4X,RPLP2,RPS10,RPS21,RPL35A,RPS20,RPS15,RPS8,RPL27A,RPS15A,RPL30,RPL15,RPS24,RPS23,RPL28,RPL17,RPS16,RPL23A,RPL5,RPL13A,RPS18,RPS29,RPL32,RPS13,RPS25,UBA52,RPL9,RPL6,RPS27A,RPL22,RPL4,RPS7,RPS6,RPL7,RPS9,RPL12,RPS11,RPL10,RPL18A,RPL11,RPLP0,RPL24,RPL29,RPS14,RPL14,PABPC1,RB…
cotranslational_protein_targeting_to_membrane	GO_Biological_Process_2021	HSC	8.82835e-18	3.13259e-15	1.08644	0.739168	3.10563	94	RPL36,RPS28,RPLP1,RPL23,RPL41,RPL36A,RPS27,RPL39,RPL34,RPS17,RPL37A,RPL37,RPS19,RPL35,RPL38,RPL31,RPL27,RPL21,RPL26,RPS12,RPS4X,RPLP2,RPS10,RPS21,RPL35A,RPS20,RPS15,RPS8,RPL27A,RPS15A,RPL30,RPL15,RPS24,RPS23,RPL28,RPL17,RPS16,RPL23A,RPL5,RPL13A,RPS18,RPS29,RPL32,RPS13,RPS25,UBA52,RPL9,RPL6,RPS27A,RPL22,RPL4,RPS7,RPS6,SEC62,RPL7,RPS9,RPL12,RPS11,RPL10,RPL18A,RPL11,RPLP0,RPL24,RPL29,RPS14,RPL14,TRA…
nuclear-transcribed_mRNA_catabolic_process	GO_Biological_Process_2021	HSC	5.76425e-17	1.88801e-14	1.05746	0.624925	2.81435	164	RPL36,RPS28,RPLP1,RPL23,RPL41,RPL36A,RPS27,RPL39,RPL34,RPS17,RPL37A,RPL37,RPS19,RPL35,RPL38,RPL31,RPL27,RPL21,RPL26,RPS12,RPS4X,RPLP2,RPS10,RPS21,RPL35A,RPS20,RPS15,RPS8,RPL27A,RPS15A,RPL30,RPL15,RPS24,RPS23,RPL28,RPL17,RPS16,RPL23A,RPL5,RPL13A,RPS18,RPS29,RPL32,RPS13,RPS25,UBA52,RPL9,RPL6,RPS27A,RPL22,RPL4,RPS7,RPS6,RPL7,RPS9,RPL12,RPS11,RPL10,RPL18A,RPL11,RPLP0,RPL24,RPL29,RPS14,RPL14,ZFP36,PAB…
SRP-dependent_cotranslational_protein_targeting_to_membrane	GO_Biological_Process_2021	HSC	8.93449e-17	2.71736e-14	1.05746	0.746323	3.07558	90	RPL36,RPS28,RPLP1,RPL23,RPL41,RPL36A,RPS27,RPL39,RPL34,RPS17,RPL37A,RPL37,RPS19,RPL35,RPL38,RPL31,RPL27,RPL21,RPL26,RPS12,RPS4X,RPLP2,RPS10,RPS21,RPL35A,RPS20,RPS15,RPS8,RPL27A,RPS15A,RPL30,RPL15,RPS24,RPS23,RPL28,RPL17,RPS16,RPL23A,RPL5,RPL13A,RPS18,RPS29,RPL32,RPS13,RPS25,UBA52,RPL9,RPL6,RPS27A,RPL22,RPL4,RPS7,RPS6,RPL7,RPS9,SEC61B,RPL12,RPS11,RPL10,RPL18A,RPL11,RPLP0,RPL24,RPL29,RPS14,RPL14
gene_expression	GO_Biological_Process_2021	HSC	4.54427e-16	1.28997e-13	1.02767	0.479446	2.29907	322	RPL36,RPS28,RPLP1,RPL23,RPL41,RPL36A,RPS27,RPL39,RPL34,RPS17,RPL37A,RPL37,RPS19,RPL35,RPL38,RPL31,RPL27,RPL21,RPL26,RPS12,RPS4X,RPLP2,RPS10,RPS21,RPL35A,RPS20,RPS15,RPS8,RPL27A,SORL1,RPS15A,RPL30,RPL15,RPS24,RPS23,RPL28,POLR2L,RPL17,RPS16,RPL23A,RPL5,RPL13A,RPS18,RPS29,RPL32,RPS13,RPS25,RPL9,RPL6,RPS27A,RPL22,RPL4,RPS7,RPS6,RPL7,MRPL52,MRPL41,RPS9,EEF1A1,RPL12,RPS11,RPL10,RRAGC,ABCF1,RPL18A,MLF1,…
cholesterol_metabolic_process	GO_Biological_Process_2021	HSC	9.55849e-13	2.54375e-10	0.91012	0.817687	2.85209	45	APOE,INSIG1,CYP51A1,FDFT1,HMGCS1,SQLE,MSMO1,ACAT2,FDPS,IDI1,EBP,DHCR7,HMGCR,OSBPL1A,LSS,DHCR24,TM7SF2
sterol_biosynthetic_process	GO_Biological_Process_2021	HSC	4.88862e-11	1.22445e-08	0.851339	0.858291	2.74733	29	INSIG1,CYP51A1,FDFT1,HMGCS1,SQLE,MSMO1,ACAT2,FDPS,IDI1,EBP,DHCR7,HMGCR,LSS,DHCR24,TM7SF2,SC5D,HSD17B7
secondary_alcohol_biosynthetic_process	GO_Biological_Process_2021	HSC	2.498e-10	5.90916e-08	0.814036	0.8738	2.76463	26	INSIG1,CYP51A1,FDFT1,HMGCS1,SQLE,MSMO1,ACAT2,FDPS,IDI1,EBP,DHCR7,HMGCR,LSS,DHCR24,TM7SF2,HSD17B7
cholesterol_biosynthetic_process	GO_Biological_Process_2021	HSC	3.89882e-10	8.73746e-08	0.814036	0.871257	2.79174	27	INSIG1,CYP51A1,FDFT1,HMGCS1,SQLE,MSMO1,ACAT2,FDPS,IDI1,EBP,DHCR7,HMGCR,LSS,DHCR24,TM7SF2,SC5D,HSD17B7
ribonucleoprotein_complex_biogenesis	GO_Biological_Process_2021	HSC	2.62348e-09	5.5854e-07	0.774939	0.705926	2.60322	59	RPS28,RPS17,RPS19,RPL38,RPL26,RPL35A,RPS15,RPS24,RPS16,RPL5,RPS25,RBIS,RPS7,RPS6,RPL7,GTF3A,RPL11,RPL14,PES1,PAK1IP1,EBNA1BP2
sterol_metabolic_process	GO_Biological_Process_2021	HSC	6.08097e-09	1.23299e-06	0.761461	0.780063	2.68832	38	APOE,INSIG1,CYP51A1,SQLE,MSMO1,EBP,DHCR7,HMGCR,OSBPL1A,TM7SF2,LIPA,SC5D
ribosomal_small_subunit_biogenesis	GO_Biological_Process_2021	HSC	1.56964e-07	3.03796e-05	0.690132	0.731998	2.55635	39	RPS28,RPS27,RPS17,RPS19,RPS15,RPS24,RPS16,RPS25,RPS7,RPS6,RPS27L,RPS14,SNU13
mitochondrial_ATP_synthesis_coupled_electron_transport	GO_Biological_Process_2021	HSC	1.7589e-07	3.25626e-05	0.690132	0.637413	2.48642	68	UQCR11,COX7C,UQCRB,NDUFB2,NDUFB1,NDUFA1,COX6C,COX7A2L,UQCRQ,NDUFC1,COX7B,CYCS,NDUFS6,UQCR10,NDUFB3,NDUFS5,COX4I1,NDUFB11,NDUFA3,COX5B,NDUFB4,COA6,COX6A1,NDUFA4,NDUFA7,NDUFA11,NDUFB7,NDUFB6,NDUFA2,COX6B1,NDUFA6,COX8A,NDUFA10
steroid_biosynthetic_process	GO_Biological_Process_2021	HSC	3.57861e-07	6.34905e-05	0.674963	0.779045	2.56308	31	INSIG1,CYP51A1,FDFT1,SQLE,MSMO1,EBP,DHCR7,HMGCR,OSBPL1A,LSS,TM7SF2,SC5D,OSBPL3
aerobic_electron_transport_chain	GO_Biological_Process_2021	HSC	4.32031e-07	7.35835e-05	0.674963	0.633335	2.47518	67	UQCR11,COX7C,UQCRB,NDUFB2,NDUFB1,NDUFA1,COX6C,COX7A2L,UQCRQ,NDUFC1,COX7B,CYCS,NDUFS6,UQCR10,NDUFB3,NDUFS5,COX4I1,NDUFB11,NDUFA3,COX5B,NDUFB4,COX6A1,NDUFA4,NDUFA7,NDUFA11,NDUFB7,NDUFB6,NDUFA2,COX6B1,NDUFA6,COX8A,NDUFA10
ribosome_assembly	GO_Biological_Process_2021	HSC	5.0924e-07	8.33979e-05	0.659444	0.707739	2.45219	44	RPS28,RPS27,RPS19,RPS15,DDX3X,RPL23A,RPL5,RPL6,RPL10,RPS27L,RPL11,RPLP0,RPL24,RPS14
regulation_of_lipid_metabolic_process	GO_Biological_Process_2021	HSC	2.53568e-06	0.000399886	0.627257	0.592129	2.30149	66	NPC2,CYP51A1,FDFT1,HMGCS1,SQLE,SCD,FDPS,IDI1,DHCR7,HMGCR,RORA,SREBF2,LSS,TM7SF2,ACACA,SC5D,FASN,PSAP
antigen_receptor-mediated_signaling_pathway	GO_Biological_Process_2021	HSC	4.03279e-06	0.000613272	0.610527	-0.568587	-1.89372	132	HLA-DRB5,HLA-DQA1,HLA-DPB1,HLA-DQB1,HLA-DRA,HLA-DPA1,PRKCB,HLA-DRB1,INPP5D,RFTN1,VAV3,KHDRBS1,RBCK1,PIK3CD,SYK,PSMB1,LCP2,UBE2N,TAB2,PSMA3,PIK3CB,PSMC5,PSMD4,PSME1,CUL1,PSMB10,BCL2,BTK,PSMC1,PSMA2,PSMA5,PAK2,NCKAP1L,PSMB4,PSMB7,NFATC2,PSMB9
ribosomal_large_subunit_biogenesis	GO_Biological_Process_2021	HSC	6.65587e-06	0.000977266	0.610527	0.62082	2.26644	54	RPL26,RPL35A,NSA2,RPL23A,RPL5,RPL6,RPL7,GTF3A,RPL10,RRP15,RPL11,RPLP0,RPL24,RPL14,SNU13,PES1,PAK1IP1,EBNA1BP2
interferon-gamma-mediated_signaling_pathway	GO_Biological_Process_2021	HSC	1.00427e-05	0.0014254	0.593325	-0.7343	-2.07591	43	HLA-DRB5,HLA-DQA1,HLA-DPB1,HLA-DQB1,HLA-DRA,HLA-DPA1,HLA-E,TRIM22,HLA-DRB1,CIITA,JAK1,MT2A,IRF1
cellular_response_to_interferon-gamma	GO_Biological_Process_2021	HSC	2.11369e-05	0.00290326	0.57561	-0.665142	-1.98429	60	HLA-DRB5,HLA-DQA1,HLA-DPB1,HLA-DQB1,HLA-DRA,HLA-DPA1,HLA-E,TRIM22,HLA-DRB1,CIITA,EPRS1,JAK1,MT2A,IRF1
cytokine-mediated_signaling_pathway	GO_Biological_Process_2021	HSC	4.42043e-05	0.00559504	0.557332	-0.436973	-1.56583	342	HLA-DRB5,HLA-DQA1,HLA-DPB1,HLA-DQB1,HLA-DRA,HLA-DPA1,CDC42,HLA-E,PYCARD,PELI2,TRIM22,HLA-DRB1,INPP5D,PLP2,MSN,CIITA,VIM,CSF3R,TALDO1,IL3RA,BST2,JAK1,IL18R1,IRAK3,MT2A,HNRNPDL,IRF1,SOS1,GSTO1,PIK3CD,LIMS1,STAT3,LTB,MTAP,SOD1,FOXO1,SYK,PSMB1,GRB2,UBE2N,GRB10,HNRNPA2B1,ALOX5,TAB2,PSMA3,PIK3CB,CSNK2B,PSMC5,SH2B3,PSMD4,ARF1,PSME1,CUL1,COMMD7,PSMB10,BCL2,BRWD1,IL1B,RAP1B,IL16,LMNB1,TRIM34,SLA,PSMC1,PTA…
negative_regulation_of_secretion_by_cell	GO_Biological_Process_2021	HSC	4.21891e-05	0.00559504	0.557332	0.808928	2.29015	17	APOE,CYP51A1,ANXA1,HMGCR,DPH3
regulation_of_primary_metabolic_process	GO_Biological_Process_2021	HSC	4.46762e-05	0.00559504	0.557332	0.466462	2.03457	108	APOE,CYP51A1,FDFT1,HMGCS1,SQLE,SCD,LDLR,FDPS,IDI1,DHCR7,HMGCR,SREBF2,LSS,TM7SF2,ACACA,SC5D,OAZ1,FASN
T_cell_receptor_signaling_pathway	GO_Biological_Process_2021	HSC	5.90252e-05	0.00718083	0.557332	-0.546994	-1.79531	119	HLA-DRB5,HLA-DQA1,HLA-DPB1,HLA-DQB1,HLA-DRA,HLA-DPA1,HLA-DRB1,INPP5D,RFTN1,KHDRBS1,RBCK1,PIK3CD,PSMB1,LCP2,UBE2N,TAB2,PSMA3,PIK3CB,PSMC5,PSMD4,PSME1,CUL1,PSMB10,PSMC1,PSMA2,PSMA5,PAK2,PSMB4,PSMB7,PSMB9
intracellular_pH_reduction	GO_Biological_Process_2021	HSC	6.56578e-05	0.00776586	0.538434	0.733335	2.27709	25	ATP6V1F,ATP6V0C,ATP6V0B,ATP6V0E1,ATP6V1E1,ATP6V1G1,ATP6V0A1,ATP6V0D1,ATP6V1B2,RAB38,RAB7A,ATP6V1D,ATP6V1A
phagosome_acidification	GO_Biological_Process_2021	HSC	0.000172012	0.0193937	0.518848	0.788035	2.31999	19	ATP6V1F,ATP6V0C,ATP6V0B,ATP6V0E1,ATP6V1E1,ATP6V1G1,ATP6V0A1,ATP6V0D1,ATP6V1B2,RAB38,RAB7A,ATP6V1D,ATP6V1A
positive_regulation_of_phospholipid_transport	GO_Biological_Process_2021	HSC	0.000173077	0.0193937	0.518848	0.933092	2.01546	6	APOE,DBI
negative_regulation_of_coagulation	GO_Biological_Process_2021	HSC	0.000182683	0.0199453	0.518848	0.958128	1.91224	5	APOE,PROCR
steroid_metabolic_process	GO_Biological_Process_2021	HSC	0.000260947	0.0277778	0.498493	0.662624	2.15252	30	CYP51A1,FDFT1,MSMO1,HSD17B14,LSS,DHCR24,LIPA,HSD17B7
negative_regulation_of_epithelial_cell_apoptotic_process	GO_Biological_Process_2021	HSC	0.000387356	0.0402284	0.498493	-0.875092	-1.94882	12	MDK,ANGPT1,CAST,GATA2
positive_regulation_of_leukocyte_cell-cell_adhesion	GO_Biological_Process_2021	HSC	0.000444378	0.0450514	0.498493	-0.818636	-2.0171	19	MDK,HLA-DPB1,HLA-DPA1,PYCARD,CYRIB,RHOA
NADH_dehydrogenase_complex_assembly	GO_Biological_Process_2021	HSC	0.00046561	0.0450584	0.498493	0.537427	1.98111	58	NDUFB2,NDUFB1,NDUFA1,NDUFC1,NDUFAF8,NDUFS6,NDUFB3,NDUFS5,NDUFB11,NDUFA3,DMAC1,NDUFB4,NDUFAF2,NDUFA7,NDUFA11,NDUFB7,NDUFB6,NDUFA2,TMEM126B,NDUFA6,OXA1L,NDUFAF4,NDUFA10
mitochondrial_respiratory_chain_complex_I_assembly	GO_Biological_Process_2021	HSC	0.00046561	0.0450584	0.498493	0.537427	1.98111	58	NDUFB2,NDUFB1,NDUFA1,NDUFC1,NDUFAF8,NDUFS6,NDUFB3,NDUFS5,NDUFB11,NDUFA3,DMAC1,NDUFB4,NDUFAF2,NDUFA7,NDUFA11,NDUFB7,NDUFB6,NDUFA2,TMEM126B,NDUFA6,OXA1L,NDUFAF4,NDUFA10
antigen_processing_and_presentation_of_exogenous_peptide_antigen	GO_Biological_Process_2021	HSC	0.000532437	0.0462677	0.477271	-0.572158	-1.74945	74	HLA-DRB5,HLA-DQA1,HLA-DPB1,HLA-DQB1,CD74,HLA-DRA,HLA-DPA1,HLA-E,HLA-DRB1,HLA-DMA,KIF2A,CAPZB
cholesterol_homeostasis	GO_Biological_Process_2021	HSC	0.000523484	0.0462677	0.477271	0.674285	2.17125	28	APOE,NPC2,INSIG1,HDAC9,TMEM97,LDLR,RORA
mitochondrial_electron_transport,_NADH_to_ubiquinone	GO_Biological_Process_2021	HSC	0.000489517	0.0462677	0.477271	0.589817	2.05981	39	NDUFB2,NDUFB1,NDUFA1,NDUFC1,NDUFS6,NDUFB3,NDUFS5,NDUFB11,NDUFA3,NDUFB4,NDUFA4,NDUFA7,NDUFA11,NDUFB7,NDUFB6,NDUFA2,NDUFA6,NDUFA10
response_to_reactive_oxygen_species	GO_Biological_Process_2021	HSC	0.000509848	0.0462677	0.477271	0.584155	2.03753	45	APOE,FOS,JUN,ROMO1,GPX1,MPV17,FER
sterol_homeostasis	GO_Biological_Process_2021	HSC	0.000523484	0.0462677	0.477271	0.674285	2.17125	28	APOE,NPC2,INSIG1,HDAC9,TMEM97,LDLR,RORA
antigen_processing_and_presentation_of_peptide_antigen_via_MHC_class_II	GO_Biological_Process_2021	HSC	0.00054966	0.046809	0.477271	-0.572987	-1.74479	71	HLA-DRB5,HLA-DQA1,HLA-DPB1,HLA-DQB1,CD74,HLA-DRA,HLA-DPA1,HLA-DRB1,HLA-DMA,KIF2A,CAPZB
mitochondrial_electron_transport,_cytochrome_c_to_oxygen	GO_Biological_Process_2021	HSC	0.000576321	0.0481172	0.477271	0.764924	2.14531	15	COX7C,COX6C,COX7A2L,COX7B,CYCS,COX4I1,COX5B,COX6A1,NDUFA4,COX6B1,COX8A
antigen_processing_and_presentation_of_exogenous_peptide_antigen_via_MHC_class_II	GO_Biological_Process_2021	HSC	0.000690011	0.0565013	0.477271	-0.579591	-1.75914	69	HLA-DRB5,HLA-DQA1,HLA-DPB1,HLA-DQB1,CD74,HLA-DRA,HLA-DPA1,HLA-DRB1,HLA-DMA,KIF2A,CAPZB
negative_regulation_of_protein_transport	GO_Biological_Process_2021	HSC	0.000778003	0.0615564	0.477271	0.798206	2.1392	13	APOE,CYP51A1,HMGCR,SNX3,DPH3
positive_regulation_of_leukocyte_adhesion_to_vascular_endothelial_cell	GO_Biological_Process_2021	HSC	0.000780659	0.0615564	0.477271	-0.895945	-1.93327	10	MDK,ST3GAL4,RHOA,ALOX5
Fc-gamma_receptor_signaling_pathway_involved_in_phagocytosis	GO_Biological_Process_2021	HSC	0.000800298	0.0619576	0.477271	-0.607211	-1.79149	55	ELMO1,CDC42,ARPC2,LYN,VAV3,ARPC1B,BRK1,PTK2,SYK,GRB2,RAC1,ARPC3,PIK3CB,ACTB,WASF2,HSP90AB1,ACTR2,DOCK1,NCKAP1L,WIPF1,WASL,MYO1G,YES1
negative_regulation_of_blood_coagulation	GO_Biological_Process_2021	HSC	0.000876563	0.0639007	0.477271	0.849528	2.09674	10	APOE,PLAU
positive_regulation_by_symbiont_of_entry_into_host	GO_Biological_Process_2021	HSC	0.000894282	0.0639007	0.477271	-0.93847	-1.791	6	LGALS1,CD74,HLA-DRB1
positive_regulation_of_viral_entry_into_host_cell	GO_Biological_Process_2021	HSC	0.000894282	0.0639007	0.477271	-0.93847	-1.791	6	LGALS1,CD74,HLA-DRB1
regulation_of_leukocyte_adhesion_to_vascular_endothelial_cell	GO_Biological_Process_2021	HSC	0.000900433	0.0639007	0.477271	-0.900752	-1.87909	9	MDK,ZDHHC21,RHOA
transferrin_transport	GO_Biological_Process_2021	HSC	0.000881424	0.0639007	0.477271	0.666743	2.07032	25	ATP6V1F,ATP6V0C,ATP6V0B,ATP6V0E1,ATP6V1E1,ATP6V1G1,ATP6AP1,ATP6V0A1,ATP6V0D1,ATP6V1B2,ATP6V1D,ATP6V1A,MCOLN1,ATP6V1C1,CLTC
positive_regulation_of_signal_transduction_by_p53_class_mediator	GO_Biological_Process_2021	HSC	0.000925855	0.0646277	0.477271	0.73772	2.08856	17	RPL23,RPL37,RPS20,RPS15,RPS7
Fc-gamma_receptor_signaling_pathway	GO_Biological_Process_2021	HSC	0.00100241	0.0666918	0.45506	-0.605955	-1.79026	56	ELMO1,CDC42,ARPC2,LYN,VAV3,ARPC1B,BRK1,PTK2,SYK,GRB2,RAC1,ARPC3,PIK3CB,ACTB,WASF2,HSP90AB1,ACTR2,DOCK1,NCKAP1L,WIPF1,WASL,MYO1G,YES1
Fc_receptor_mediated_stimulatory_signaling_pathway	GO_Biological_Process_2021	HSC	0.00100241	0.0666918	0.45506	-0.605955	-1.79026	56	ELMO1,CDC42,ARPC2,LYN,VAV3,ARPC1B,BRK1,PTK2,SYK,GRB2,RAC1,ARPC3,PIK3CB,ACTB,WASF2,HSP90AB1,ACTR2,DOCK1,NCKAP1L,WIPF1,WASL,MYO1G,YES1
secondary_alcohol_metabolic_process	GO_Biological_Process_2021	HSC	0.000997539	0.0666918	0.45506	0.663233	2.05942	25	APOE,SQLE,EBP,OSBPL1A
vascular_endothelial_growth_factor_receptor_signaling_pathway	GO_Biological_Process_2021	HSC	0.00118347	0.0775264	0.45506	-0.620717	-1.77759	46	ELMO1,CYBA,CDC42,NCF4,VAV3,BRK1,PTK2,RHOA,RAC1,PIK3CB,ROCK1,WASF2,DOCK1,PAK2,NCKAP1L
positive_regulation_of_cholesterol_transport	GO_Biological_Process_2021	HSC	0.00166117	0.105571	0.45506	0.736172	2.06467	15	APOE,ABCA13,EEPD1
regulation_of_mononuclear_cell_migration	GO_Biological_Process_2021	HSC	0.00165789	0.105571	0.45506	-0.890135	-1.85694	9	MDK,MSN,LYN,PTK2
organic_hydroxy_compound_biosynthetic_process	GO_Biological_Process_2021	HSC	0.00185454	0.116127	0.45506	0.621121	2.04351	31	INSIG1,SQLE,MSMO1,EBP,DHCR7,HMGCR,OSBPL1A,TM7SF2,SC5D,OSBPL3
DNA_repair	GO_Biological_Process_2021	HSC	0.00193612	0.116998	0.45506	-0.42896	-1.50781	230	PARP1,MGMT,ABRAXAS1,ZRANB3,RAD51B,ASCC3,XRCC5,NUCKS1,HMGA2,UBE2N,NSMCE1,MSH2,MSH6,SLC30A9,RAD21,BABAM2,TP53BP1,PDS5B,NSD2,WRNIP1,WDR33,GTF2H3,APTX,FANCL,SUMO1,USP47,UBXN1,ATXN3,RAD23B,PRKDC,CHEK1,RAD50,BAZ1B,PRIMPOL,RAD52,POLE,SETD2,USP3,NBN,TP53,XPA,XRCC4,ZBTB1,POLD3,NSMCE4A,NEIL1,WDR48,POLA1,MLH3,POLE2,PMS1,BRCC3,ATM,MAPK8,HUWE1,FAM111A,ERCC5,KDM4A,MPG,RBBP8,SMARCAL1,DDB2,CIB1,RNF168,POLD4,ERCC…
cellular_response_to_amino_acid_starvation	GO_Biological_Process_2021	HSC	0.00198795	0.116998	0.431708	0.477738	1.79326	61	ATP6V1F,ATP6V0C,ATP6V0B,LAMTOR5,ATP6V0E1,LAMTOR4,RRAGD,LAMTOR3,RRAGC,ATF4,ATP6V1E1,ATP6V1G1,ATP6V0D1,ATP6V1B2,LAMTOR1,ATP6V1D,ATP6V1A,MLST8
iron_ion_transport	GO_Biological_Process_2021	HSC	0.00198683	0.116998	0.431708	0.633727	2.07966	32	ATP6V1F,ATP6V0C,FTH1,ATP6V0B,ATP6V0E1,ATP6V1E1,ATP6V1G1,ATP6AP1,ATP6V0A1,ATP6V0D1,ATP6V1B2,ATP6V1D,ATP6V1A
positive_regulation_of_interleukin-6_production	GO_Biological_Process_2021	HSC	0.00200585	0.116998	0.431708	-0.628461	-1.73437	37	CD74,CYBA,PYCARD,STAT3,APP,SYK,XBP1,HMGB1,IL1B,IL16,DHX9,POU2F2,MBP,IL17RA,PTPN11
ribosomal_small_subunit_assembly	GO_Biological_Process_2021	HSC	0.00198076	0.116998	0.431708	0.749822	2.09893	16	RPS28,RPS27,RPS19,RPS15,RPS27L,RPS14
regulation_of_interleukin-6_production	GO_Biological_Process_2021	HSC	0.00228697	0.131593	0.431708	-0.593553	-1.72235	51	CD74,CYBA,PYCARD,IRAK3,STAT3,APP,SYK,XBP1,HMGB1,IL1B,IL16,ARRB1,NCKAP1L,NLRC3,DHX9,POU2F2,MBP,IL17RA,PTPN11
MAPK_cascade	GO_Biological_Process_2021	HSC	0.00238366	0.13502	0.431708	-0.446946	-1.53807	184	RAPGEF2,ANGPT1,AVP,ZFP36L2,FGF13,IL3RA,CCM2,JAK1,SOS1,PTK2,PABPN1,PSMB1,RASAL3,GRB2,YWHAB,DLG2,PSMA3,PIK3CB,PSMC5,PSMD4,PSME1,CUL1,PSMB10,IL1B,PTPRA,SPTBN1,RASA2,KSR1,PSMC1,TAOK3,PSMA2,PSMA5,MAP3K20,MAP4K4,TAOK1,IL18,CUL3,PSMB4,PSMB7,DUSP6,PSMB9,ABHD17B,MBP,MEF2A,PRKG2,SHOC2,ARL2,PRKCQ,DLG1,BTRC,SPRED1,NF1,PSMC6,NFKB1,PSMA6,RASGRP4,PSMB3,KRAS,MAPK8,PIK3R1,RASA1,MARK3,PSMA7,BCL2L1,UBB,PTPN7,BRAP,P…
positive_regulation_of_lipid_transport	GO_Biological_Process_2021	HSC	0.00244166	0.13502	0.431708	0.892055	1.98855	7	APOE,DBI
postsynaptic_membrane_organization	GO_Biological_Process_2021	HSC	0.00241015	0.13502	0.431708	0.89222	1.98892	7	APOE,SHANK3,NLGN1
sterol_transport	GO_Biological_Process_2021	HSC	0.0024837	0.135585	0.431708	0.848795	1.94096	8	NPC2,LDLR,NPC1
fatty_acid_transport	GO_Biological_Process_2021	HSC	0.00258372	0.139012	0.431708	0.84712	1.93713	8	APOE,SLC27A1
regulation_of_interleukin-12_production	GO_Biological_Process_2021	HSC	0.00261178	0.139012	0.431708	-0.693386	-1.80205	25	MDK,FOXP1,PIBF1,IRAK3,LTB,LAPTM5,SYK,HMGB1,IL16
cellular_response_to_starvation	GO_Biological_Process_2021	HSC	0.00271157	0.140803	0.431708	0.386352	1.68213	116	ATP6V1F,ATP6V0C,ATP6V0B,FADS1,HSPA8,GABARAP,LAMTOR5,SREBF2,MAP1LC3B,ATP6V0E1,LAMTOR4,FNIP1,RRAGD,LAMTOR3,RRAGC,ATF4,IFI16,ATP6V1E1,ATP6V1G1,ATP6V0D1,ATP6V1B2,VPS41,LAMTOR1,ATP6V1D,ATP6V1A,MLST8
chromatin_remodeling	GO_Biological_Process_2021	HSC	0.0027053	0.140803	0.431708	-0.505741	-1.59709	89	ARID1B,SMARCA2,KDM5D,JARID2,HNRNPC,HMGA2,SMARCC1,ACTB,KDM5B,BAZ2B,GATAD1,ATRX,TOP1,HDAC1,SMARCC2,CHD8,KAT2B,MORC2,BAZ1B,RSF1,MYB,SMARCA4,BPTF,ESR1,RBBP4,ZBTB1,SMARCAD1,BAZ1A,SMARCD2,ARID1A,HDAC2,SMARCE1,KDM5A,KDM4A,RB1,ERCC6,CBX3,INO80,MYSM1,RUVBL2,ACTL6A
regulation_of_cholesterol_efflux	GO_Biological_Process_2021	HSC	0.00281078	0.144196	0.431708	0.735965	2.06014	16	APOE,SREBF2,EEPD1,NAXE,LAMTOR1
chromatin_organization	GO_Biological_Process_2021	HSC	0.0030012	0.152132	0.431708	-0.490862	-1.60303	114	HMGB2,SMARCA2,HMGN2,KDM5D,JARID2,SETD5,NUCKS1,HMGA2,SMARCC1,MECOM,CHD1,KDM5B,BAZ2B,GATAD1,BRWD1,ATRX,TOP1,HDAC8,HDAC1,PHF19,EZH2,SMARCC2,HMGN3,KAT2B,MORC2,SPI1,MTF2,SETDB1,BAZ1B,RSF1,SAFB,MYB,SMARCA4,BPTF,HP1BP3,SETD2,ESR1,RBBP4,ZBTB1,SMARCAD1,BAZ1A,SMARCD2,ARID1A,HDAC2,SMARCE1,KDM5A,KDM4A,HIRIP3,RB1,CBX3,INO80,MYSM1,HDAC3
nuclear_export	GO_Biological_Process_2021	HSC	0.00320456	0.160529	0.431708	-0.533261	-1.63052	74	DDX39B,RANBP17,SRSF5,XPO1,SRSF3,HNRNPA1,THOC1,TPR,SRSF2,CALR,SRSF6,XPO7,STRADA,ATXN1,NEMF,SRSF11,STRADB,SRSF4,THOC2,UPF3B,EIF4E,NUP214,EIF4A3,RNPS1,SARNP,SRSF7,XPO6,PHAX,SRSF9,U2AF1
interleukin-12-mediated_signaling_pathway	GO_Biological_Process_2021	HSC	0.00339376	0.166099	0.431708	-0.607133	-1.67552	37	CDC42,MSN,TALDO1,JAK1,HNRNPDL,GSTO1,MTAP,SOD1,HNRNPA2B1,ARF1,RAP1B,LMNB1,PAK2,CNN2,LCP1,CFL1,PLCB1
regulation_of_lipid_biosynthetic_process	GO_Biological_Process_2021	HSC	0.0033767	0.166099	0.431708	0.730548	2.04498	16	APOE,ASAH1,MID1IP1
mitochondrial_respiratory_chain_complex_assembly	GO_Biological_Process_2021	HSC	0.00346903	0.167854	0.431708	0.424457	1.74183	89	NDUFB2,NDUFB1,NDUFA1,UQCC2,NDUFC1,COX17,NDUFAF8,NDUFS6,NDUFB3,NDUFS5,NDUFB11,COX14,NDUFA3,DMAC1,NDUFB4,PET100,NDUFAF2,NDUFA7,NDUFA11,NDUFB7,NDUFB6,NDUFA2,TMEM126B,COX20,NDUFA6,OXA1L,NDUFAF4,NDUFA10
establishment_of_protein_localization_to_mitochondrion	GO_Biological_Process_2021	HSC	0.00351988	0.167873	0.431708	0.531637	1.84203	44	TOMM7,SLC25A6,ROMO1,TIMM8B,TIMM10,TIMM10B,TOMM5,TOMM20,TIMM22,TIMM9,PINK1,BCAP31,DNAJC19,RALA,TIMM17A,PAM16,DNLZ
negative_regulation_of_protein_secretion	GO_Biological_Process_2021	HSC	0.00354829	0.167873	0.431708	0.691532	1.95779	17	APOE,CYP51A1,HMGCR,CD200,DPH3,PSMD9,RAB11FIP1
myelin_maintenance	GO_Biological_Process_2021	HSC	0.00366606	0.17154	0.431708	-0.91236	-1.74117	6	CLU,EPB41L3,SOD1
RNA_processing	GO_Biological_Process_2021	HSC	0.00409562	0.182429	0.407018	-0.441811	-1.49871	160	CELF2,DDX39B,HNRNPU,SRSF5,BICD1,RNGTT,HNRNPR,HNRNPD,HNRNPC,CSTF3,CPSF6,RBM3,PABPN1,THOC1,HNRNPA2B1,SCAF11,HNRNPH3,DDX17,SRPK2,LUC7L3,RBPMS,SRSF2,FUS,SF3B2,TUT4,SMU1,HNRNPK,ATXN1,PRPF8,PDCD7,SRSF11,SFPQ,SRSF4,RBM4,XRN2,DHX15,PRPF4B,RNPC3,RNPS1,SF3A3,ZCCHC8,TENT2,DROSHA,RBM6,SNRNP40,PPIG,SYNCRIP,SRSF7,SRPK1,NUDT21,PTBP1,RBMS1,TSEN2,SRSF9,HNRNPH1,SCNM1,U2AF1,DICER1,TCERG1
Ras_protein_signal_transduction	GO_Biological_Process_2021	HSC	0.00426681	0.182429	0.407018	-0.489245	-1.55755	94	ELMO1,RAPGEF2,ARHGDIB,SOS1,BRK1,RHOA,GRB2,RAC1,TIAM1,RHOG,HACD3,ROCK1,RAC2,KPNB1,ADGRG1,RAP1B,ARHGAP4,KSR1,DNMT1,RASSF1,RHOH,ARHGAP5,SETDB1,CFL1,GNB1,SHOC2,TP53,NF1,CTNNAL1,KRAS,ARHGEF3,PHACTR4,MYO9B,RB1,BRAP,ABI2,WAS,TRIM28,MAPK14,EPS8,RAPGEF6,ARHGEF1
ephrin_receptor_signaling_pathway	GO_Biological_Process_2021	HSC	0.00428011	0.182429	0.407018	-0.571103	-1.671	53	CDC42,ARPC2,LYN,KALRN,VAV3,ARPC1B,PTK2,RHOA,RAC1,TIAM1,ARPC3,ACTB,ROCK1,PSEN1,ACTR2,EPHA6,AP2A2,PTPN11,WASL,AP2M1,YES1
lipoprotein_biosynthetic_process	GO_Biological_Process_2021	HSC	0.00427041	0.182429	0.407018	0.821403	1.97886	9	APOE,WDR45B
negative_regulation_of_transcription,_DNA-templated	GO_Biological_Process_2021	HSC	0.0042141	0.182429	0.407018	-0.353948	-1.28852	593	ARID5B,PARP1,MACROH2A1,RUNX1,ENO1,FOXP1,HMGB2,HNRNPU,IKZF1,SMARCA2,CIITA,TAF7,ZEB2,CXXC5,TFDP2,JARID2,GFI1B,ETS2,XRCC5,IRF1,KHDRBS1,ELK3,LIMS1,STAT3,URI1,NSD1,N4BP2L2,MAX,FOXO1,CBX5,MBTD1,HMGA2,SET,NCOR1,ZNF75A,HMGB1,DRAP1,YEATS2,MAP2K5,BCLAF1,TPR,EID1,CIR1,ZNF439,ILF3,MECOM,ORC2,TRIM33,PSPC1,KDM1A,PSEN1,COMMD7,MACROH2A2,TRERF1,CALR,BASP1,KDM1B,HDAC8,HDAC1,HHEX,PHC3,PRKN,UBE2D3,YWHAQ,TGIF2,TBL1X,…
phagosome_maturation	GO_Biological_Process_2021	HSC	0.0041167	0.182429	0.407018	0.615038	1.98047	28	ATP6V1F,ATP6V0C,ATP6V0B,RAB32,ATP6V0E1,ATP6V1E1,ATP6V1G1,ATP6V0A1,ATP6V0D1,ATP6V1B2,RAB38,RAB7A,ATP6V1D,ATP6V1A,MREG,MCOLN1
positive_regulation_of_transcription,_DNA-templated	GO_Biological_Process_2021	HSC	0.00428439	0.182429	0.407018	-0.351923	-1.28532	724	MLLT3,PARP1,CD74,RUNX1,ARID1B,DDX39B,FLI1,NPAS3,PBX1,HMGB2,HNRNPU,ERG,HLA-DRB1,SMARCA2,CIITA,TAF7,SNX5,MAML3,TAF15,LYL1,ZEB2,KMT2A,H1-4,TFDP2,GATA2,HNRNPD,ETS2,LPIN1,ILF2,NSD3,IRF1,PLAGL1,UBTF,ELK3,CRLF3,PPP3CA,STAT3,H1-3,ZMIZ1,NSD1,THRAP3,APP,MAX,BCAS3,TRIM44,ELF2,ZNF609,THOC1,FOXO1,KMT2E,HMGA2,XBP1,PLSCR1,RTRAF,HMGB1,PPP1R12A,SMARCC1,DRAP1,RHOG,MAP2K5,BCLAF1,DDX17,PSMC5,SLC30A9,ILF3,MECOM,CHCHD…
protein_phosphorylation	GO_Biological_Process_2021	HSC	0.00428276	0.182429	0.407018	-0.389022	-1.39004	315	CAMK1D,PRKCB,RPS6KA2,ERG,CDK14,LYN,JAK1,IRAK3,TGFBR2,PIK3CD,PTK2,APP,EIF2AK1,CSNK2A1,GRK3,CDK19,AKT3,SYK,RYK,STK24,BCR,ERC1,CSNK2B,ILF3,ROCK1,SRPK2,CDK6,STK32B,MAP2K6,TOP1,STK33,NEK7,STK39,DYRK1A,BTK,GTF2H3,TAOK3,MAP3K20,STRADA,CDC42BPA,MAP4K4,TAOK1,CREB1,TLK1,PAK2,STRADB,TLK2,SIK2,STK4,CDC7,STK38,PRKDC,CHEK1,BAZ1B,PRPF4B,MATK,GRK2,HIPK2,MAP4K5,PRKG2,TAF1,GMFG,RIPK1,CSNK1G1,PRKCQ,GRK4,TLR2,ABL2,E…
regulation_of_nitrogen_compound_metabolic_process	GO_Biological_Process_2021	HSC	0.00412492	0.182429	0.407018	0.909684	1.81555	5	APOE,LDLR,SELENOS
protein_polyubiquitination	GO_Biological_Process_2021	HSC	0.00433128	0.1826	0.407018	-0.405003	-1.43029	259	ZNRF1,PELI2,TRIM22,RNF144A,WSB1,RBCK1,UBR5,FBXO11,PSMB1,UBE2N,UBE2R2,ANAPC5,UBE2E2,PSMA3,PSMC5,TRIP12,MARCHF6,PSMD4,KLHL3,PSME1,CUL1,PSMB10,BCL2,UBE2E1,NEDD4,BFAR,ANKIB1,PRKN,UBE2D3,TRIM34,PSMC1,PSMA2,PSMA5,CUL3,DZIP3,PSMB4,TRIM2,PSMB7,FBXO22,ANAPC10,PSMB9,UBE2W,UBE3A,SPOP,MDM2,RNF34,TRAF5,UBR2,TRIM56,TAF1,RNF20,LMO7,NHLRC3,UBE2L3,HECTD1,RNF216,FBXL17,FBXL13,FBXL20,RC3H1,BTRC,FBXL4,PSMC6,LNPEP,UB…
long-term_memory	GO_Biological_Process_2021	HSC	0.00465691	0.192626	0.407018	0.818179	1.87095	8	APOE,LDLR,PRNP
phospholipid_transport	GO_Biological_Process_2021	HSC	0.00465957	0.192626	0.407018	0.538359	1.85534	38	APOE,NPC2,LDLR,APOC1
non-canonical_Wnt_signaling_pathway	GO_Biological_Process_2021	HSC	0.00471602	0.193085	0.407018	-0.515463	-1.62419	88	CDC42,PFN1,PPP3CA,ROR2,RHOA,PSMB1,RYK,RAC1,TIAM1,PSMA3,PSMC5,TNRC6B,PSMD4,AGO3,PSME1,PSMB10,PSMC1,PSMA2,PSMA5,AP2A2,PSMB4,PSMB7,PSMB9,AP2M1,GNB1,PPP3R1,PLCB1,PSMC6,PSMA6,PSMB3,SFRP4,PSMA7,PSME4,PSMD8,CCDC88C,PSMA4,TNRC6A,CTNNB1
SREBP_signaling_pathway	GO_Biological_Process_2021	HSC	0.00484411	0.193363	0.407018	0.875424	1.95148	7	INSIG1,SREBF2,SCAP,SREBF1
cellular_response_to_sterol_depletion	GO_Biological_Process_2021	HSC	0.00484411	0.193363	0.407018	0.875424	1.95148	7	INSIG1,SREBF2,SCAP,SREBF1
response_to_amino_acid_starvation	GO_Biological_Process_2021	HSC	0.00485905	0.193363	0.407018	0.470757	1.78257	62	ATP6V1F,ATP6V0C,ATP6V0B,LAMTOR5,ATP6V0E1,LAMTOR4,RRAGD,LAMTOR3,RRAGC,ATF4,ATP6V1E1,ATP6V1G1,ATP6V0D1,ATP6V1B2,LAMTOR1,ATP6V1D,ATP6V1A,MLST8
positive_regulation_of_neutrophil_migration	GO_Biological_Process_2021	HSC	0.00495961	0.195537	0.407018	-0.798168	-1.83681	14	MDK,CD74,CD99,CAMK1D,RIPOR2,RAC1,RAC2,NCKAP1L,MCU
UDP-N-acetylglucosamine_biosynthetic_process	GO_Biological_Process_2021	HSC	0.00525983	0.199968	0.407018	0.798096	1.9698	10	GNPDA1,RENBP,AMDHD2,NAGK,UAP1L1
actin_filament_organization	GO_Biological_Process_2021	HSC	0.00523182	0.199968	0.407018	-0.517469	-1.61808	82	ELMO1,CDC42,SVIL,CORO1A,MARCKSL1,HIP1,RHOA,RAC1,RHOG,MYO1F,RAC2,TMOD3,RFLNB,GAS2,RHOH,TPM3,MCU,ARHGAP25,MARCKS,LCP1,WASL,GSN,MYO1G,DLG1,CAPG,TRIOBP,CORO7,MYO19,FLII,TPM4,CARMIL1,ABI2,MAD2L2,WAS,EPS8,CD2AP
amino_sugar_biosynthetic_process	GO_Biological_Process_2021	HSC	0.00525983	0.199968	0.407018	0.798096	1.9698	10	GNPDA1,RENBP,AMDHD2,NAGK,UAP1L1
chaperone-mediated_protein_complex_assembly	GO_Biological_Process_2021	HSC	0.00524686	0.199968	0.407018	-0.781532	-1.85277	16	CLU,HOPX,PSMG2,HSP90AB1,CCT2,PTGES3
mitotic_cell_cycle_phase_transition	GO_Biological_Process_2021	HSC	0.00543772	0.204901	0.407018	-0.45282	-1.52079	147	CEP70,CDK14,NASP,EIF4EBP1,CEP57,KHDRBS1,CRLF3,CCND3,TUBB,MAX,BCAT1,AKAP9,OFD1,PPP1R12A,PCM1,CNTRL,CCNI,CDK6,HAUS1,CUL1,CEP290,CHMP2A,HAUS4,ALMS1,CCNY,PAFAH1B1,CUL3,GSPT1,CDKN1B,CEP135,CDC7,LCMT1,CUL4A,CLASP1,CEP43,EIF4E,E2F3,POLE,CLASP2,PLCB1,FBXL17,BTRC,YWHAG,PPME1,ENSA,SPAST,CUL5,RB1,CACUL1,PPP2R2A,HAUS6,CEP192,PRKAR2B,ODF2,CEP78,CSNK1E,CCP110,DCTN1,DNM2,EPS8,TACC3,DYNC1H1,CDK7,TAF2,LATS1,SSNA1…
positive_regulation_of_cholesterol_efflux	GO_Biological_Process_2021	HSC	0.00554892	0.207257	0.407018	0.779357	1.96726	11	APOE,EEPD1
cellular_response_to_DNA_damage_stimulus	GO_Biological_Process_2021	HSC	0.00569353	0.209893	0.407018	-0.404464	-1.43161	267	PARP1,PCLAF,MGMT,FOXP1,ZRANB3,LYN,RAD51B,BOD1L1,VAV3,SPIDR,XRCC5,UBR5,FOXO1,CBX5,GRB2,MSH2,UBE2E2,MSH6,TRIP12,BABAM2,PSEN1,BCL2,TP53BP1,PDS5B,MAP2K6,CRIP1,STK33,SMC6,GTF2H3,TAOK3,APTX,FANCL,SUMO1,TAOK1,USP47,TLK2,MORC2,CUL4A,OARD1,PRKDC,NFATC2,CHEK1,RAD50,BAZ1B,GNL1,RAD52,CBX1,TAF1,USP3,NBN,TP53,XPA,SMC5,RNF169,ZBTB1,NSMCE4A,WDR48,POLA1,RIF1,POLE2,CGAS,CASP2,ATM,FAM111A,ASH2L,RBBP8,YY1,SMARCAL1,D…
regulation_of_steroid_metabolic_process	GO_Biological_Process_2021	HSC	0.00575831	0.209893	0.407018	0.776523	1.96011	11	APOE,ASAH1,RORA,LAMTOR1
regulation_of_supramolecular_fiber_organization	GO_Biological_Process_2021	HSC	0.00576738	0.209893	0.407018	0.693742	1.94567	15	APOE,HSPA8,GPX1,PARK7,PRUNE1
cellular_response_to_reactive_oxygen_species	GO_Biological_Process_2021	HSC	0.00583332	0.210494	0.407018	0.501005	1.77134	46	FOS,JUN,ANXA1,ROMO1,MPV17,FER
regulation_of_dendritic_spine_development	GO_Biological_Process_2021	HSC	0.00594062	0.212564	0.407018	0.716319	1.96445	14	APOE,SHANK3,NLGN1
DNA_metabolic_process	GO_Biological_Process_2021	HSC	0.00603431	0.212869	0.407018	-0.410991	-1.43634	216	PARP1,MGMT,HMGB2,ZRANB3,RAD51B,TYMS,XRCC5,UBE2N,HMGB1,MSH2,MSH6,RAD21,SRPK2,ORC2,MCM3,PDS5B,TOP1,RFC1,PRIM1,GTF2H3,DNMT1,FANCL,SUMO1,SP100,PTGES3,CDC7,PRKDC,CHEK1,RAD50,XRCC6,PRIMPOL,RAD52,POLE,PRIM2,MCM4,UHRF2,USP3,NBN,XPA,HMGB3,NTHL1,ZBTB1,POLD3,SMARCAD1,NSMCE4A,NEIL1,POLA1,RIF1,SETMAR,DNASE1,POLE2,ZNF445,ATM,MCM6,ERCC5,MPG,RBBP8,SMARCAL1,DDB2,POLD4,DCTPP1,MCM7,POLK,INO80,UBB,PSME4,TERF1,PDS5A,…
myeloid_leukocyte_differentiation	GO_Biological_Process_2021	HSC	0.00604911	0.212869	0.407018	-0.619375	-1.69112	36	PARP1,RUNX1,CDC42,FOXP1,HLA-DRB1,DEK,TGFBR2,MYH9,PIK3CD
positive_regulation_of_defense_response	GO_Biological_Process_2021	HSC	0.00612847	0.213894	0.407018	-0.570979	-1.64276	47	MDK,CYBA,APP,GPSM3,PLSCR1,IL1B,IL16,NAPEPLD,IL18,ABCC1,DHX9,NFKBIA,IL17RA,RIPK1,NMI,TLR2,TNIP1,RIOK3
negative_regulation_of_ossification	GO_Biological_Process_2021	HSC	0.0062969	0.216227	0.407018	-0.85193	-1.74801	8	MDK
regulation_of_focal_adhesion_assembly	GO_Biological_Process_2021	HSC	0.0062571	0.216227	0.407018	-0.632065	-1.71832	35	LIMS1,PTK2,BCAS3,RHOA,RAC1,MACF1,ROCK1,LIMCH1,ITGB1BP1,PTPRA,MAP4K4,PHLDB2,CLASP1,S100A10,CLASP2
negative_regulation_of_cell_differentiation	GO_Biological_Process_2021	HSC	0.00641545	0.218536	0.407018	-0.502507	-1.58065	87	ANP32B,ZFP36L2,HNRNPU,CNTN4,HOPX,GATA2,ABCA1,ABCG1,ANKRD26,FOXO1,SINHCAF,CDK6,CALR,IQCB1,MEIS1,HOXA9,REST,SUZ12,NFKBIA,PTPN11,MYB,LRP5,ASXL1,SPRED1,CDC73,SPRED2,EID2B,PTBP1,ZBTB16,LDLRAD4,LIMD1,NEPRO,RB1,EIF2AK4,WWTR1,SUFU,USF3,MAD2L2
regulation_of_stress_fiber_assembly	GO_Biological_Process_2021	HSC	0.00654931	0.219582	0.407018	-0.588732	-1.66438	43	CDC42,PFN1,CCDC88A,RHOA,RAC1,STMN1,ROCK1,LIMCH1,WASF2,ITGB1BP1,ALMS1,PAK2,PHLDB2,CLASP1,S100A10,CLASP2
synaptic_transmission,_cholinergic	GO_Biological_Process_2021	HSC	0.00651107	0.219582	0.407018	0.850599	1.83728	6	APOE,COLQ
N-acetylneuraminate_catabolic_process	GO_Biological_Process_2021	HSC	0.00732235	0.230767	0.407018	0.892779	1.78181	5	GNPDA1,RENBP,AMDHD2,NAGK
RNA_transport	GO_Biological_Process_2021	HSC	0.00733938	0.230767	0.407018	-0.519025	-1.56202	65	DDX39B,RFTN1,SRSF5,SRSF3,TGFBR2,HNRNPA1,THOC1,HNRNPA2B1,RTRAF,TPR,SRSF2,SRSF6,SRSF11,SRSF4,THOC2,UPF3B,EIF4E,NUP214,EIF4A3,RNPS1,FLOT1,SARNP,SRSF7,SLBP,SRSF9,U2AF1,CDC40,SIDT1
T_cell_activation	GO_Biological_Process_2021	HSC	0.00700948	0.230767	0.407018	-0.58913	-1.65255	41	MDK,CD74,MSN,ADA,PIK3CD,PPP3CA,JAML,DPP4,RHOH,NLRC3,LCP1
cellular_response_to_interleukin-12	GO_Biological_Process_2021	HSC	0.00717843	0.230767	0.407018	-0.594611	-1.65034	39	CDC42,MSN,TALDO1,JAK1,HNRNPDL,GSTO1,MTAP,SOD1,HNRNPA2B1,ARF1,RAP1B,LMNB1,PAK2,CNN2,LCP1,CFL1,PLCB1
inner_mitochondrial_membrane_organization	GO_Biological_Process_2021	HSC	0.00753324	0.230767	0.407018	0.46747	1.65945	49	ATP5F1E,ATP5MG,ROMO1,ATP5MF,ATP5ME,TIMM8B,MICOS13,MICOS10,TIMM10,TIMM10B,ATP5PD,ATP5MC1,TIMM22,TIMM9
maturation_of_SSU-rRNA	GO_Biological_Process_2021	HSC	0.00745613	0.230767	0.407018	0.531535	1.77908	34	RPS28,RPS19,RPS8,RPS16,RPS14,SNU13
mitochondrial_respirasome_assembly	GO_Biological_Process_2021	HSC	0.00744338	0.230767	0.407018	0.891783	1.77983	5	COX7A2,COX7A2L,RAB5IF,HIGD1A
mitotic_spindle_assembly	GO_Biological_Process_2021	HSC	0.00741598	0.230767	0.407018	-0.624218	-1.68578	32	ABRAXAS1,PIBF1,KIF2A,RHOA,OFD1,LSM14A,KPNB1,STAG2,CLASP1,TOGARAM1,SMC3,CLASP2,KIF11,BCCIP,CEP192,ZNF207,ABRAXAS2
organic_cyclic_compound_biosynthetic_process	GO_Biological_Process_2021	HSC	0.0075053	0.230767	0.407018	0.76152	1.92224	11	CYP51A1,FDFT1,LSS
regulation_of_actin_cytoskeleton_reorganization	GO_Biological_Process_2021	HSC	0.00703221	0.230767	0.407018	-0.717588	-1.81544	22	MDK,CDC42,ARHGDIB,IQGAP2,BCAS3,HAX1,HCLS1
regulation_of_phagocytosis	GO_Biological_Process_2021	HSC	0.00715373	0.230767	0.407018	-0.668027	-1.76718	28	CYBA,CAMK1D,PYCARD,DOCK2,GATA2,SYK,PLSCR1,IL1B,CALR
regulation_of_stem_cell_differentiation	GO_Biological_Process_2021	HSC	0.00707881	0.230767	0.407018	-0.519137	-1.57565	69	ZFP36L2,RUNX1,HNRNPU,KMT2A,GATA2,PSMB1,PSMA3,OCIAD1,PSMC5,PSMD4,PSME1,PSMB10,PSMC1,PSMA2,PSMA5,TCF12,PSMB4,PSMB7,PRKDC,PSMB9,MYB,HOXB4,PSMC6,PSMA6,PSMB3,NUDT21,PSMA7,PSME4,EIF2AK2,PSMD8,PSMA4
central_nervous_system_neuron_development	GO_Biological_Process_2021	HSC	0.00771969	0.231482	0.407018	-0.841028	-1.75449	9	RAPGEF2,HSP90AB1
ceramide_catabolic_process	GO_Biological_Process_2021	HSC	0.00763687	0.231482	0.407018	0.793244	1.91102	9	ASAH1,NEU1,HEXA,GM2A,NAGA,HEXB
lipid_biosynthetic_process	GO_Biological_Process_2021	HSC	0.00771226	0.231482	0.407018	0.521293	1.82449	43	CYP51A1,FDFT1,SCD,FADS1,HMGCR,LSS,ACACA,AGPAT4,PCYT2
negative_regulation_of_histone_modification	GO_Biological_Process_2021	HSC	0.00783805	0.233387	0.38073	-0.780016	-1.73709	12	MACROH2A1,TAF7,JARID2,SET
regulation_of_mRNA_splicing,_via_spliceosome	GO_Biological_Process_2021	HSC	0.00793811	0.234725	0.38073	-0.51225	-1.55995	72	CELF2,HNRNPU,CIRBP,SRSF3,RBM25,KHDRBS1,RBM3,THRAP3,HNRNPA1,PRDX6,DDX17,SRPK2,FAM172A,SRSF6,SMU1,SRSF10,SFSWAP,HNRNPK,LARP7,MBNL2,REST,SF1,SRSF4,RBM4,MBNL3,RNPS1,C1QBP,SRSF7,RBMX,SRPK1,NUP98,PTBP1,SRSF9,NCL
phagocytosis,_engulfment	GO_Biological_Process_2021	HSC	0.00805903	0.236658	0.38073	-0.738954	-1.79577	18	ELMO1,CDC42,MYH9,XKR6,RAC1,RHOG,RAC2,DOCK1,RHOH,ARHGAP25,GSN
G1_S_transition_of_mitotic_cell_cycle	GO_Biological_Process_2021	HSC	0.00813869	0.23736	0.38073	-0.549211	-1.62261	56	CDK14,NASP,TFDP2,EIF4EBP1,TYMS,KHDRBS1,CRLF3,MAX,BCAT1,CDK6,CUL1,CUL3,GSPT1,CDKN1B,BRD4,CDC7,CUL4A,EIF4E,E2F3,POLE,POLA1,CDK17,CUL5,RB1,GFI1,CACUL1
mitochondrial_electron_transport,_ubiquinol_to_cytochrome_c	GO_Biological_Process_2021	HSC	0.00848727	0.243982	0.38073	0.755896	1.90805	11	UQCR11,UQCRB,UQCRQ,CYCS,UQCR10,UQCRH,UQCC3
positive_regulation_of_cellular_metabolic_process	GO_Biological_Process_2021	HSC	0.00851797	0.243982	0.38073	0.450667	1.66741	57	APOE,CD63,MAGI2,ROMO1,ACACA,DCXR,FASN,STARD4,RAB29,KLF4,GADD45A,APOC1,INPP5F
regulation_of_leukocyte_chemotaxis	GO_Biological_Process_2021	HSC	0.00853766	0.243982	0.38073	-0.836711	-1.74549	9	MDK,CAMK1D,LYN
negative_regulation_of_nucleic_acid-templated_transcription	GO_Biological_Process_2021	HSC	0.00861659	0.244596	0.38073	-0.390425	-1.39237	308	ARID5B,ENO1,FOXP1,HMGB2,IKZF1,SMARCA2,CIITA,TAF7,TFDP2,JARID2,XRCC5,IRF1,KHDRBS1,ELK3,LIMS1,FOXO1,CBX5,MBTD1,HMGA2,SET,NCOR1,YEATS2,BCLAF1,EID1,CIR1,ILF3,MECOM,TRIM33,PSPC1,KDM1A,COMMD7,TRERF1,CALR,BASP1,HDAC1,HHEX,PHC3,YWHAQ,EZH2,SUMO1,SP3,SMARCC2,ARID4A,CHD8,ATXN1,USP47,RCOR1,LANCL2,CDKN1B,REST,SFPQ,FOXN3,NKAP,SPI1,RSF1,TLE5,ATP8B1,XRCC6,DACH1,ZMYND11,CNOT7,MDM2,LBH,MYB,KAT6B,BTAF1,MTA3,SMARCA4…
mRNA_3-end_processing	GO_Biological_Process_2021	HSC	0.0087189	0.245861	0.38073	-0.509366	-1.55116	72	DDX39B,SRSF5,SRSF3,CSTF3,CPSF6,APP,PABPN1,THOC1,SCAF8,SRSF2,RPRD2,SRSF6,WDR33,SRSF11,SRSF4,THOC2,FIP1L1,RPRD1A,UPF3B,EIF4A3,RNPS1,TENT2,SARNP,SRSF7,CDC73,NUDT21,SLBP,SRSF9,U2AF1
regulation_of_telomere_maintenance_via_telomerase	GO_Biological_Process_2021	HSC	0.00905905	0.253773	0.38073	-0.572474	-1.65307	48	HNRNPU,HNRNPC,XRCC5,XRN1,CCT4,CCT3,HNRNPA1,CCT5,CCT7,NEK7,CCT2,PKIB,MAP3K4,PRKCQ,HMBOX1,CCT8,GNL3L,TNKS,CCT6A,ATM,PARN,DCP2,TCP1,TERF1,CTNNB1
protein_ubiquitination	GO_Biological_Process_2021	HSC	0.00914272	0.254443	0.38073	-0.371148	-1.3305	391	RNF220,ZNRF1,PELI2,TRIM22,RNF144A,WSB1,ARRDC4,HLTF,TRIM24,RBCK1,UBR5,FBXO11,TRIM44,PSMB1,UBE2N,UBE2R2,UBE2E2,PSMA3,CAND1,PSMC5,TRIP12,MARCHF6,PSMD4,KLHL3,TRIM33,PSME1,CUL1,PSMB10,MARCHF7,BCL2,UBE2E1,NEDD4,BFAR,ANKIB1,ARRB1,PRKN,UBE2D3,TRIM34,MAGEF1,PSMC1,PEX2,PSMA2,FANCL,PSMA5,NUB1,CUL3,RTF1,DZIP3,PSMB4,TRIM2,PSMB7,FBXO22,CUL4A,PRKDC,PSMB9,MSL2,UBE2W,UBE3A,SPOP,CRBN,MDM2,RNF34,TRPC4AP,UBR2,TAF1,P…
lipoprotein_catabolic_process	GO_Biological_Process_2021	HSC	0.00952914	0.256019	0.38073	0.785525	1.89243	9	APOE,PPT1
negative_regulation_of_Rho_protein_signal_transduction	GO_Biological_Process_2021	HSC	0.00932972	0.256019	0.38073	-0.810201	-1.77524	11	RIPOR2,CCDC125,STMN1,SCAI,CUL3,KANK1,ABL2
positive_regulation_of_T_cell_activation	GO_Biological_Process_2021	HSC	0.00939616	0.256019	0.38073	-0.58792	-1.63023	38	MDK,HLA-DPB1,HLA-DPA1,PYCARD,CYRIB,ZMIZ1,XBP1,SLC7A1,IL1B,HLA-DMB,RHOH,NCKAP1L,DOCK8
positive_regulation_of_vascular_endothelial_cell_proliferation	GO_Biological_Process_2021	HSC	0.00956012	0.256019	0.38073	-0.831702	-1.73504	9	MDK,AKT3,HMGB1
regulation_of_cholesterol_metabolic_process	GO_Biological_Process_2021	HSC	0.00946925	0.256019	0.38073	0.713474	1.91212	13	APOE,SREBF2
regulation_of_endothelial_cell_development	GO_Biological_Process_2021	HSC	0.0093685	0.256019	0.38073	-0.814964	-1.67216	8	ZDHHC21,PPP1R12A,ROCK1,IL1B
regulation_of_endothelial_cell_chemotaxis	GO_Biological_Process_2021	HSC	0.00962189	0.256062	0.38073	0.881619	1.75954	5	TMSB4X,HSPB1
ATP-dependent_chromatin_remodeling	GO_Biological_Process_2021	HSC	0.0102006	0.25899	0.38073	-0.585073	-1.62386	39	ARID1B,ANP32E,SMARCA2,NASP,HNRNPC,SMARCC1,ACTB,HDAC1,SMARCC2,CHD8,SMARCA4,RBBP4,SMARCAD1,SMARCD2,ARID1A,HDAC2,SMARCE1,ERCC6,INO80,ACTL6A,ACTR6
cholesterol_efflux	GO_Biological_Process_2021	HSC	0.0102952	0.25899	0.38073	0.771135	1.90326	10	APOE,NPC2,APOC1,SCARB1,NPC1
lipid_transport	GO_Biological_Process_2021	HSC	0.0102173	0.25899	0.38073	0.456531	1.66789	56	APOE,NPC2,LDLR,ABCA13,CHKA
negative_regulation_of_mitotic_cell_cycle_phase_transition	GO_Biological_Process_2021	HSC	0.00984037	0.25899	0.38073	-0.503513	-1.53324	71	ZFP36L2,GFI1B,PSMB1,PSMA3,PSMC5,PSMD4,CDK6,PSME1,CUL1,PSMB10,PSMC1,PSMA2,PSMA5,AVEN,FHL1,USP47,RBL2,PSMB4,PSMB7,PSMB9,RBL1,DLG1,PSMC6,CDC73,PSMA6,PSMB3,RB1,PSMA7,PSME4,APC,PSMD8,PSMA4
positive_regulation_of_membrane_protein_ectodomain_proteolysis	GO_Biological_Process_2021	HSC	0.0103025	0.25899	0.38073	0.774651	1.77141	8	APOE,SH3D19
regulation_of_establishment_of_cell_polarity	GO_Biological_Process_2021	HSC	0.0103006	0.25899	0.38073	-0.726114	-1.68795	15	RIPOR2,CYRIB,BCAS3,ARFGEF1,ROCK1,RAP1B,KANK1,GSN
regulation_of_neutrophil_chemotaxis	GO_Biological_Process_2021	HSC	0.00990203	0.25899	0.38073	-0.733783	-1.76565	17	MDK,CD74,CAMK1D,RIPOR2,RAC1,RAC2,DPP4,NCKAP1L,MCU
regulation_of_protein_exit_from_endoplasmic_reticulum	GO_Biological_Process_2021	HSC	0.0103401	0.25899	0.38073	0.780197	1.87959	9	INSIG1,SORL1,SEC16A
regulation_of_vascular_endothelial_cell_proliferation	GO_Biological_Process_2021	HSC	0.0102375	0.25899	0.38073	-0.801444	-1.75605	11	MDK,AKT3,HMGB1
spindle_assembly	GO_Biological_Process_2021	HSC	0.0102046	0.25899	0.38073	-0.5387	-1.58897	57	ABRAXAS1,PIBF1,KIF2A,RHOA,NCOR1,OFD1,LSM14A,KPNB1,HAUS1,NEK7,HAUS4,STAG2,GOLGA8A,CLASP1,NUMA1,TOGARAM1,SMC3,CLASP2,KIF11,TNKS,BCCIP,INO80,HAUS6,HDAC3,CEP192,ZNF207,ABRAXAS2,TUBGCP4,TUBGCP3,HAUS2,MAPRE2,GOLGA8B,TUBGCP2
macrophage_differentiation	GO_Biological_Process_2021	HSC	0.0105953	0.261194	0.38073	-0.866359	-1.65338	6	PARP1,CDC42,HLA-DRB1
negative_regulation_of_cell_cycle_G2_M_phase_transition	GO_Biological_Process_2021	HSC	0.0106735	0.261194	0.38073	-0.544708	-1.58061	51	MACROH2A1,PSMB1,PSMA3,PSMC5,PSMD4,PSME1,CUL1,PSMB10,PSMC1,PSMA2,PSMA5,AVEN,FHL1,USP47,PSMB4,PSMB7,PSMB9,PSMC6,PSMA6,PSMB3,PSMA7,PSME4,PSMD8,PSMA4
positive_regulation_of_telomere_maintenance_via_telomere_lengthening	GO_Biological_Process_2021	HSC	0.0106466	0.261194	0.38073	-0.606103	-1.63686	32	XRCC5,CCT4,CCT3,HNRNPA1,HNRNPA2B1,CCT5,CCT7,NEK7,CCT2,PKIB,MAP3K4,PRKCQ,HMBOX1,CCT8,TNKS,CCT6A,ATM,PARN,TCP1,CTNNB1
regulation_of_small_molecule_metabolic_process	GO_Biological_Process_2021	HSC	0.0105232	0.261194	0.38073	0.664754	1.95705	19	APOE,RORA
positive_regulation_of_granulocyte_chemotaxis	GO_Biological_Process_2021	HSC	0.0108456	0.261616	0.38073	-0.786572	-1.77778	13	MDK,CD74,CAMK1D,RIPOR2,RAC1,RAC2,NCKAP1L,MCU
positive_regulation_of_neutrophil_chemotaxis	GO_Biological_Process_2021	HSC	0.0108456	0.261616	0.38073	-0.786572	-1.77778	13	MDK,CD74,CAMK1D,RIPOR2,RAC1,RAC2,NCKAP1L,MCU
regulation_of_chromatin_organization	GO_Biological_Process_2021	HSC	0.0108751	0.261616	0.38073	-0.759915	-1.69232	12	MLLT3,HNRNPU,SETD5,TLK1,TLK2,SSRP1
acylglycerol_metabolic_process	GO_Biological_Process_2021	HSC	0.0109949	0.26294	0.38073	0.653881	1.92559	20	APOE,DGKE,APOC1
double-strand_break_repair	GO_Biological_Process_2021	HSC	0.0111514	0.26294	0.38073	-0.448024	-1.48741	128	PARP1,HMGB2,ABRAXAS1,RAD51B,SPIDR,XRCC5,NUCKS1,UBE2N,NSMCE1,HMGB1,RAD21,BABAM2,TP53BP1,NSD2,SMC6,APTX,SUMO1,UBXN1,SFPQ,PRKDC,RAD50,BAZ1B,XRCC6,MMS22L,RAD52,NBN,REV3L,XRCC4,SMC5,SMARCAD1,POLA1,RIF1,SETMAR,BRCC3,ATM,MAPK8,ERCC5,KDM4A,RBBP8,YY1,SMARCAL1,CIB1,RNF168,DTX3L,INO80
protein_modification_by_small_protein_removal	GO_Biological_Process_2021	HSC	0.0112127	0.26294	0.38073	-0.403394	-1.40754	212	USP9Y,ABRAXAS1,MBD5,SENP6,RHOA,ATXN7,SENP7,PSMB1,PSMA3,ACTB,PSMC5,PSMD4,BABAM2,PSME1,PSMB10,KDM1B,PRKN,PSMC1,USP33,PSMA2,PSMA5,USP47,TADA3,KAT2B,ATXN3,PSMB4,PSMB7,RAD23B,PSMB9,NFKBIA,OGT,MDM2,USP34,USP14,ESR1,RIPK1,USP3,STAMBPL1,TP53,OTULINL,ASXL1,SMAD4,TNIP1,PSMC6,WDR48,PSMA6,CYLD,PSMB3,BRCC3,COPS4,YY1,DDB2,PSMA7,NLRP3,WDR20,INO80,UBB,COPS5,EIF3F,PSME4,COPS3,USP24,MYSM1,APC,PSMD8,PSMA4,USP25,MDM…
regulation_of_RNA_splicing	GO_Biological_Process_2021	HSC	0.0110853	0.26294	0.38073	-0.505116	-1.52016	65	RPS26,SRSF3,KHDRBS1,HNRNPH3,SRPK2,ZNF326,RBM22,AFF2,FUS,SRSF10,DYRK1A,HNRNPK,LARP7,MBNL2,SF1,RBM12B,MBNL3,AHNAK,SRPK1,PIK3R1,PTBP1,PTBP2,HNRNPH1,POLR2A,AKAP17A
regulation_of_cell_junction_assembly	GO_Biological_Process_2021	HSC	0.0112745	0.26294	0.38073	-0.728346	-1.75256	17	RAPGEF2,RUNX1,SETD5,ROCK1,RAP1B
regulation_of_neuron_migration	GO_Biological_Process_2021	HSC	0.0113006	0.26294	0.38073	-0.720166	-1.67412	15	MDK,RAPGEF2,ZNF609,ULK4,ADGRG1
negative_regulation_of_epithelial_cell_migration	GO_Biological_Process_2021	HSC	0.0115109	0.266378	0.38073	0.682072	1.87053	14	APOE,PTPRM,DUSP10
carboxylic_acid_catabolic_process	GO_Biological_Process_2021	HSC	0.0118996	0.267934	0.38073	0.836711	1.86518	7	GNPDA1,RENBP,AMDHD2,NAGK
cell_cycle_G1_S_phase_transition	GO_Biological_Process_2021	HSC	0.012009	0.267934	0.38073	-0.57801	-1.61442	40	NASP,EIF4EBP1,KHDRBS1,CRLF3,MAX,BCAT1,CDK6,CUL1,CUL3,GSPT1,CDKN1B,CDC7,CUL4A,EIF4E,E2F3,POLE
positive_regulation_of_T_cell_differentiation	GO_Biological_Process_2021	HSC	0.0120186	0.267934	0.38073	-0.691144	-1.74854	22	MDK,HLA-DRA,HLA-DRB1,ZMIZ1,XBP1,VSIR,RHOH,NCKAP1L,NKAP
positive_regulation_of_T_cell_mediated_cytotoxicity	GO_Biological_Process_2021	HSC	0.0116882	0.267934	0.38073	-0.753274	-1.67753	12	HLA-DRA,HLA-E,HLA-DRB1,CYRIB
positive_regulation_of_macrophage_migration	GO_Biological_Process_2021	HSC	0.0119989	0.267934	0.38073	-0.860399	-1.64201	6	MDK,PTK2
regulation_of_B_cell_receptor_signaling_pathway	GO_Biological_Process_2021	HSC	0.0119253	0.267934	0.38073	-0.74199	-1.75902	16	RUNX1,FOXP1,PRKCB,LYN,ELF2,SLC39A10
ribosomal_large_subunit_assembly	GO_Biological_Process_2021	HSC	0.0119869	0.267934	0.38073	0.602009	1.79937	22	RPL23A,RPL5,RPL6,RPL10,RPL11,RPLP0,RPL24,DHX30
peptide_antigen_assembly_with_MHC_protein_complex	GO_Biological_Process_2021	HSC	0.0122151	0.268103	0.38073	-0.858947	-1.63924	6	HLA-DRA,HLA-DRB1,HLA-DMA,CALR,HLA-DMB
positive_regulation_of_leukocyte_differentiation	GO_Biological_Process_2021	HSC	0.0122151	0.268103	0.38073	-0.859042	-1.63942	6	LGALS1,HMGB1,NCKAP1L,PRKDC,XRCC6
positive_regulation_of_macrophage_chemotaxis	GO_Biological_Process_2021	HSC	0.0121449	0.268103	0.38073	-0.893848	-1.63531	5	MDK,PTK2
regulation_of_actin_cytoskeleton_organization	GO_Biological_Process_2021	HSC	0.0122879	0.268318	0.38073	-0.541704	-1.57189	51	MDK,ARHGDIB,IQGAP2,CORO1A,BST2,CCDC88A,RHOA,RAC1,RHOG,ROCK1,RAC2,TAOK1,RHOH,EZR,ABL2,FSCN1,TWF2,IQGAP1
positive_regulation_of_lymphocyte_differentiation	GO_Biological_Process_2021	HSC	0.0124673	0.270847	0.38073	-0.772504	-1.74598	13	MDK,ZMIZ1,SYK,XBP1,BTK,RHOH,NCKAP1L,PRKDC,XRCC6
regulation_of_interleukin-10_production	GO_Biological_Process_2021	HSC	0.0125311	0.27085	0.38073	-0.680315	-1.71173	21	PYCARD,HLA-DRB1,PIBF1,STAT3,SYK,HMGB1,VSIR
Wnt_signaling_pathway,_planar_cell_polarity_pathway	GO_Biological_Process_2021	HSC	0.0130056	0.275079	0.38073	-0.501073	-1.50799	65	CDC42,PFN1,ROR2,RHOA,PSMB1,RYK,RAC1,TIAM1,PSMA3,PSMC5,PSMD4,PSME1,PSMB10,PSMC1,PSMA2,PSMA5,AP2A2,PSMB4,PSMB7,PSMB9,AP2M1,PSMC6,PSMA6,PSMB3,PSMA7,PSME4,PSMD8,PSMA4
negative_regulation_of_Ras_protein_signal_transduction	GO_Biological_Process_2021	HSC	0.0130304	0.275079	0.38073	-0.714176	-1.75971	19	RIPOR2,CCDC125,RASAL3,STMN1,SCAI,CUL3,KANK1,STMN3,ABL2
negative_regulation_of_endothelial_cell_proliferation	GO_Biological_Process_2021	HSC	0.0130498	0.275079	0.38073	0.652488	1.82997	15	APOE,ATP5IF1,PTPRM,RGCC
positive_regulation_of_lipid_biosynthetic_process	GO_Biological_Process_2021	HSC	0.0128135	0.275079	0.38073	0.649096	1.9115	20	APOE,LDLR,ELOVL5,MID1IP1,SCARB1,SLC27A1
regulation_of_smooth_muscle_cell_migration	GO_Biological_Process_2021	HSC	0.0130143	0.275079	0.38073	0.873331	1.743	5	SORL1,S100A11,PLAU,PDGFA
positive_regulation_of_NF-kappaB_transcription_factor_activity	GO_Biological_Process_2021	HSC	0.0131809	0.276474	0.38073	-0.47086	-1.50574	98	CLU,PYCARD,TRIM22,PRKCB,IL18R1,IRAK3,RBCK1,SLCO3A1,STAT3,APP,UBE2N,TAB2,ERC1,MTPN,IL1B,TRIM34,BTK,IL18,DHX9,NFKBIA,TRAF5,RIPK1,FLOT2,MTDH,PRKCQ,FLOT1,TLR2,TRIM8,NFKB1,PSMA6,CIB1,PRKCI,NLRP3,UBB,TRIM13,PRDX3,EIF2AK2
negative_regulation_of_wound_healing	GO_Biological_Process_2021	HSC	0.0132569	0.276705	0.38073	0.696996	1.86796	13	APOE,CD109
protein-DNA_complex_assembly	GO_Biological_Process_2021	HSC	0.013578	0.282024	0.38073	-0.456578	-1.4791	105	PARP1,MACROH2A1,ANP32B,HMGB2,PSMB1,CENPV,PSMA3,PSMC5,ORC2,PSMD4,PSME1,PSMB10,MCM3,ATRX,TCF4,PSMC1,GTF2H3,PSMA2,PSMA5,NAP1L4,PSMB4,PSMB7,CUL4A,RAD23B,PSMB9,RSF1,KAT6B,MCM4,XPA,PSMC6,PSMA6,PSMB3,MCM6,ERCC5,DDB2,PSMA7,MCM7,UBB,PSME4,PSMD8,H2BC15,PSMA4,ORC4,ORC3,CDT1,ORC5,PSMA1,CDK7,XPC,PSMC3,PADI4,ASF1A
establishment_of_epithelial_cell_polarity	GO_Biological_Process_2021	HSC	0.0137007	0.283192	0.38073	-0.710085	-1.65069	15	CDC42,MSN,PARD3,RHOA,CLASP1,EZR,GOLPH3,MYO18A,SIPA1L3
G_protein-coupled_receptor_signaling_pathway,_coupled_to_cyclic_nucleotide_second_messenger	GO_Biological_Process_2021	HSC	0.0152933	0.286219	0.38073	0.74901	1.71278	8	CHRM3,ANXA1,HTR1F,LPAR3,HRH2,CNR2
Rap_protein_signal_transduction	GO_Biological_Process_2021	HSC	0.0153312	0.286219	0.38073	-0.77574	-1.59168	8	RAPGEF2,RAP1B
cellular_response_to_inorganic_substance	GO_Biological_Process_2021	HSC	0.0140891	0.286219	0.38073	-0.775666	-1.69957	11	SPIDR,FOXO1,MTR,RTF2,ATRX
establishment_or_maintenance_of_epithelial_cell_apical_basal_polarity	GO_Biological_Process_2021	HSC	0.0154799	0.286219	0.38073	-0.672512	-1.67194	20	CDC42,PARD3B,MSN,PARD3,RHOA,DLG2,ERBIN,EZR,DLG1
histone_lysine_demethylation	GO_Biological_Process_2021	HSC	0.0154008	0.286219	0.38073	-0.671562	-1.6897	21	UTY,KDM5D,KDM3B,KDM5B,KDM1A,KDM1B
maturation_of_SSU-rRNA_from_tricistronic_rRNA_transcript	GO_Biological_Process_2021	HSC	0.0156621	0.286219	0.352488	0.579074	1.85551	27	RPS19,RPS21,RPS8,RPS16,RPS14
negative_regulation_of_cell_cycle_phase_transition	GO_Biological_Process_2021	HSC	0.0150256	0.286219	0.38073	-0.840844	-1.60469	6	MACROH2A1,ZFP36L2
negative_regulation_of_endothelial_cell_apoptotic_process	GO_Biological_Process_2021	HSC	0.014508	0.286219	0.38073	-0.784146	-1.60893	8	ANGPT1,GATA2
negative_regulation_of_epithelial_cell_proliferation	GO_Biological_Process_2021	HSC	0.0145985	0.286219	0.38073	0.500669	1.71604	37	APOE,NFIB,B2M,ATP5IF1,PTPRM,RGCC,DUSP10
negative_regulation_of_platelet_activation	GO_Biological_Process_2021	HSC	0.0142305	0.286219	0.38073	0.871402	1.73915	5	APOE,PDGFA
peptidyl-serine_modification	GO_Biological_Process_2021	HSC	0.0153717	0.286219	0.38073	-0.44884	-1.47752	121	PARP1,CAMK1D,PRKCB,RPS6KA2,TGFBR2,CSNK2A1,AKT3,ROCK1,SRPK2,NAA10,STK32B,TOP1,STK39,DYRK1A,GALNT1,TLK1,PAK2,TLK2,STK4,CDC7,STK38,PRKDC,GRK2,HIPK2,TAF1,CSNK1G1,PRKCQ,EIF2AK3,MORC3,PKN2,PKN1,TNKS,CAB39,ATM,MAPK8,MARK3,RPS6KA3,PRKCI,PRKX,SMG1,RICTOR,CSNK1E,MAPK14,LMTK2,DYRK4,CSNK1A1,VRK1,LATS1,MAPKAPK5,RPS6KA1,IKBKE,TBK1,MAP3K13,MAP3K12,PRKCE,TGFBR1
positive_regulation_of_GTPase_activity	GO_Biological_Process_2021	HSC	0.0147954	0.286219	0.38073	-0.444894	-1.44958	112	RAPGEF2,RGS10,ARHGAP22,CCDC125,LIMS1,USP6NL,BCAS3,LARS1,RAP1GDS1,RABGAP1L,DOCK10,TIAM1,RHOG,BCR,EZH2,MAP4K4,DOCK8,ARHGAP25,RALGAPA2,S100A10,TBC1D4,ZC3H15,TBC1D1,PIP5K1A,RABGAP1,TBC1D15,NF1,PICALM,TBCK,RAB3GAP1,SIPA1L3
positive_regulation_of_cell_cycle_process	GO_Biological_Process_2021	HSC	0.0154797	0.286219	0.38073	-0.514272	-1.50874	54	CDC42,SVIL,RHOA,CENPV,PLSCR1,TPR,RAD21,IL1B,ATRX,MAP3K20,CUL3,RANBP1,CDC7,NUMA1,MAD2L1,LRP5,PKN2,SPAST,CDC14B,INO80,PHIP,RCC2,NSFL1C,DYNC1H1,CDC14A,PCID2,PRKCE,CSPP1,NUSAP1
positive_regulation_of_cell_differentiation	GO_Biological_Process_2021	HSC	0.0155598	0.286219	0.38073	-0.450067	-1.46205	110	MDK,RAPGEF2,MACROH2A1,CDC42,RIPOR2,TGFBR2,RHOA,XBP1,TIAM1,ZC4H2,BEND6,IL1B,HSP90AB1,TCF4,EZH2,SUCO,IL18,CREB1,IMPACT,REST,RBM4,MEF2A,WDFY2,NBL1,LRP5,PLCB1,MMD,HOXB4,SMAD4,CTNNA1,SIN3A,NFKB1,NUDT21,ZBTB16,RIN2
positive_regulation_of_nucleocytoplasmic_transport	GO_Biological_Process_2021	HSC	0.0153134	0.286219	0.38073	-0.590501	-1.61228	36	ANP32B,KHDRBS1,CPSF6,UBR5,TPR,RBM22,PSEN1,IL1B,NEDD4,HCLS1,IPO5,DHX9,TP53,PIK3R1,HDAC3,TRIM28,TGFB1,NRDE2,DMAP1,JUP,NCBP2,YWHAE,EFCAB7
protein_insertion_into_mitochondrial_inner_membrane	GO_Biological_Process_2021	HSC	0.015531	0.286219	0.38073	0.678986	1.76765	12	ROMO1,TIMM8B,TIMM10,TIMM10B,TIMM22,TIMM9,TIMM8A
proton_transmembrane_transport	GO_Biological_Process_2021	HSC	0.0155084	0.286219	0.38073	0.624112	1.80611	18	ATP6V1F,ATP6V0C,ATP5MF,ATP6V0E1,ATP6V0D1,ATP6V1A
regulation_of_T_cell_activation	GO_Biological_Process_2021	HSC	0.0147108	0.286219	0.38073	-0.678275	-1.68627	20	HLA-DPB1,HLA-DPA1,PYCARD,CYRIB,LAPTM5
regulation_of_defense_response	GO_Biological_Process_2021	HSC	0.0145342	0.286219	0.38073	0.450825	1.61963	50	APOE,TMSB4X,ANXA1,GRN
regulation_of_granulocyte_chemotaxis	GO_Biological_Process_2021	HSC	0.0140771	0.286219	0.38073	-0.80095	-1.67089	9	MDK,CAMK1D,PTK2
regulation_of_long-term_synaptic_potentiation	GO_Biological_Process_2021	HSC	0.0148028	0.286219	0.38073	0.737347	1.86122	11	APOE,SQSTM1,SHANK3,TYROBP,EPHA4
regulation_of_mRNA_stability	GO_Biological_Process_2021	HSC	0.015384	0.286219	0.38073	-0.438813	-1.45683	128	ZFP36L2,HNRNPU,VIM,TAF15,CIRBP,XPO1,ANP32A,CARHSP1,HNRNPD,THRAP3,XRN1,PSMB1,SET,YWHAB,PSMA3,EXOSC8,PSMC5,ROCK1,PSMD4,PSME1,FUS,PSMB10,PSMC1,PSMA2,PSMA5,PUM2,PSMB4,PSMB7,PSMB9,NUP214,EXOSC1,EXOSC7,RC3H1,PSMC6,EXOSC9,PUM1,PSMA6,PSMB3,PARN,DCP1A,EIF4ENIF1,PSMA7,UBB,DCP2,RC3H2,PSME4,GIGYF2,FASTKD1,PSMD8,PSMA4,SERBP1
regulation_of_melanin_biosynthetic_process	GO_Biological_Process_2021	HSC	0.0147138	0.286219	0.38073	-0.780131	-1.60069	8	RAPGEF2,ZEB2
regulation_of_neuronal_synaptic_plasticity	GO_Biological_Process_2021	HSC	0.0156486	0.286219	0.352488	0.734565	1.8542	11	APOE,MCTP1,CLN3
regulation_of_platelet_aggregation	GO_Biological_Process_2021	HSC	0.014508	0.286219	0.38073	-0.781704	-1.60392	8	LYN,SYK,SH2B3,PRKCQ
regulation_of_substrate_adhesion-dependent_cell_spreading	GO_Biological_Process_2021	HSC	0.0150903	0.286219	0.38073	-0.5929	-1.6012	32	MDK,CDC42,LIMS1,PTK2,RAC1,CALR,ITGB1BP1,DOCK1,KANK1,S100A10,TRIOBP,C1QBP,CIB1,ACTN4,CARMIL1,RCC2
second-messenger-mediated_signaling	GO_Biological_Process_2021	HSC	0.0140389	0.286219	0.38073	0.568231	1.76443	25	APOE,CHRM3,MCTP1,PLCG2
myeloid_dendritic_cell_activation	GO_Biological_Process_2021	HSC	0.0158904	0.287921	0.352488	-0.834692	-1.59295	6	PYCARD,DOCK2,TGFBR2,HMGB1
regulation_of_G2_M_transition_of_mitotic_cell_cycle	GO_Biological_Process_2021	HSC	0.0158824	0.287921	0.352488	-0.452831	-1.48626	119	CEP70,RAD51B,CEP57,TUBB,PSMB1,AKAP9,OFD1,PCM1,CNTRL,PSMA3,PSMC5,PSMD4,PSME1,HAUS1,CUL1,PSMB10,CEP290,PSMC1,HAUS4,PSMA2,PSMA5,AVEN,FHL1,ALMS1,USP47,PAFAH1B1,BRD4,CEP135,PSMB4,PSMB7,CDC7,CLASP1,PSMB9,CEP43,CENPF,PSMC6,YWHAG,PSMA6,PSMB3,PSMA7,PSME4,HAUS6,PSMD8,CEP192,PSMA4,PRKAR2B,ODF2,CEP78,CSNK1E,CCP110,RCC2,DCTN1
regulation_of_double-strand_break_repair_via_homologous_recombination	GO_Biological_Process_2021	HSC	0.0160161	0.288969	0.352488	-0.587667	-1.60079	34	PARP1,SPIDR,FUS,KDM1A,TP53BP1,ACTR2,MAGEF1,CHEK1,SETD2,SMCHD1,WDR48,RIF1,CGAS,ERCC6,ARID2,PPP4C,MAD2L2,WAS
engulfment_of_apoptotic_cell	GO_Biological_Process_2021	HSC	0.0161066	0.289375	0.352488	-0.834177	-1.59197	6	XKR6,RAC1,RHOG,RAC2,RHOH
RNA_3-end_processing	GO_Biological_Process_2021	HSC	0.0163224	0.2903	0.352488	-0.493935	-1.48651	65	DDX39B,SRSF5,SRSF3,CSTF3,PABPN1,THOC1,SRSF2,RPRD2,TUT4,SRSF6,WDR33,SRSF11,SRSF4,THOC2,FIP1L1,RPRD1A,UPF3B,EIF4A3,RNPS1,TENT2,SARNP,SRSF7,NUDT21,SRSF9,U2AF1
endosome_to_melanosome_transport	GO_Biological_Process_2021	HSC	0.0166467	0.2903	0.352488	0.740747	1.69388	8	CD63,RAB32,RAB38
endosome_to_pigment_granule_transport	GO_Biological_Process_2021	HSC	0.0166467	0.2903	0.352488	0.740747	1.69388	8	CD63,RAB32,RAB38
keratan_sulfate_catabolic_process	GO_Biological_Process_2021	HSC	0.0166881	0.2903	0.352488	0.819007	1.76904	6	HEXA,GNS,GLB1,HEXB,OMD
maturation_of_LSU-rRNA	GO_Biological_Process_2021	HSC	0.0164505	0.2903	0.352488	0.559869	1.73846	25	RPL35,NSA2,RPL7,RRP15,SNU13,PES1,DDX18
negative_regulation_of_cellular_macromolecule_biosynthetic_process	GO_Biological_Process_2021	HSC	0.01652	0.2903	0.352488	-0.364245	-1.30683	372	ARID5B,ENO1,FOXP1,HMGB2,IKZF1,SMARCA2,CIITA,TAF7,EPRS1,TFDP2,JARID2,TYMS,XRCC5,IRF1,KHDRBS1,ELK3,LIMS1,EIF2AK1,FOXO1,CBX5,MBTD1,HMGA2,SET,NCOR1,LSM14A,YEATS2,BCLAF1,EID1,CIR1,ILF3,MECOM,TRIM33,PATL2,PSPC1,KDM1A,COMMD7,TRERF1,CALR,BASP1,HDAC1,HHEX,PHC3,YWHAQ,EZH2,SUMO1,SP3,SMARCC2,WAPL,ARID4A,CHD8,ATXN1,USP47,EIF4E2,RCOR1,LANCL2,CDKN1B,REST,SFPQ,FOXN3,NKAP,SPI1,CAPRIN1,RBM4,RSF1,TLE5,ATP8B1,XRCC6,…
positive_regulation_of_leukocyte_proliferation	GO_Biological_Process_2021	HSC	0.0166589	0.2903	0.352488	-0.875958	-1.60258	5	LYN,BST2,PTK2
regulation_of_B_cell_differentiation	GO_Biological_Process_2021	HSC	0.0167717	0.2903	0.352488	-0.769944	-1.57979	8	ZFP36L2,SYK,XBP1,BTK,NCKAP1L
regulation_of_leukocyte_cell-cell_adhesion	GO_Biological_Process_2021	HSC	0.0167552	0.2903	0.352488	-0.826388	-1.5771	6	MDK
negative_regulation_of_stem_cell_differentiation	GO_Biological_Process_2021	HSC	0.0171491	0.291497	0.352488	-0.834395	-1.65218	7	ZFP36L2,HNRNPU,N4BP2L2,REST
protein_targeting	GO_Biological_Process_2021	HSC	0.0171831	0.291497	0.352488	0.369679	1.57067	100	MAN1A1,TOMM7,SORL1,GABARAP,SLC25A6,SDCBP,SEC61G,TIMM8B,NLGN1,TIMM10,TIMM10B,RPL11,TOMM5,TOMM20,AKAP6,TIMM22,TIMM9,BCAP31,DNAJC19
regulation_of_T_cell_mediated_cytotoxicity	GO_Biological_Process_2021	HSC	0.0171298	0.291497	0.352488	-0.762226	-1.67012	11	HLA-DRA,HLA-E,HLA-DRB1,CYRIB
regulation_of_cytochrome-c_oxidase_activity	GO_Biological_Process_2021	HSC	0.0171495	0.291497	0.352488	0.866105	1.72858	5	COX17,NDUFA4,SPHK2
regulation_of_stem_cell_proliferation	GO_Biological_Process_2021	HSC	0.0171596	0.291497	0.352488	-0.77766	-1.6223	9	HMGB2,HNRNPU,HMGA2,AGO3,KDM1A,EPCAM
Rac_protein_signal_transduction	GO_Biological_Process_2021	HSC	0.0173756	0.293593	0.352488	-0.69354	-1.68541	18	ELMO1,BRK1,RAC1,TIAM1,RHOG,HACD3,RAC2,RHOH
ribonucleoprotein_complex_assembly	GO_Biological_Process_2021	HSC	0.0175154	0.294784	0.352488	0.345588	1.51157	122	RPS28,RPS27,RPS19,RPL38,RPS15,RPL23A,RPL5,SNRPD2,RPL6,SNRPG,SNRPF,RPL10,EIF5,SNRPE,RPS27L,RPL11,RPLP0,RPL24,RPS14
positive_regulation_of_interleukin-10_production	GO_Biological_Process_2021	HSC	0.0176186	0.295355	0.352488	-0.71932	-1.65536	14	PYCARD,PIBF1,STAT3,SYK,HMGB1
lymphocyte_activation_involved_in_immune_response	GO_Biological_Process_2021	HSC	0.0178361	0.295551	0.352488	-0.819373	-1.56371	6	MDK,CD74
positive_regulation_of_viral_life_cycle	GO_Biological_Process_2021	HSC	0.0178385	0.295551	0.352488	-0.721318	-1.71002	16	LGALS1,CD74,HLA-DRB1,CHMP2A,TSG101
regulation_of_protein_kinase_activity	GO_Biological_Process_2021	HSC	0.0177189	0.295551	0.352488	-0.492142	-1.49372	69	RAPGEF2,DEPTOR,TAF7,XRCC5,PTK2,GNAQ,SOD1,LCP2,RTRAF,TAB2,ITGB1BP1,GSTP1,PAK2,XRCC6,CEP43,RASSF2,DBNDD2,MMD,PRKRIP1,SPRED1,NF1,YWHAG,IQGAP1,PRKAG2,RB1,CACUL1,WARS1,WWTR1
positive_regulation_of_glial_cell_differentiation	GO_Biological_Process_2021	HSC	0.0179816	0.295621	0.352488	-0.772835	-1.61223	9	MDK
response_to_misfolded_protein	GO_Biological_Process_2021	HSC	0.0179816	0.295621	0.352488	-0.767826	-1.60179	9	CLU,ATXN3,UBE2W,DNAJB14,F12
T_cell_migration	GO_Biological_Process_2021	HSC	0.0180523	0.295642	0.352488	-0.816305	-1.55786	6	CD99,MSN,PIK3CD
cholesterol_transport	GO_Biological_Process_2021	HSC	0.01844	0.300833	0.352488	0.59713	1.78596	21	APOE,NPC2,LDLR,STARD4,APOC1,SCARB1,NPC1
macromolecule_modification	GO_Biological_Process_2021	HSC	0.0186237	0.301995	0.352488	-0.759755	-1.55888	8	PARP1,ST3GAL4,SETD5,CHD1,ST6GAL1
phospholipid_translocation	GO_Biological_Process_2021	HSC	0.0186531	0.301995	0.352488	-0.64939	-1.63392	21	ABCA1,ATP8B4,PLSCR1,ATP8A1,PLSCR4,ABCC1,ATP8B1,ANO6,ATP11C
regulation_of_regulatory_T_cell_differentiation	GO_Biological_Process_2021	HSC	0.0188025	0.303262	0.352488	-0.714651	-1.59152	12	MDK,RUNX1,IRF1,VSIR,NFATC2
pinocytosis	GO_Biological_Process_2021	HSC	0.0190353	0.305514	0.352488	-0.756769	-1.55275	8	PYCARD,DOCK2,SNX5
positive_regulation_of_telomere_maintenance_via_telomerase	GO_Biological_Process_2021	HSC	0.019237	0.305514	0.352488	-0.609263	-1.62595	30	XRCC5,CCT4,CCT3,HNRNPA1,CCT5,CCT7,NEK7,CCT2,PKIB,MAP3K4,PRKCQ,HMBOX1,CCT8,TNKS,CCT6A,ATM,PARN,TCP1,CTNNB1
regulation_of_actomyosin_structure_organization	GO_Biological_Process_2021	HSC	0.019157	0.305514	0.352488	-0.750962	-1.64544	11	CDC42,RAC1,ROCK1,AKAP13,ALMS1
regulation_of_cardiac_muscle_cell_action_potential	GO_Biological_Process_2021	HSC	0.0193009	0.305514	0.352488	-0.692131	-1.60895	15	NOS1AP,FGF13,AKAP9,CTNNA3,CALM3,ATP2A2,DSG2,DLG1
regulation_of_cytoskeleton_organization	GO_Biological_Process_2021	HSC	0.019212	0.305514	0.352488	-0.504203	-1.5146	63	IQGAP2,CORO1A,BICD1,BST2,CCDC88A,PTK2,RHOA,RAC1,RHOG,ROCK1,RAC2,TAOK1,RHOH,PAK2,PHLDB2,NEXN,CLASP1,EZR,STMN3,FSCN1,TWF2,IQGAP1,CYLD
positive_regulation_of_DNA-binding_transcription_factor_activity	GO_Biological_Process_2021	HSC	0.0193838	0.30569	0.352488	-0.425471	-1.42929	148	ARID5B,CLU,CAMK1D,PYCARD,TRIM22,PRKCB,IL18R1,IRAK3,RBCK1,SLCO3A1,STAT3,APP,UBE2N,TAB2,ERC1,MTPN,KDM1A,TP53BP1,IL1B,HCLS1,TRIM34,BTK,IL18,DHX9,NFKBIA,HIPK2,TRAF5,SMARCA4,TAF1,ESR1,RIPK1,FLOT2,MTDH,PRKCQ,FLOT1,TLR2,TRIM8,NFKB1,PSMA6,CIB1,BUD31,PRKCI,NLRP3,UBB,COPS5,TRIM13,PRDX3,EIF2AK2
regulation_of_small_GTPase_mediated_signal_transduction	GO_Biological_Process_2021	HSC	0.0195587	0.30731	0.352488	-0.448745	-1.41998	90	ARHGEF6,CDC42,ARHGDIB,ARHGAP22,KALRN,CYRIB,VAV3,SOS1,RHOA,ARHGAP15,RAC1,TIAM1,RHOG,BCR,RAC2,ARHGAP4,AKAP13,RHOH,SRGAP3,ARHGAP25,ARHGAP5,FAM13A
positive_regulation_of_B_cell_receptor_signaling_pathway	GO_Biological_Process_2021	HSC	0.0197819	0.308396	0.352488	-0.810179	-1.54617	6	FOXP1,PRKCB,SLC39A10
proteasomal_protein_catabolic_process	GO_Biological_Process_2021	HSC	0.0198207	0.308396	0.352488	-0.412277	-1.40329	168	ZNRF1,RBCK1,RHBDD1,PSMB1,ATE1,PSMA3,PSMC5,MARCHF6,PSMD4,PSME1,PSMB10,NEDD4,BFAR,ARRB1,PRKN,UBE2D3,TBL1X,PSMC1,PSMA2,PSMA5,CUL3,FAF1,UBXN1,ATXN3,PSMB4,TRIM2,PSMB7,CUL4A,RAD23B,PSMB9,UBE2W,SPOP,CRBN,MDM2,RNF34,ARMC8,NHLRC3,RNF216,COP1,FBXL17,BTRC,SEL1L,PSMC6,PSMA6,PSMB3,HUWE1,SPOPL,PSMA7,PCNP,TRIM13,PSME4,PMAIP1,PSMD8,PSMA4,PPP2R5C,WWP2,CTNNB1,SIAH2,KLHL20,NSFL1C,APPBP2,PSMA1
protein_deubiquitination	GO_Biological_Process_2021	HSC	0.0198451	0.308396	0.352488	-0.394044	-1.36928	203	USP9Y,ABRAXAS1,MBD5,RHOA,ATXN7,PSMB1,PSMA3,ACTB,PSMC5,PSMD4,BABAM2,PSME1,PSMB10,KDM1B,PRKN,PSMC1,USP33,PSMA2,PSMA5,USP47,TADA3,KAT2B,ATXN3,PSMB4,PSMB7,RAD23B,PSMB9,NFKBIA,OGT,MDM2,USP34,USP14,ESR1,RIPK1,USP3,STAMBPL1,TP53,OTULINL,ASXL1,SMAD4,TNIP1,PSMC6,WDR48,PSMA6,CYLD,PSMB3,BRCC3,YY1,DDB2,PSMA7,NLRP3,WDR20,INO80,UBB,COPS5,EIF3F,PSME4,USP24,MYSM1,APC,PSMD8,PSMA4,USP25,MDM4,CCP110,ACTL6A,USP48,AB…
positive_regulation_of_neuron_migration	GO_Biological_Process_2021	HSC	0.0199679	0.308655	0.352488	-0.747999	-1.63895	11	MDK,RAPGEF2,ZNF609
regulation_of_establishment_or_maintenance_of_cell_polarity	GO_Biological_Process_2021	HSC	0.0200067	0.308655	0.352488	-0.712671	-1.68952	16	RIPOR2,CYRIB,BCAS3,ARFGEF1,ROCK1,RAP1B,KANK1
acylglycerol_homeostasis	GO_Biological_Process_2021	HSC	0.0200799	0.308664	0.352488	0.807185	1.79936	7	APOE,RORA,MTLN,SCARB1,PNPLA8
positive_regulation_of_interleukin-12_production	GO_Biological_Process_2021	HSC	0.0202959	0.30975	0.352488	-0.696814	-1.67669	17	MDK,LTB,LAPTM5,SYK,HMGB1,IL16,PLCB1,TLR2
positive_regulation_of_receptor_signaling_pathway_via_JAK-STAT	GO_Biological_Process_2021	HSC	0.0202254	0.30975	0.352488	-0.708575	-1.57799	12	PIBF1,CRLF3,OCIAD1,OCIAD2
regulation_of_proteolysis_involved_in_cellular_protein_catabolic_process	GO_Biological_Process_2021	HSC	0.0204368	0.310785	0.352488	0.573242	1.71339	22	APOE,GPX1,ATP5IF1,PINK1,UCHL5,EPHA4
B_cell_mediated_immunity	GO_Biological_Process_2021	HSC	0.0209579	0.311723	0.352488	-0.864518	-1.58165	5	CD74,MSH2
cellular_response_to_sterol	GO_Biological_Process_2021	HSC	0.0207824	0.311723	0.352488	0.752289	1.81236	9	INSIG1,RORA
myelination_in_peripheral_nervous_system	GO_Biological_Process_2021	HSC	0.0208874	0.311723	0.352488	-0.750002	-1.53887	8	ADGRG6,PARD3,SOD1,NF1,DICER1
organophosphate_ester_transport	GO_Biological_Process_2021	HSC	0.0207691	0.311723	0.352488	0.62293	1.83445	20	NPC2,LDLR,SCARB1,EPG5,PITPNA
positive_regulation_of_cell_adhesion	GO_Biological_Process_2021	HSC	0.0210263	0.311723	0.352488	-0.568718	-1.54917	34	MDK,LIMS1,PPP3CA,MAGI1,SYK,RAC1,ADGRG1,NCKAP1L,ARL2,C1QBP,ATM,CIB1
positive_regulation_of_lymphocyte_activation	GO_Biological_Process_2021	HSC	0.0210841	0.311723	0.352488	-0.693395	-1.66846	17	HLA-DPB1,HLA-DPA1,PYCARD,CYRIB,NCKAP1L,PRKDC,XRCC6,PRKCQ
positive_regulation_of_vascular_endothelial_growth_factor_receptor_signaling_pathway	GO_Biological_Process_2021	HSC	0.0209366	0.311723	0.352488	-0.821801	-1.62724	7	PRKCB,GRB10,IL1B
regulation_of_tissue_remodeling	GO_Biological_Process_2021	HSC	0.0206882	0.311723	0.352488	-0.767961	-1.65711	10	MDK,CST3,RUNX1,SUCO,IL18
regulation_of_histone_acetylation	GO_Biological_Process_2021	HSC	0.0212053	0.312429	0.352488	-0.601355	-1.56287	25	TAF7,KMT2A,SETD5,SET,IL1B,IWS1,ARRB1,SPI1,CHEK1
diterpenoid_metabolic_process	GO_Biological_Process_2021	HSC	0.0215396	0.315174	0.352488	0.628447	1.76254	15	APOE,GPC6,RDH11
regulation_of_cholesterol_biosynthetic_process	GO_Biological_Process_2021	HSC	0.0215396	0.315174	0.352488	0.628975	1.76402	15	APOE,SREBF2
regulation_of_establishment_of_planar_polarity	GO_Biological_Process_2021	HSC	0.0216796	0.316136	0.352488	-0.519037	-1.56119	64	CDC42,PFN1,ROR2,RHOA,PSMB1,RAC1,TIAM1,PSMA3,PSMC5,PSMD4,PSME1,PSMB10,PSMC1,PSMA2,PSMA5,AP2A2,PSMB4,PSMB7,PSMB9,AP2M1,PSMC6,PSMA6,PSMB3,PSMA7,PSME4,PSMD8,PSMA4
negative_regulation_of_kinase_activity	GO_Biological_Process_2021	HSC	0.0218391	0.317375	0.352488	-0.5394	-1.54471	46	HNRNPU,DEPTOR,TAF7,GNAQ,RTRAF,ITGB1BP1,GSTP1,CDKN1B,PAK2,CEP43,DBNDD2,PRKRIP1,SPRED1,NF1,YWHAG,PRKAG2,RB1,PRDX3,WARS1,WWTR1
phospholipid_metabolic_process	GO_Biological_Process_2021	HSC	0.0219926	0.318519	0.352488	0.520447	1.71228	31	FDFT1,FADS1,GPX4,PLPP2,AGPAT4,PGP,PCYT2
antimicrobial_humoral_immune_response_mediated_by_antimicrobial_peptide	GO_Biological_Process_2021	HSC	0.0221262	0.319367	0.352488	0.801959	1.78771	7	RPL39,RPS19,RPL30,ROMO1
chemical_synaptic_transmission	GO_Biological_Process_2021	HSC	0.0224662	0.319942	0.352488	0.382024	1.51424	77	APOE,CHRM3,PRKACB,HSPA8,GABARAP,SDCBP,HTR1F,CACNB2,SLC1A3,LPAR3,NLGN1,SLC12A6
glycolipid_transport	GO_Biological_Process_2021	HSC	0.0225011	0.319942	0.352488	0.857626	1.71165	5	NPC2,PSAP,CLN3
long-chain_fatty_acid_transport	GO_Biological_Process_2021	HSC	0.0227961	0.319942	0.352488	0.60645	1.75499	18	APOE,ACSL3,ACACA,MID1IP1
negative_regulation_of_DNA_metabolic_process	GO_Biological_Process_2021	HSC	0.0227335	0.319942	0.352488	-0.595636	-1.54801	25	KMT2A,H1-4,ZRANB3,XRCC5,H1-3,MSH2,MSH6
negative_regulation_of_immune_effector_process	GO_Biological_Process_2021	HSC	0.0229557	0.319942	0.352488	0.744819	1.79436	9	RPS19,GRN,FER,CD300A,HAVCR2
positive_regulation_by_host_of_viral_process	GO_Biological_Process_2021	HSC	0.0231429	0.319942	0.352488	0.720168	1.64683	8	APOE,IGF2R
positive_regulation_of_cell_morphogenesis_involved_in_differentiation	GO_Biological_Process_2021	HSC	0.0230295	0.319942	0.352488	-0.581068	-1.57968	35	MDK,CDC42,LIMS1,RAC1,CALR,DOCK1,CUX1,PRKDC,CAPRIN1,S100A10,TRIOBP,C1QBP
positive_regulation_of_phagocytosis	GO_Biological_Process_2021	HSC	0.0227047	0.319942	0.352488	-0.60477	-1.5802	27	CYBA,CAMK1D,PYCARD,DOCK2,GATA2,IL1B,CALR,NCKAP1L,MYO18A,ANO6
positive_regulation_of_protein_export_from_nucleus	GO_Biological_Process_2021	HSC	0.0226132	0.319942	0.352488	-0.733112	-1.60633	11	ANP32B,TPR,RBM22,IL1B
regulation_of_apoptotic_process	GO_Biological_Process_2021	HSC	0.0231186	0.319942	0.352488	-0.35248	-1.26992	457	CLU,LGALS1,TNFSF10,ANGPT1,ANP32B,CD74,AVP,MGMT,ARHGEF6,ANP32E,PYCARD,RPS6KA2,PRDX2,TNFAIP8,KALRN,ANP32A,VAV3,TRIM24,ARL6IP5,RBM25,SOS1,ITGB3BP,PTK2,HIP1,RHBDD1,FBXO11,SOD1,FOXO1,HTT,HMGA2,XBP1,CAT,HMGB1,TIAM1,TP53I3,BCLAF1,ERC1,FXN,MAGED1,BABAM2,RYBP,PSEN1,PTMA,HAX1,BCL2,TOMM70,CALR,BFAR,HDAC1,PRKN,AKAP13,GSTP1,HNRNPK,AVEN,MAP3K20,IP6K2,MAP4K4,USP47,FAF1,RPS3A,NME1,PAK2,NCKAP1L,REST,CREBBP,STK4,C…
regulation_of_establishment_of_endothelial_barrier	GO_Biological_Process_2021	HSC	0.0227364	0.319942	0.352488	-0.760096	-1.64013	10	ZDHHC21,PPP1R12A,ROCK1,IL1B
regulation_of_myeloid_cell_differentiation	GO_Biological_Process_2021	HSC	0.0228671	0.319942	0.352488	-0.519611	-1.52033	53	RUNX1,PRKCB,KMT2A,LYN,KMT2E,TNRC6B,ITGA2B,AGO3,CDK6,HDAC1,MEIS1,HOXA9,CREBBP,KAT2B,SPI1,PRKCQ,NFE2,SIN3A,CDC73,ZBTB16,KMT2C,ASH2L
regulation_of_oligodendrocyte_differentiation	GO_Biological_Process_2021	HSC	0.0226261	0.319942	0.352488	-0.814796	-1.61337	7	MDK
T_cell_activation_involved_in_immune_response	GO_Biological_Process_2021	HSC	0.0234719	0.322998	0.352488	-0.807919	-1.59976	7	MDK,CD74
endothelial_tube_morphogenesis	GO_Biological_Process_2021	HSC	0.0238948	0.322998	0.352488	-0.802469	-1.58896	7	CCM2,RHOA,CSNK2B
negative_regulation_of_RNA_splicing	GO_Biological_Process_2021	HSC	0.023874	0.322998	0.352488	-0.660991	-1.60631	18	RPS26,SRSF6,SRSF10,SFSWAP,SRSF4,RNPS1,C1QBP,SRSF7,RBMX,PTBP1,PTBP2,SRSF9
negative_regulation_of_telomere_maintenance_via_telomere_lengthening	GO_Biological_Process_2021	HSC	0.0237695	0.322998	0.352488	-0.625117	-1.599	23	PARP1,HNRNPU,HNRNPC,XRN1,HNRNPA1
positive_regulation_of_substrate_adhesion-dependent_cell_spreading	GO_Biological_Process_2021	HSC	0.0237695	0.322998	0.352488	-0.624926	-1.59852	23	MDK,CDC42,LIMS1,RAC1,CALR,DOCK1,S100A10,TRIOBP,C1QBP
regulation_of_mast_cell_activation	GO_Biological_Process_2021	HSC	0.0236819	0.322998	0.352488	-0.796692	-1.52043	6	LYN,PLSCR1
regulation_of_ubiquitin_protein_ligase_activity	GO_Biological_Process_2021	HSC	0.023591	0.322998	0.352488	0.625308	1.75374	15	RPL23,RPL5,RPS7,RPL11
positive_regulation_of_endothelial_cell_proliferation	GO_Biological_Process_2021	HSC	0.0240629	0.323444	0.352488	-0.562032	-1.53455	36	MDK,HMGB2,GATA2,PIK3CD,AKT3,HMGB1,EGFL7
regulation_of_vascular_endothelial_growth_factor_receptor_signaling_pathway	GO_Biological_Process_2021	HSC	0.0240798	0.323444	0.352488	-0.698873	-1.6083	14	PRKCB,GRB10,IL1B,NEDD4,HHEX
amyloid_precursor_protein_metabolic_process	GO_Biological_Process_2021	HSC	0.0244855	0.323646	0.352488	0.642609	1.67295	12	APOE,PSENEN,PSEN2,CLN3
heparan_sulfate_proteoglycan_biosynthetic_process,_polysaccharide_chain_biosynthetic_process	GO_Biological_Process_2021	HSC	0.0244098	0.323646	0.352488	-0.849578	-1.55432	5	EXT1,HS2ST1
negative_regulation_of_transcription_by_RNA_polymerase_I	GO_Biological_Process_2021	HSC	0.0244098	0.323646	0.352488	-0.847561	-1.55063	5	MACROH2A1,MACROH2A2
positive_regulation_of_cell_killing	GO_Biological_Process_2021	HSC	0.0245509	0.323646	0.352488	-0.794244	-1.51576	6	CYBA,SYK,RAC1
receptor-mediated_endocytosis	GO_Biological_Process_2021	HSC	0.0245431	0.323646	0.352488	0.37316	1.53385	87	APOE,SORL1,LDLR,DNM3,M6PR,RAMP1,CLEC9A,CLTA,SGIP1
regulation_of_respiratory_burst	GO_Biological_Process_2021	HSC	0.0244098	0.323646	0.352488	-0.853242	-1.56102	5	CAMK1D,RAC1,RAC2
mRNA_splice_site_selection	GO_Biological_Process_2021	HSC	0.0246439	0.323869	0.352488	-0.592763	-1.54054	25	CELF2,SRSF5,LUC7L2,PSIP1,LUC7L3,SRSF6,SRSF10,SFSWAP,SF1,SF3A3,SNRPC,SRSF9,ISY1,KHDC4,SF3A2,SETX,SRSF1
positive_regulation_of_cell_communication	GO_Biological_Process_2021	HSC	0.0250578	0.326288	0.352488	-0.721374	-1.58061	11	SYT1,ANK3,CLSTN1
regulation_of_gene_expression	GO_Biological_Process_2021	HSC	0.025025	0.326288	0.287857	-0.330911	-1.20553	621	UTY,CLU,ANGPT1,MACROH2A1,CD74,AVP,ZNF804A,RUNX1,FOXP1,TRIM22,ANK3,MSN,SMARCA2,NOS1AP,LYL1,LYN,GATA2,HNRNPD,MATR3,HNRNPDL,NSD3,PIK3CD,LIMS1,STAT3,NSD1,APP,PABPN1,UBR5,TRIM44,HMGA2,PLSCR1,DRAP1,DMTF1,PIK3CB,HNRNPH3,ERC1,ATP2B4,ZNF85,ROCK1,ZNF626,TNRC6B,SRPK2,ZNF326,AFF2,GPBP1L1,MAGED1,AGO3,CDK6,RYBP,PSPC1,FUS,PSEN1,FUBP1,IL1B,CALR,NSD2,ATRX,VSIR,CRIP1,PARP14,HDAC1,HCLS1,SRSF10,PRKN,TRIM34,PHF19,TGI…
regulation_of_protein_export_from_nucleus	GO_Biological_Process_2021	HSC	0.0250578	0.326288	0.352488	-0.656381	-1.5951	18	ANP32B,TPR,RBM22,IL1B,SP100,TP53
negative_regulation_of_cholesterol_biosynthetic_process	GO_Biological_Process_2021	HSC	0.0256682	0.327231	0.352488	0.854368	1.70515	5	APOE,SCAP
negative_regulation_of_cholesterol_metabolic_process	GO_Biological_Process_2021	HSC	0.0256682	0.327231	0.352488	0.854368	1.70515	5	APOE,SCAP
negative_regulation_of_sterol_biosynthetic_process	GO_Biological_Process_2021	HSC	0.0256682	0.327231	0.352488	0.854368	1.70515	5	APOE,SCAP
neurotransmitter_uptake	GO_Biological_Process_2021	HSC	0.0256682	0.327231	0.352488	0.854421	1.70526	5	SLC1A3,GLUL,SLC29A2,SLC29A1
positive_regulation_of_cell-substrate_adhesion	GO_Biological_Process_2021	HSC	0.0255552	0.327231	0.352488	-0.559046	-1.5264	36	MDK,CDC42,LIMS1,UTRN,RAC1,CDK6,CALR,DOCK1,S100A10,ARL2,TRIOBP,C1QBP,CCL28,CIB1
regulation_of_T_cell_differentiation	GO_Biological_Process_2021	HSC	0.025553	0.327231	0.352488	-0.688258	-1.63164	16	MDK,RUNX1,ZMIZ1,SOD1,XBP1,RHOH,NFATC2
regulation_of_cell_adhesion_mediated_by_integrin	GO_Biological_Process_2021	HSC	0.0254524	0.327231	0.352488	-0.655906	-1.59395	18	ADA,LYN,PTK2,SYK,DPP4,ITGB1BP1,TESC,NCKAP1L,PTPN11,PDE3B,CIB1
positive_regulation_of_dendritic_spine_development	GO_Biological_Process_2021	HSC	0.0258842	0.328999	0.352488	0.653063	1.82808	16	APOE,SHANK3,NLGN1
oogenesis	GO_Biological_Process_2021	HSC	0.0261379	0.329276	0.352488	-0.841506	-1.53955	5	MDK
protein_processing_involved_in_protein_targeting_to_mitochondrion	GO_Biological_Process_2021	HSC	0.0261379	0.329276	0.352488	-0.841152	-1.5389	5	IMMP2L,PMPCB
regulation_of_viral_entry_into_host_cell	GO_Biological_Process_2021	HSC	0.0260884	0.329276	0.352488	-0.616082	-1.57589	23	LGALS1,CD74,TRIM22,HLA-DRB1,CIITA,TRIM34,LY6E,GSN
double-strand_break_repair_via_nonhomologous_end_joining	GO_Biological_Process_2021	HSC	0.0264794	0.332134	0.352488	-0.51333	-1.5166	56	HMGB2,ABRAXAS1,XRCC5,UBE2N,HMGB1,BABAM2,TP53BP1,NSD2,SUMO1,PRKDC,RAD50,XRCC6,NBN,XRCC4,SMC5,POLA1,RIF1,SETMAR,BRCC3,ATM,SMARCAL1,RNF168,ERCC6
mitochondrial_transport	GO_Biological_Process_2021	HSC	0.0265208	0.332134	0.352488	0.448636	1.63722	53	TOMM7,SLC25A6,TIMM8B,TIMM10,TIMM10B,SLC25A5,TOMM5,TOMM20,TIMM22,OXA1L,TIMM9,BNIP3,BCAP31,DNAJC19,SLC25A4,SLC25A13,SLC25A16
response_to_cadmium_ion	GO_Biological_Process_2021	HSC	0.0266288	0.332509	0.352488	0.604634	1.71177	17	FOS,JUN,CHUK
Arp2_3_complex-mediated_actin_nucleation	GO_Biological_Process_2021	HSC	0.0279099	0.334279	0.352488	-0.700509	-1.58326	13	IQGAP2,ARPC2,ARPC1B,ARPC3,ACTR2
B_cell_receptor_signaling_pathway	GO_Biological_Process_2021	HSC	0.0273895	0.334279	0.352488	-0.679052	-1.63395	17	PRKCB,RFTN1,VAV3,PIK3CD,SYK,BCL2,BTK,NCKAP1L,NFATC2
DNA-dependent_DNA_replication	GO_Biological_Process_2021	HSC	0.0280534	0.334279	0.352488	-0.426823	-1.37956	104	PSMB1,PSMA3,PSMC5,SRPK2,ORC2,PSMD4,PSME1,PSMB10,MCM3,RFC1,WRNIP1,PRIM1,SSBP1,PSMC1,PSMA2,PSMA5,PSMB4,PSMB7,CDC7,PSMB9,PRIMPOL,POLE,PRIM2,MCM4,REV3L,POLD3,PSMC6,BAZ1A,POLA1,POLE2,PSMA6,PSMB3,MCMBP,MCM6,PSMA7,POLD4,MCM7,UBB,CDK2AP1,PSME4,PSMD8,PSMA4,ORC4,RFC3,ORC3,TOPBP1,CDT1,ORC5,PSMA1,POLG2
L-serine_biosynthetic_process	GO_Biological_Process_2021	HSC	0.027158	0.334279	0.352488	-0.787109	-1.50214	6	PSAT1,PHGDH
calcium-dependent_cell-cell_adhesion_via_plasma_membrane_cell_adhesion_molecules	GO_Biological_Process_2021	HSC	0.0271349	0.334279	0.352488	0.852635	1.70169	5	CDH9,NLGN1,SELL,DCHS1,ATP2C1
definitive_hemopoiesis	GO_Biological_Process_2021	HSC	0.028298	0.334279	0.352488	-0.834179	-1.52615	5	ZFP36L2,LYL1
establishment_of_centrosome_localization	GO_Biological_Process_2021	HSC	0.027866	0.334279	0.352488	-0.83689	-1.53111	5	PARD3B,PARD3,MAD2L1,EZR,DLG1
negative_regulation_of_cellular_process	GO_Biological_Process_2021	HSC	0.0275792	0.334279	0.276501	-0.365719	-1.30205	300	MDK,RAPGEF2,TXNIP,CLU,ANGPT1,ANP32B,ENO1,ARHGDIB,RPS6KA2,SMARCA2,RIPOR2,HOPX,LYN,BST2,MYH9,IRF1,CRLF3,ROR2,APP,PLSCR1,ALOX5,CDA,CSNK2B,SINHCAF,SH2B3,CDK6,BCL2,ADGRG1,PDS5B,IL1B,ITGB1BP1,SRSF6,CHMP2A,PRKN,H2AC6,IP6K2,TESC,FHL1,SP100,IMPACT,NME1,PLXNC1,CDKN1B,REST,GLMN,KAT2B,SUZ12,CNOT7,UBR2,SMARCA4,DDAH1,APOBEC3G,IGFBP7,RBBP4,VAMP3,NMI,FKTN,TLR2,TP53,EIF2AK3,NDUFS3,SMAD4,PDE8A,TP53BP2,TCHP,SERTAD2…
negative_regulation_of_histone_methylation	GO_Biological_Process_2021	HSC	0.0279857	0.334279	0.352488	-0.689812	-1.5362	12	MACROH2A1,JARID2,KDM1A,DNMT1,MTF2
negative_regulation_of_neuroinflammatory_response	GO_Biological_Process_2021	HSC	0.0272673	0.334279	0.352488	0.793024	1.71292	6	LDLR,GRN,CD200
positive_regulation_of_lamellipodium_assembly	GO_Biological_Process_2021	HSC	0.0282146	0.334279	0.352488	-0.65259	-1.58589	18	CDC42,ARPC2,BRK1,RAC1,RAC2,AUTS2,WASF2,ACTR2,FSCN1,TWF2,PIK3R1,ACTR3,ABI2
positive_regulation_of_muscle_hypertrophy	GO_Biological_Process_2021	HSC	0.0272426	0.334279	0.352488	-0.74818	-1.61442	10	PARP1,ROCK1,MTPN,MEF2A
protein_export_from_nucleus	GO_Biological_Process_2021	HSC	0.0276344	0.334279	0.352488	-0.608633	-1.55684	23	RANBP17,XPO1,TPR,CALR,XPO7,STRADA,STRADB,NUP214
regulation_of_cellular_macromolecule_biosynthetic_process	GO_Biological_Process_2021	HSC	0.0274332	0.334279	0.352488	-0.363209	-1.29779	318	TRIM22,SMARCA2,LYL1,HNRNPD,NSD3,STAT3,CCDC88A,RBM3,NSD1,APP,NUCKS1,HMGA2,DRAP1,DMTF1,ERC1,ZNF85,ZNF626,GPBP1L1,MAGED1,MTPN,RYBP,PSPC1,FUS,CALR,NSD2,ATRX,HCLS1,SRSF10,PHF19,TGIF2,EZH2,NFYB,MZF1,ZNF708,SP3,ZNF146,NFYC,ATXN1,GPBP1,RHOH,REST,CREBBP,ESCO1,SFPQ,FOXN3,ZNF506,ZNF274,ZNF718,SPI1,NFATC2,MTF2,ZNF33A,ZNF431,SLC2A4RG,ZNF117,EIF4E,MYB,KAT6B,SMC3,EIF2A,ZNF680,NR3C1,GON4L,HP1BP3,ESR1,RNF20,ZNF87…
regulation_of_immune_effector_process	GO_Biological_Process_2021	HSC	0.0271347	0.334279	0.352488	-0.670856	-1.5595	15	CLU,HLA-DRA,HLA-DRB1
regulation_of_interferon-gamma_production	GO_Biological_Process_2021	HSC	0.0278214	0.334279	0.352488	-0.541687	-1.51297	40	HLA-DPB1,HLA-DPA1,PYCARD,HLA-DRB1,CYRIB,IL18R1,LAPTM5,HMGB1,IL1B,VSIR,IL18
regulation_of_protein_localization	GO_Biological_Process_2021	HSC	0.0283026	0.334279	0.352488	-0.529284	-1.50709	44	PARP1,TRIM22,RABGAP1L,TPR,KDM1A,HSP90AB1,CEP290,WDPCP,TRIM34,SUMO1,DLG1,MMD,PICALM,MAPK8,STX10,KIAA0586,RSL1D1,CSNK1E,TRIM5,ZDHHC7,DVL3,UFL1,FBXW7,FKBP1A,TRIM14,TRIM21,RAB14,PPM1F,AAK1,USP8
retinoid_metabolic_process	GO_Biological_Process_2021	HSC	0.0280284	0.334279	0.352488	0.650578	1.82112	16	APOE,GPC6,SCPEP1,RDH11
substantia_nigra_development	GO_Biological_Process_2021	HSC	0.0278281	0.334279	0.352488	-0.586631	-1.56555	30	CDC42,CCDC14,RHOA,CKB,ACTB,BASP1,CALM3,YWHAQ,GLUD1,MBP,NDUFS3,CALM2
superoxide_metabolic_process	GO_Biological_Process_2021	HSC	0.0283407	0.334279	0.352488	-0.668901	-1.55495	15	CYBA,PRDX2,NCF4,SOD1,CCS
DNA_topological_change	GO_Biological_Process_2021	HSC	0.0298155	0.335536	0.352488	-0.777854	-1.54023	7	HMGB2,HMGB1,TOP1
N-acetylneuraminate_metabolic_process	GO_Biological_Process_2021	HSC	0.0307377	0.335536	0.352488	0.700842	1.60263	8	GNPDA1,RENBP,AMDHD2,NAGK,GNE
Rho_protein_signal_transduction	GO_Biological_Process_2021	HSC	0.0306639	0.335536	0.352488	-0.587251	-1.5678	29	CDC42,ARHGDIB,RHOA,RHOG,ROCK1,ADGRG1,ARHGAP4,ARHGAP5,CFL1,CTNNAL1,ARHGEF3,PHACTR4,MYO9B,WAS,EPS8,ARHGEF1
cellular_response_to_superoxide	GO_Biological_Process_2021	HSC	0.0285468	0.335536	0.352488	-0.78258	-1.54958	7	PRDX2,SOD1,CCS
glycosphingolipid_metabolic_process	GO_Biological_Process_2021	HSC	0.0305332	0.335536	0.352488	0.538698	1.73465	28	ASAH1,NEU1,HEXA,CTSA,PSAP,GLB1,GM2A,ST3GAL5,HEXB,ST6GALNAC3
mitotic_nuclear_division	GO_Biological_Process_2021	HSC	0.0295508	0.335536	0.287857	-0.506192	-1.49551	56	ABRAXAS1,PIBF1,KIF2A,RHOA,OFD1,LSM14A,KPNB1,CHMP2A,STAG2,CLASP1,TOGARAM1,SMC3,CLASP2,KIF11,SMC4,SPAST,BCCIP,INO80,CEP192,ZNF207,ABRAXAS2,EPS8
negative_regulation_of_MAP_kinase_activity	GO_Biological_Process_2021	HSC	0.0298902	0.335536	0.352488	0.501903	1.60656	29	APOE,SORL1,DUSP1,CD300A,DUSP10
negative_regulation_of_activin_receptor_signaling_pathway	GO_Biological_Process_2021	HSC	0.0305572	0.335536	0.352488	0.847708	1.69186	5	MAGI2,FSTL3
negative_regulation_of_response_to_DNA_damage_stimulus	GO_Biological_Process_2021	HSC	0.0298001	0.335536	0.352488	-0.62061	-1.5615	21	CLU,CD74,DDX39B,THOC1,KDM1A,MARCHF7,DYRK1A
negative_regulation_of_ubiquitin-protein_transferase_activity	GO_Biological_Process_2021	HSC	0.029528	0.335536	0.352488	0.630338	1.641	12	RPL23,RPL5,RPS7,RPL11
positive_regulation_of_B_cell_differentiation	GO_Biological_Process_2021	HSC	0.0308901	0.335536	0.352488	-0.825281	-1.50987	5	SYK,XBP1,BTK,NCKAP1L
positive_regulation_of_CD4-positive,_alpha-beta_T_cell_differentiation	GO_Biological_Process_2021	HSC	0.0288961	0.335536	0.352488	-0.785574	-1.49921	6	HLA-DRA,HLA-DRB1,NCKAP1L,MYB
positive_regulation_of_Wnt_signaling_pathway	GO_Biological_Process_2021	HSC	0.0302363	0.335536	0.352488	-0.431181	-1.3981	106	RNF220,ZEB2,UBR5,CSNK2A1,PSMB1,GPC5,MACF1,PSMA3,PSMC5,PSMD4,PSME1,PSMB10,HHEX,TBL1X,PSMC1,PSMA2,PSMA5,USP47,PSMB4,KANK1,PSMB7,PSMB9,USP34,SMARCA4,CSNK1G1,TLR2,PSMC6,CDC73,NFKB1,PSMA6,TNKS,PSMB3,SFRP4,PSMA7,SPIN1,PSME4,PSMD8,PSMA4,DISC1,CSNK1E,DAPK3,TGFB1,PSMA1,PIN1,RUVBL1
positive_regulation_of_angiogenesis	GO_Biological_Process_2021	HSC	0.0308789	0.335536	0.282013	-0.504432	-1.48825	55	MDK,RUNX1,PRKCB,GATA2,JAK1,PIK3CD,HMGA2,XBP1
positive_regulation_of_cell-cell_adhesion	GO_Biological_Process_2021	HSC	0.0293599	0.335536	0.352488	-0.676351	-1.62745	17	MDK,ANK3,JAK1,MAGI1,IL1B,DENND6A,FLOT1
positive_regulation_of_protein_kinase_B_signaling	GO_Biological_Process_2021	HSC	0.030445	0.335536	0.282013	-0.48595	-1.46185	66	ANGPT1,PIK3CD,PTK2,HIP1,GRB2,RAC1,RHOG,PIK3CB,RAC2,HAX1,HSP90AB1,ITGB1BP1,HCLS1,IL18,GAB2,PTPN11,ESR1,MTDH,ENG,C1QBP,IGF1R,PIK3R1,RICTOR,TSPYL5,MFHAS1,PIK3R5,FYN,TGFB1,CPNE1
positive_regulation_of_protein_localization_to_Cajal_body	GO_Biological_Process_2021	HSC	0.0307619	0.335536	0.352488	-0.70305	-1.54046	11	CCT4,CCT3,CCT5,CCT7,CCT2,LARP7,CCT8,CCT6A,TCP1
positive_regulation_of_triglyceride_biosynthetic_process	GO_Biological_Process_2021	HSC	0.0307377	0.335536	0.352488	0.701642	1.60446	8	LDLR,SCARB1,SLC27A1,CTDNEP1,SREBF1
proteasomal_ubiquitin-independent_protein_catabolic_process	GO_Biological_Process_2021	HSC	0.0308452	0.335536	0.352488	-0.645937	-1.59157	19	PSMB1,PSMA3,PSMB10,PSMA2,PSMA5,PSMB4,PSMB7,PSMB9,PSMA6,PSMB3,PSMA7,PSME4,PSMA4,PSMA1
regulation_of_DNA-templated_transcription,_elongation	GO_Biological_Process_2021	HSC	0.0305243	0.335536	0.352488	-0.579686	-1.51222	26	DDX39B,SETD5,THOC1,ZNF326,SCAF8,CCNT2,TCEA2,ZMYND11,SUPT16H,WDR43,ERCC6,HTATSF1,KAT7
regulation_of_astrocyte_differentiation	GO_Biological_Process_2021	HSC	0.0287151	0.335536	0.352488	0.791346	1.70929	6	NOG,EPHA4,ID2
regulation_of_chromosome_separation	GO_Biological_Process_2021	HSC	0.0304581	0.335536	0.352488	-0.82797	-1.51479	5	CSNK2A1,PLSCR1,TPR,NUMA1
regulation_of_dendritic_spine_maintenance	GO_Biological_Process_2021	HSC	0.0300683	0.335536	0.352488	0.848523	1.69349	5	APOE,PRNP
regulation_of_hematopoietic_stem_cell_differentiation	GO_Biological_Process_2021	HSC	0.0293427	0.335536	0.287857	-0.489518	-1.46471	62	RUNX1,KMT2A,GATA2,N4BP2L2,PSMB1,PSMA3,PSMC5,PSMD4,PSME1,PSMB10,PSMC1,PSMA2,PSMA5,TCF12,PSMB4,PSMB7,PRKDC,PSMB9,MYB,PSMC6,PSMA6,PSMB3,PSMA7,PSME4,EIF2AK2,PSMD8,PSMA4,PSMA1,ABL1,TAL1,PSMC3,TCF3
regulation_of_macrophage_chemotaxis	GO_Biological_Process_2021	HSC	0.0297006	0.335536	0.352488	-0.7397	-1.59612	10	MDK,PTK2
regulation_of_protein_localization_to_Cajal_body	GO_Biological_Process_2021	HSC	0.0307619	0.335536	0.352488	-0.70305	-1.54046	11	CCT4,CCT3,CCT5,CCT7,CCT2,LARP7,CCT8,CCT6A,TCP1
regulation_of_protein_neddylation	GO_Biological_Process_2021	HSC	0.0291057	0.335536	0.352488	0.704884	1.61188	8	COPS9,RPL5,RPL11
removal_of_superoxide_radicals	GO_Biological_Process_2021	HSC	0.0293306	0.335536	0.352488	-0.785206	-1.49851	6	PRDX2,SOD1,CCS
stem_cell_differentiation	GO_Biological_Process_2021	HSC	0.0287938	0.335536	0.352488	-0.60665	-1.55177	23	MLLT3,JARID2,HMGA2,EPCAM,METTL5,MTF2,SETD2,FBXL17,TP53,HOXB4,PUM1
transmembrane_receptor_protein_tyrosine_kinase_signaling_pathway	GO_Biological_Process_2021	HSC	0.0301316	0.335536	0.352488	-0.383137	-1.34499	223	ELMO1,RAPGEF2,ANGPT1,CYBA,CDC42,NCF4,ARPC2,LYN,KALRN,VAV3,CEP57,ARPC1B,SOS1,BRK1,STAT3,ROR2,PTK2,RHOA,HNRNPA1,FOXO1,SYK,RYK,LCP2,GRB2,RAC1,GRB10,TIAM1,ARPC3,PIK3CB,STMN1,ACTB,ROCK1,ATP6V0A2,PSEN1,WASF2,HNRNPM,ACTR2,DOCK1,EPHA6,SLA,AP2A2,PAK2,NCKAP1L,PTPN11,WASL,MTSS1,AP2M1,SHOC2,YES1,PLCB1,EIF2AK3,FIBP,SPRED1,IGF1R,POLR2C,SPRED2,TIAL1,RASGRP4,GTF2F1,PIK3R1,PTBP1,HNRNPH1,RASA1,POLR2A,APH1B,ACTR3,D…
ubiquitin-dependent_protein_catabolic_process	GO_Biological_Process_2021	HSC	0.0296221	0.335536	0.266351	-0.366608	-1.30162	290	ZNRF1,RNF144A,RBCK1,VPS28,FBXO11,PSMB1,XBP1,UBE2R2,ANAPC5,ATE1,PSMA3,PSMC5,TRIP12,RNF150,MARCHF6,PSMD4,KLHL3,PSME1,PSMB10,UBE2E1,NEDD4,BFAR,ANKIB1,ARRB1,PRKN,UBE2D3,TBL1X,PSMC1,USP33,PSMA2,PSMA5,UBQLN1,TSG101,NUB1,CUL3,FAF1,UBXN1,ATXN3,PSMB4,TRIM2,PSMB7,FBXO22,CUL4A,ANAPC10,RAD23B,PSMB9,UBE2W,MAD2L1,SPOP,CRBN,MDM2,BUB3,RNF34,ARMC8,TRPC4AP,TAF1,RNF20,NHLRC3,UBE2L3,RNF216,COP1,FBXL17,MIB1,ZNRF3,RC3…
Schwann_cell_development	GO_Biological_Process_2021	HSC	0.0319377	0.335622	0.321776	-0.778142	-1.48503	6	ADGRG6,PARD3,NF1
establishment_of_epithelial_cell_apical_basal_polarity	GO_Biological_Process_2021	HSC	0.0336217	0.335622	0.321776	-0.77186	-1.52836	7	CDC42,MSN,RHOA,EZR
ethanol_oxidation	GO_Biological_Process_2021	HSC	0.0334823	0.335622	0.321776	-0.820944	-1.50193	5	ALDH1A1,ADH5,ALDH2
gland_development	GO_Biological_Process_2021	HSC	0.0314185	0.335622	0.321776	-0.613664	-1.58027	24	MDK,ARID5B,MSN,SOD1,XBP1
glycosphingolipid_catabolic_process	GO_Biological_Process_2021	HSC	0.0336746	0.335622	0.321776	0.777031	1.73214	7	NEU1,HEXA,GM2A,NAGA,HEXB
high-density_lipoprotein_particle_remodeling	GO_Biological_Process_2021	HSC	0.0325759	0.335622	0.321776	0.782262	1.68967	6	APOE,APOC1,SCARB1
motor_neuron_axon_guidance	GO_Biological_Process_2021	HSC	0.0328068	0.335622	0.321776	-0.777121	-1.48308	6	RAC1,RHOG,RAC2,RHOH
muscle_contraction	GO_Biological_Process_2021	HSC	0.0322581	0.335622	0.282013	-0.549987	-1.50166	36	TLN1,VIM,MYL12B,PABPN1,UTRN,GAMT,ROCK1,TMOD3,TPM3,MYL6,MYL6B
negative_regulation_of_cytoskeleton_organization	GO_Biological_Process_2021	HSC	0.0326587	0.335622	0.321776	-0.627085	-1.55901	20	CORO1A,CYRIB,PFN1,ARFGEF1,PRKN,KANK1,CLASP1,SSH2,SMAD4,TWF2,LIMA1
negative_regulation_of_gene_expression,_epigenetic	GO_Biological_Process_2021	HSC	0.0340479	0.335622	0.276501	-0.573937	-1.49722	26	MACROH2A1,JARID2,MACROH2A2,PHF19,TASOR,EZH2,DNMT1,SUZ12,MORC2,SPI1,MTF2,EPC1,RBBP4,PPM1D
negative_regulation_of_mRNA_processing	GO_Biological_Process_2021	HSC	0.0336474	0.335622	0.287857	-0.675774	-1.55515	14	SRSF6,SRSF10,SFSWAP,SRSF4,RNPS1,C1QBP,SRSF7,RBMX,PTBP1,SRSF9
negative_regulation_of_mRNA_splicing,_via_spliceosome	GO_Biological_Process_2021	HSC	0.0338753	0.335622	0.287857	-0.681636	-1.5406	13	SRSF6,SRSF10,SFSWAP,SRSF4,RNPS1,C1QBP,SRSF7,RBMX,PTBP1,SRSF9
negative_regulation_of_stress_fiber_assembly	GO_Biological_Process_2021	HSC	0.0319842	0.335622	0.321776	-0.689625	-1.55866	13	PFN1,STMN1,WASF2,PAK2,PHLDB2,CLASP1,CLASP2,PIK3R1,WAS
neuronal_action_potential	GO_Biological_Process_2021	HSC	0.0336758	0.335622	0.321776	-0.775361	-1.47972	6	SCN7A,ANK3,KCNMB4
nitric_oxide_mediated_signal_transduction	GO_Biological_Process_2021	HSC	0.0339795	0.335622	0.321776	0.842226	1.68092	5	APOE,DDAH2
peripheral_nervous_system_axon_ensheathment	GO_Biological_Process_2021	HSC	0.0319377	0.335622	0.321776	-0.778142	-1.48503	6	ADGRG6,PARD3,NF1
phosphorylation	GO_Biological_Process_2021	HSC	0.0326198	0.335622	0.252961	-0.369334	-1.3091	271	PRKCB,ERG,CDK14,LYN,JAK1,IRAK3,TGFBR2,PIK3CD,STAT3,APP,CSNK2A1,GRK3,CDK19,AKT3,SYK,RYK,FGGY,STK24,BCR,PIK3CB,ILF3,ROCK1,SRPK2,CDK6,TOP1,NEK7,STK39,DYRK1A,BTK,TAOK3,MAP3K20,STRADA,CDC42BPA,MAP4K4,TAOK1,CREB1,TLK1,PAK2,STRADB,TLK2,SIK2,GNPTAB,STK4,STK38,PRKDC,CHEK1,PRPF4B,MATK,GRK2,HIPK2,DGKZ,MAP4K5,PRKG2,TAF1,PGK1,GMFG,GRK4,EIF2AK3,MORC3,TBCK,PKN2,OXSR1,CSK,PKN1,SRPK1,PRKAG2,ATM,MAPK8,MAK,FAM20B,C…
plasma_membrane_organization	GO_Biological_Process_2021	HSC	0.0323786	0.335622	0.282013	-0.55119	-1.49845	35	ANK3,EPB41L3,MYH9,PLSCR1,SYTL4,SERP1,SPTBN1,PLSCR4,CAVIN2,PACSIN2,ANO6
positive_regulation_of_CD4-positive,_alpha-beta_T_cell_activation	GO_Biological_Process_2021	HSC	0.0329778	0.335622	0.321776	-0.733844	-1.58349	10	HLA-DRA,HLA-DRB1,TGFBR2,NCKAP1L,PRKCQ,CD81
positive_regulation_of_activated_T_cell_proliferation	GO_Biological_Process_2021	HSC	0.032353	0.335622	0.321776	-0.773059	-1.53073	7	PYCARD,HMGB1,IL18,IL27RA,TMIGD2
positive_regulation_of_canonical_Wnt_signaling_pathway	GO_Biological_Process_2021	HSC	0.0341297	0.335622	0.261664	-0.43561	-1.3853	95	RNF220,ZEB2,UBR5,PSMB1,GPC5,PSMA3,PSMC5,PSMD4,PSME1,PSMB10,HHEX,TBL1X,PSMC1,PSMA2,PSMA5,USP47,PSMB4,KANK1,PSMB7,PSMB9,USP34,CSNK1G1,PSMC6,NFKB1,PSMA6,TNKS,PSMB3,SFRP4,PSMA7,PSME4,PSMD8,PSMA4,CSNK1E,DAPK3,TGFB1,PSMA1,PIN1,RUVBL1
positive_regulation_of_cytokine_production	GO_Biological_Process_2021	HSC	0.0319149	0.335622	0.261664	-0.384756	-1.32588	189	MDK,HLA-DPB1,CD74,HLA-DPA1,RUNX1,CYBA,HLA-E,FOXP1,PYCARD,RFTN1,PIBF1,CYRIB,IL18R1,XRCC5,IRF1,PIK3CD,STAT3,LTB,APP,LAPTM5,SOD1,SYK,XBP1,HMGB1,IL1B,IL16,SPTBN1,IL18,CREBBP,GLMN,PRKDC,DHX9,POU2F2,MBP,IL17RA,PTPN11,XRCC6,RIPK1,PLCB1,PRKCQ,FLOT1,TLR2,EIF2AK3
positive_regulation_of_endothelial_cell_chemotaxis	GO_Biological_Process_2021	HSC	0.0325128	0.335622	0.321776	0.844888	1.68623	5	TMSB4X,HSPB1,FGFR1
positive_regulation_of_epidermal_cell_differentiation	GO_Biological_Process_2021	HSC	0.0340599	0.335622	0.287857	-0.706719	-1.52496	10	MACROH2A1,MACROH2A2,NCOA3,NUMA1,TRIM16,SFRP4,PLAAT4
positive_regulation_of_lymphocyte_proliferation	GO_Biological_Process_2021	HSC	0.0317073	0.335622	0.282013	-0.542656	-1.50472	38	HLA-DPB1,CD74,HLA-DPA1,HLA-E,VAV3,SLC7A1,BCL2,IL1B,HLA-DMB,IL18,NCKAP1L,NFATC2
positive_regulation_of_protein_localization_to_chromosome,_telomeric_region	GO_Biological_Process_2021	HSC	0.0338753	0.335622	0.287857	-0.689891	-1.51163	11	CCT4,CCT3,CCT5,CCT7,CCT2,CCT8,GNL3L,CCT6A,TCP1
positive_regulation_of_vasculogenesis	GO_Biological_Process_2021	HSC	0.0315072	0.335622	0.321776	-0.774503	-1.53359	7	RAPGEF2
progesterone_receptor_signaling_pathway	GO_Biological_Process_2021	HSC	0.0328068	0.335622	0.321776	-0.776612	-1.48211	6	UBR5,TRERF1,NEDD4,UBE3A
protein_localization_to_microtubule_organizing_center	GO_Biological_Process_2021	HSC	0.033614	0.335622	0.321776	-0.686219	-1.55096	13	PIBF1,CCDC14,PCM1,HOOK3
regulation_of_T_cell_migration	GO_Biological_Process_2021	HSC	0.0317489	0.335622	0.321776	-0.735993	-1.58813	10	PYCARD,RIPOR2,APP,RHOA,LRCH1,DOCK8
regulation_of_Wnt_signaling_pathway	GO_Biological_Process_2021	HSC	0.0311005	0.335622	0.282013	-0.510789	-1.49852	54	RUNX1,CDK14,GNAQ,APP,CSNK2A1,GRB10,TIAM1,MACF1,PSEN1,HHEX,PRKN,CCNY,KANK1,SMARCA4,ESR1,TLR2,BTRC,PPP1CA,CDC73,VGLL4,SFRP4,SPIN1,MDFIC,DISC1,HMGXB4,CTNNB1
regulation_of_aerobic_respiration	GO_Biological_Process_2021	HSC	0.0323401	0.335622	0.321776	0.625171	1.62755	12	COX7A2,UQCC2,COX7A2L,PINK1,SLC25A33,NOP53
regulation_of_extent_of_cell_growth	GO_Biological_Process_2021	HSC	0.0339795	0.335622	0.321776	0.842366	1.6812	5	APOE,GSK3B
regulation_of_hematopoietic_progenitor_cell_differentiation	GO_Biological_Process_2021	HSC	0.0326721	0.335622	0.271289	-0.478737	-1.44077	65	RUNX1,KMT2A,GATA2,PSMB1,PSMA3,PSMC5,PSMD4,PSME1,PSMB10,PSMC1,PSMA2,PSMA5,TCF12,PSMB4,PSMB7,SPI1,PRKDC,PSMB9,MYB,PSMC6,PSMA6,PSMB3,PSMA7,PDCD2,PSME4,EIF2AK2,PSMD8,PSMA4,PSMA1,ABL1,TAL1,PSMC3,TCF3
regulation_of_keratinocyte_proliferation	GO_Biological_Process_2021	HSC	0.0333875	0.335622	0.321776	-0.72926	-1.5736	10	MDK,SRSF6
regulation_of_mitotic_cell_cycle	GO_Biological_Process_2021	HSC	0.0326087	0.335622	0.261664	-0.409915	-1.36056	126	TTC28,HNRNPU,EIF4EBP1,APP,PSMB1,ANAPC5,PSMA3,PSMC5,PSMD4,PSME1,CUL1,PSMB10,UBE2E1,NEK7,PSMC1,PSMA2,PSMA5,CDKN1B,PSMB4,PSMB7,ANAPC10,PSMB9,MAD2L1,MDM2,BUB3,EIF4E,RNF20,GBF1,BTRC,PSMC6,PKN2,IQGAP1,PSMA6,CYLD,PSMB3,ANGEL2,RB1,PSMA7,PSME4,PSMD8,PSMA4,CDK13,DAPK3,TGFB1,PSMA1,PIN1,ANAPC15,CDK10,TAL1,XPC,PSMC3
regulation_of_monocyte_differentiation	GO_Biological_Process_2021	HSC	0.0317489	0.335622	0.321776	-0.735186	-1.58638	10	CD74,FOXP1,HLA-DRB1,CDK6,ACIN1
regulation_of_nitric_oxide_biosynthetic_process	GO_Biological_Process_2021	HSC	0.0338182	0.335622	0.321776	-0.596788	-1.52654	23	CLU,NOS1AP,RAC1,ATP2B4,IL1B,HSP90AB1
regulation_of_pri-miRNA_transcription_by_RNA_polymerase_II	GO_Biological_Process_2021	HSC	0.0315196	0.335622	0.321776	0.539482	1.70688	26	FOS,NFIB,JUN,KLF4
regulation_of_programmed_cell_death	GO_Biological_Process_2021	HSC	0.0336496	0.335622	0.321776	-0.428434	-1.39915	114	CLU,LGALS1,ANP32B,ANP32E,PRDX2,ANP32A,TRIM24,RBM25,HIP1,FBXO11,TP53I3,PSMC5,MECOM,MAGED1,HAX1,TOMM70,CALR,PRKN,TM7SF3,DCPS,NME1,CREBBP,CHM,LCMT1,ZNF420,CASP10
regulation_of_vasculogenesis	GO_Biological_Process_2021	HSC	0.0315072	0.335622	0.321776	-0.774503	-1.53359	7	RAPGEF2
RNA_metabolic_process	GO_Biological_Process_2021	HSC	0.0349822	0.337604	0.321776	-0.427194	-1.39673	115	RNASET2,CELF2,DDX39B,HNRNPU,BICD1,RNGTT,HNRNPR,HNRNPD,HNRNPC,RBM3,PABPN1,HNRNPA1,THOC1,HNRNPA2B1,HNRNPH3,DDX17,RBPMS,AGO3,HNRNPM,HNRNPK,ATXN1,DHX9,RBM4,XRN2,HNRNPA3,TENT2,DROSHA,RBM6,EXOSC7,SNRNP40,SYNCRIP,POLR2C,RBMX,GTF2F1,PARN,PTBP1,RBMS1,HNRNPH1,POLR2A,DICER1
actomyosin_structure_organization	GO_Biological_Process_2021	HSC	0.0347395	0.337604	0.271289	-0.541228	-1.47775	36	MYH10,EPB41L3,MYH9,RHOA,ROCK1,TMOD3,PDLIM1,ARRB1,ZYX,CDC42BPA,CUL3
anterograde_axonal_protein_transport	GO_Biological_Process_2021	HSC	0.0375723	0.337604	0.282013	-0.767142	-1.46403	6	RAB27B,DLG2,MAP1A
axo-dendritic_protein_transport	GO_Biological_Process_2021	HSC	0.0375723	0.337604	0.282013	-0.767142	-1.46403	6	RAB27B,DLG2,MAP1A
axonogenesis	GO_Biological_Process_2021	HSC	0.0347144	0.337604	0.257206	-0.429904	-1.37841	99	ANK3,CNTN4,SOS1,PIK3CD,PTK2,APP,PARD3,RYK,GRB2,GRB10,PIK3CB,ACTB,AUTS2,MAP1A,HSP90AB1,PTPRA,SPTBN1,EPHA6,USP33,ROBO1,SCN1B,NEXN,SEMA6A,GAB2,PTPN11,EZR,DAB1
cellular_response_to_thyroid_hormone_stimulus	GO_Biological_Process_2021	HSC	0.0377875	0.337604	0.321776	0.763644	1.7023	7	RDX,CTSS,LMO2
ethanol_metabolic_process	GO_Biological_Process_2021	HSC	0.037005	0.337604	0.321776	-0.763457	-1.51172	7	ALDH1A1,ADH5,ALDH2
histone_H3-K27_demethylation	GO_Biological_Process_2021	HSC	0.0347784	0.337604	0.321776	-0.815975	-1.49284	5	UTY
histone_H3-K4_demethylation	GO_Biological_Process_2021	HSC	0.0361592	0.337604	0.321776	-0.765134	-1.51504	7	KDM5D,KDM5B,KDM1A,KDM1B
lipid_catabolic_process	GO_Biological_Process_2021	HSC	0.0359352	0.337604	0.321776	0.840647	1.67777	5	HSD17B14,PPT1,GLYATL2,SIRT2
lipoprotein_localization	GO_Biological_Process_2021	HSC	0.037005	0.337604	0.321776	-0.763559	-1.51192	7	PRKCB
lipoprotein_transport	GO_Biological_Process_2021	HSC	0.0375723	0.337604	0.282013	-0.765372	-1.46066	6	PRKCB
microvillus_assembly	GO_Biological_Process_2021	HSC	0.0379404	0.337604	0.271289	-0.67232	-1.51955	13	RAPGEF2,FXYD5,RAP1B,MAP4K4,EZR
microvillus_organization	GO_Biological_Process_2021	HSC	0.0379404	0.337604	0.271289	-0.67232	-1.51955	13	RAPGEF2,FXYD5,RAP1B,MAP4K4,EZR
mitophagy	GO_Biological_Process_2021	HSC	0.0356339	0.337604	0.321776	0.684535	1.56534	8	SQSTM1,MAP1LC3B,AMBRA1
negative_regulation_of_cell_division	GO_Biological_Process_2021	HSC	0.038021	0.337604	0.321776	-0.772232	-1.47375	6	TXNIP
negative_regulation_of_cellular_metabolic_process	GO_Biological_Process_2021	HSC	0.0357324	0.337604	0.321776	0.532411	1.61387	23	APOE,SDCBP,PINK1,AP1AR
negative_regulation_of_mRNA_catabolic_process	GO_Biological_Process_2021	HSC	0.0355731	0.337604	0.276501	-0.656066	-1.55533	16	HNRNPU,TAF15,CIRBP,THRAP3,FUS,NBAS
negative_regulation_of_ubiquitin_protein_ligase_activity	GO_Biological_Process_2021	HSC	0.0367593	0.337604	0.321776	0.770594	1.71779	7	RPL23,RPL5,RPS7,RPL11
nucleoside_metabolic_process	GO_Biological_Process_2021	HSC	0.036283	0.337604	0.321776	-0.773388	-1.47595	6	NT5C3A,OARD1,ERH,NME4,MACROD1,TYMP
nucleotide-sugar_biosynthetic_process	GO_Biological_Process_2021	HSC	0.0366325	0.337604	0.321776	0.622729	1.74317	16	GNPDA1,RENBP,AMDHD2,NAGK,UAP1L1
peptidyl-lysine_deacetylation	GO_Biological_Process_2021	HSC	0.0377875	0.337604	0.321776	0.761181	1.69681	7	HDAC9,HDAC10,SIRT2
positive_regulation_of_T_cell_proliferation	GO_Biological_Process_2021	HSC	0.03532	0.337604	0.321776	-0.575466	-1.52232	28	HLA-DPB1,HLA-DPA1,PYCARD,SYK,HMGB1,SLC7A1,IL1B,HLA-DMB,IL18,NCKAP1L
positive_regulation_of_alpha-beta_T_cell_activation	GO_Biological_Process_2021	HSC	0.0354223	0.337604	0.282013	-0.705824	-1.52303	10	HLA-DRA,HLA-E,HLA-DRB1,SYK
positive_regulation_of_cardiac_muscle_hypertrophy	GO_Biological_Process_2021	HSC	0.0379404	0.337604	0.271289	-0.684943	-1.50078	11	PARP1,ROCK1,MTPN,MEF2A
positive_regulation_of_cellular_protein_catabolic_process	GO_Biological_Process_2021	HSC	0.0359853	0.337604	0.321776	0.643161	1.72368	13	APOE,RDX,PTTG1IP,ATP5IF1
positive_regulation_of_myeloid_leukocyte_differentiation	GO_Biological_Process_2021	HSC	0.0380577	0.337604	0.266351	-0.632614	-1.53735	18	CD74,RUNX1,HLA-DRB1,HAX1,HCLS1,ACIN1,TESC
positive_regulation_of_phosphorylation	GO_Biological_Process_2021	HSC	0.035531	0.337604	0.321776	-0.42066	-1.38476	121	ANGPT1,CD74,PELI2,HLA-DRB1,LYN,ZBTB20,LMO4,SLCO3A1,CCND3,ROR2,PTK2,APP,RYK,RAC1,LIMCH1,PSEN1,IL1B,ARRB1,EPHA6,ERP29,PTGES3,NCKAP1L,GLMN,STK4,RAD50,WDFY2,RIPK1,NBN,FLOT1,ENG,PDE8A,BTBD10,IGF1R
protein-containing_complex_disassembly	GO_Biological_Process_2021	HSC	0.03702	0.337604	0.321776	0.443828	1.54997	39	RPL23,HSPA8,GABARAP,MAP1LC3B,MAP1LC3A,CLN3,VPS33A,EPG5
protein_localization_to_presynapse	GO_Biological_Process_2021	HSC	0.0375723	0.337604	0.282013	-0.767142	-1.46403	6	RAB27B,DLG2,MAP1A
regulation_of_GTPase_activity	GO_Biological_Process_2021	HSC	0.0358343	0.337604	0.252961	-0.429247	-1.3763	99	RAPGEF2,RGS10,VAV3,LIMS1,PTK2,USP6NL,BCAS3,ARFGEF1,SOD1,LARS1,ARHGAP15,RAP1GDS1,DOCK10,ITGB1BP1,EZH2,MAP4K4,LRCH1,PLXNC1,DOCK8,S100A10,ZC3H15,ARL2,STMN3,RABGAP1,TBC1D15,NF1,PICALM,RAB3GAP1
regulation_of_axon_extension	GO_Biological_Process_2021	HSC	0.0350221	0.337604	0.321776	0.566066	1.69305	21	APOE,SHTN1,RNF6
regulation_of_blood_coagulation	GO_Biological_Process_2021	HSC	0.0346719	0.337604	0.321776	0.722216	1.73991	9	APOE,ENPP4
regulation_of_cell-substrate_junction_assembly	GO_Biological_Process_2021	HSC	0.0367454	0.337604	0.271289	-0.637353	-1.54886	18	PTK2,RHOA,MACF1,ROCK1,LIMCH1,PTPRA,CLASP1
regulation_of_cell_cycle_phase_transition	GO_Biological_Process_2021	HSC	0.0360046	0.337604	0.257206	-0.464843	-1.42132	74	PSMB1,ANAPC5,PSMA3,ATP2B4,PSMC5,PSMD4,PSME1,CUL1,PSMB10,UBE2E1,PSMC1,PSMA2,PSMA5,CDKN1B,PSMB4,PSMB7,ANAPC10,PSMB9,MAD2L1,BUB3,TAF1,TP53,BTRC,PSMC6,PSMA6,PSMB3,PSMA7,PSME4,PSMD8,PSMA4
regulation_of_histone_H3-K27_methylation	GO_Biological_Process_2021	HSC	0.0375723	0.337604	0.282013	-0.76834	-1.46632	6	MACROH2A1,PHF19,MTF2,OGT
regulation_of_myosin-light-chain-phosphatase_activity	GO_Biological_Process_2021	HSC	0.0356424	0.337604	0.321776	-0.814405	-1.48997	5	PPP1R12A,ROCK1,NCKAP1L
regulation_of_neural_precursor_cell_proliferation	GO_Biological_Process_2021	HSC	0.0378937	0.337604	0.321776	-0.717788	-1.54884	10	MDK,GATA2,KDM1A
regulation_of_protein_import_into_nucleus	GO_Biological_Process_2021	HSC	0.037831	0.337604	0.261664	-0.564897	-1.47364	26	UBR5,TPR,RBM22,PSEN1,HCLS1,IPO5,PIK3R1,MDFIC,HDAC3,SUFU,TRIM28,UFM1,TGFB1,DMAP1,JUP,EFCAB7
regulation_of_sodium_ion_transmembrane_transporter_activity	GO_Biological_Process_2021	HSC	0.0347044	0.337604	0.276501	-0.603518	-1.50042	20	FXYD5,ANK3,FGF13,UTRN,NEDD4,STK39,FXYD7,SCN1B
regulation_of_tumor_necrosis_factor_production	GO_Biological_Process_2021	HSC	0.0352113	0.337604	0.261664	-0.482482	-1.44366	62	CLU,CYBA,HLA-E,FOXP1,PYCARD,IRAK3,STAT3,APP,SYK,HMGB1,PSEN1,VSIR,GSTP1,NLRC3,DHX9,PTPN11,CLEC4A,RIPK1,TLR2
response_to_UV-B	GO_Biological_Process_2021	HSC	0.0375723	0.337604	0.282013	-0.766527	-1.46286	6	MSH2,CRIP1
response_to_retinoic_acid	GO_Biological_Process_2021	HSC	0.0374194	0.337604	0.266351	-0.625442	-1.54108	19	LYN,TESC,CREB1,ABL2,ASXL1,TRIM16,TWF2,ZNF35,ATM
response_to_thyroid_hormone	GO_Biological_Process_2021	HSC	0.0377875	0.337604	0.321776	0.763644	1.7023	7	RDX,CTSS,LMO2
sequestering_of_actin_monomers	GO_Biological_Process_2021	HSC	0.0354715	0.337604	0.321776	0.778237	1.68098	6	TMSB4X,TMSB10
supramolecular_fiber_organization	GO_Biological_Process_2021	HSC	0.0371156	0.337604	0.24134	-0.384582	-1.31948	176	ELMO1,CST3,CDC42,CORO1A,MARCKSL1,VIM,FGF13,KIF2A,CCDC88A,HIP1,APP,RHOA,RAC1,RHOG,MYO1F,PCM1,HOOK3,STMN1,RAC2,TMOD3,HSP90AB1,CEP126,PRKN,TSPAN33,COL6A2,RHOH,TPM3,ARHGAP25,MARCKS,PLOD2,GSN,MDM2,MYO1G,PPIB,RIPK1,HDGFL3,STMN3,DLG1,TRIOBP,COL4A5,NF1,PLEC,SPAST,CIB1,CORO7,APH1B,UBB,MYO19,FLII,TPM4,TSPAN5,SLAIN2,CCDC88C,LTBP3,CAMSAP2,ZNF207,CARMIL1,MAD2L2,DCTN1,CD2AP,SIAH2,PIN1,DYNC1H1,EVL,TUBGCP4,CLIP2…
vasculogenesis	GO_Biological_Process_2021	HSC	0.0372809	0.337604	0.321776	-0.692214	-1.51672	11	CCM2,TGFBR2,EGFL7,GLMN,ENG,SPRED1,RASA1,ITGB8,TGFB1
CRD-mediated_mRNA_stabilization	GO_Biological_Process_2021	HSC	0.0387931	0.338764	0.276501	-0.797714	-1.45943	5	HNRNPU,DHX9,SYNCRIP
G2_M_transition_of_mitotic_cell_cycle	GO_Biological_Process_2021	HSC	0.0397276	0.338764	0.24134	-0.429408	-1.36705	94	CEP70,CDK14,CEP57,KHDRBS1,TUBB,AKAP9,OFD1,PPP1R12A,PCM1,CNTRL,HAUS1,CUL1,CEP290,HAUS4,ALMS1,CCNY,PAFAH1B1,CEP135,LCMT1,CLASP1,CEP43,PLCB1,FBXL17,BTRC,YWHAG,PPME1,ENSA,PPP2R2A,HAUS6,CEP192,PRKAR2B,ODF2,CEP78,CSNK1E,CCP110,DCTN1,DNM2,DYNC1H1,CDK7,TAF2,LATS1,SSNA1,HAUS2,TUBA4A,DCTN3,NDE1,YWHAE,FBXL3,MNAT1,PPP2R1A,CHEK2,WEE1,PPP1R12B,TPD52L1,CDK5RAP2
antigen_processing_and_presentation_of_exogenous_peptide_antigen_via_MHC_class_I,_TAP-dependent	GO_Biological_Process_2021	HSC	0.0398593	0.338764	0.245042	-0.472034	-1.41981	64	CYBA,HLA-E,NCF4,PSMB1,PSMA3,PSMC5,PSMD4,PSME1,PSMB10,CALR,PSMC1,PSMA2,PSMA5,PDIA3,PSMB4,PSMB7,PSMB9,HLA-C,VAMP3,PSMC6,PSMA6,PSMB3,PSMA7,PSME4,PSMD8,PSMA4
cell_junction_organization	GO_Biological_Process_2021	HSC	0.039555	0.338764	0.252961	-0.556429	-1.48551	29	CDC42,PPFIBP1,LIMS1,APP,RHOA,ACTB,PSEN1
cellular_component_assembly	GO_Biological_Process_2021	HSC	0.039571	0.338764	0.321776	-0.406248	-1.36438	147	CD74,CDC42,ANK3,EPRS1,KMT2A,RTN3,LIMS1,MAGI1,PARD3,RHOA,RAC1,RHOG,ACTB,RAD21,RAC2,CEP290,SPTBN1,RHOH,NCKAP1L,CREBBP,PARVG,WIPF1,TOGARAM1,LCP1,WASL,EZR,GSN,MDM2,CAPZA2,RBBP4,VAMP3,PAWR,PCLO,TP53,CAPG,PPIH,FSCN1,NAPG,PICALM,NIFK,LIMA1,SPAG16,TSPAN4,VASP,CAPZA1,APC,MDM4,MDN1,WAS,CLDN14,PEX14,EPS8,CD2AP,TGFB1,PARVB,NOC2L
cellular_response_to_cadmium_ion	GO_Biological_Process_2021	HSC	0.0397108	0.338764	0.321776	0.618957	1.73261	16	FOS,JUN,CHUK
cilium_assembly	GO_Biological_Process_2021	HSC	0.03946	0.338764	0.231127	-0.372247	-1.30624	220	ABCC4,SEPTIN7,CEP70,SEPTIN6,PIBF1,NME8,CEP57,EXOC6,EXOC4,TUBB,TBC1D32,AKAP9,OFD1,PCM1,CNTRL,SEPTIN2,DYNLT2B,HAUS1,CEP290,WDPCP,IQCB1,CEP126,IFT88,ACTR2,CPLANE1,HAUS4,ALMS1,PAFAH1B1,CEP135,DYNC2LI1,CCDC28B,CLASP1,TOGARAM1,CEP43,GSN,SPATA6,POC1B,GBF1,IFT74,YWHAG,DYNC2H1,MAK,SPAG16,EXOC1,TMEM80,CDC14B,ARL3,TRIP11,ACTR3,FAM149B1,CEP162,KIAA0586,HAUS6,CEP192,RAB8A,DISC1,MACIR,PRKAR2B,ODF2,CEP78,CSNK1E…
glomerulus_vasculature_development	GO_Biological_Process_2021	HSC	0.0387931	0.338764	0.276501	-0.795201	-1.45483	5	ANGPT1
negative_regulation_of_ERK1_and_ERK2_cascade	GO_Biological_Process_2021	HSC	0.038342	0.338764	0.321776	-0.569129	-1.50555	28	TIMP3,LYN,ITGB1BP1,GSTP1,DUSP6,SEMA6A,EZR,DLG1,SMAD4,TNIP1,SPRED1,SPRED2
negative_regulation_of_cell_junction_assembly	GO_Biological_Process_2021	HSC	0.039031	0.338764	0.266351	-0.666151	-1.533	14	BCAS3,ROCK1,IL1B,ITGB1BP1,PHLDB2,CLASP2,TLR2
neuron_projection_organization	GO_Biological_Process_2021	HSC	0.0395095	0.338764	0.266351	-0.69599	-1.50181	10	APP,ARF1,PSEN1,MAP1A
positive_regulation_of_establishment_of_protein_localization_to_telomere	GO_Biological_Process_2021	HSC	0.0384615	0.338764	0.271289	-0.715181	-1.49196	9	CCT4,CCT3,CCT5,CCT7,CCT2,CCT8,CCT6A,TCP1,DKC1
positive_regulation_of_morphogenesis_of_an_epithelium	GO_Biological_Process_2021	HSC	0.0387931	0.338764	0.276501	-0.794839	-1.45417	5	MDK,PIK3CD
positive_regulation_of_plasma_membrane_bounded_cell_projection_assembly	GO_Biological_Process_2021	HSC	0.0394737	0.338764	0.248911	-0.496275	-1.45594	54	CDC42,RIPOR2,ARPC2,PFN1,BRK1,CCDC88A,BCAS3,HTT,RAC1,RAC2,AUTS2,WASF2,ACTR2,WASL,FSCN1,TWF2,NEURL1,PIK3R1,ACTR3,APC,CCP110,ABI2,ENTR1,EPS8,MARK4,CYFIP1
protein_catabolic_process	GO_Biological_Process_2021	HSC	0.0387505	0.338764	0.321776	0.435455	1.54131	47	APOE,HSPA8,TPP1,PPT1
regulation_of_CD4-positive,_alpha-beta_T_cell_differentiation	GO_Biological_Process_2021	HSC	0.0395095	0.338764	0.266351	-0.696161	-1.50218	10	HLA-DRA,RUNX1,HLA-DRB1,HMGB1,NCKAP1L
regulation_of_bicellular_tight_junction_assembly	GO_Biological_Process_2021	HSC	0.0395095	0.338764	0.266351	-0.698072	-1.5063	10	RUNX1,ROCK1
regulation_of_cell_adhesion	GO_Biological_Process_2021	HSC	0.0398126	0.338764	0.245042	-0.470122	-1.41424	66	MDK,ANGPT1,ARHGDIB,RIPOR2,LYN,PPP3CA,PTK2,PPP1R12A,ROCK1,RAC2,ADGRG1,ITGB1BP1,TESC,IL18,PLXNC1,ATXN3,PTPN11
regulation_of_delayed_rectifier_potassium_channel_activity	GO_Biological_Process_2021	HSC	0.0387931	0.338764	0.276501	-0.793941	-1.45253	5	ANK3,NOS1AP,SUMO1
regulation_of_endocytosis	GO_Biological_Process_2021	HSC	0.039419	0.338764	0.321776	0.457209	1.60611	40	APOE,MCTP1
regulation_of_establishment_of_protein_localization_to_telomere	GO_Biological_Process_2021	HSC	0.0391227	0.338764	0.321776	-0.715246	-1.54336	10	CCT4,CCT3,CCT5,CCT7,CCT2,CCT8,CCT6A,TCP1,TERF1,DKC1
adrenergic_receptor_signaling_pathway	GO_Biological_Process_2021	HSC	0.0404624	0.339234	0.271289	-0.75922	-1.44892	6	RAPGEF2,ZDHHC21,AKAP13
cell_projection_assembly	GO_Biological_Process_2021	HSC	0.040107	0.339234	0.261664	-0.656106	-1.52521	15	CDC42,RAC1,RHOG,RAC2,RHOH,NCKAP1L,PARVG,GSN,CAPG
cellular_biogenic_amine_biosynthetic_process	GO_Biological_Process_2021	HSC	0.0403353	0.339234	0.321776	0.834347	1.66519	5	SAT2,SAT1,SMOX
hematopoietic_stem_cell_proliferation	GO_Biological_Process_2021	HSC	0.0404624	0.339234	0.271289	-0.76155	-1.45336	6	RUNX1,MECOM,ETV6
negative_regulation_of_transmembrane_transport	GO_Biological_Process_2021	HSC	0.0404624	0.339234	0.271289	-0.758173	-1.44692	6	PRKCB,IL1B
positive_regulation_of_lipid_metabolic_process	GO_Biological_Process_2021	HSC	0.0404722	0.339234	0.321776	0.69223	1.70851	10	APOE,MTOR
triglyceride_homeostasis	GO_Biological_Process_2021	HSC	0.040132	0.339234	0.321776	0.715713	1.72424	9	APOE,RORA,MTLN,SCARB1,PNPLA8
antigen_processing_and_presentation_of_exogenous_peptide_antigen_via_MHC_class_I	GO_Biological_Process_2021	HSC	0.0408401	0.340134	0.24134	-0.467222	-1.41809	69	CYBA,HLA-E,NCF4,PSMB1,PSMA3,PSMC5,PSMD4,PSME1,PSMB10,CALR,PSMC1,PSMA2,PSMA5,PDIA3,PSMB4,PSMB7,PSMB9,CLEC4A,HLA-C,VAMP3,PSMC6,LNPEP,PSMA6,PSMB3,PSMA7,PSME4,PSMD8,PSMA4
cell_cycle_G2_M_phase_transition	GO_Biological_Process_2021	HSC	0.0409556	0.340134	0.237794	-0.428774	-1.36356	95	CEP70,CDK14,CEP57,KHDRBS1,TUBB,AKAP9,OFD1,PPP1R12A,PCM1,CNTRL,HAUS1,CUL1,CEP290,HAUS4,ALMS1,CCNY,PAFAH1B1,CEP135,LCMT1,CLASP1,CEP43,PLCB1,FBXL17,BTRC,YWHAG,PPME1,ENSA,PPP2R2A,HAUS6,CEP192,PRKAR2B,ODF2,CEP78,CSNK1E,CCP110,DCTN1,DNM2,DYNC1H1,CDK7,TAF2,LATS1,SSNA1,HAUS2,TUBA4A,DCTN3,NDE1,YWHAE,FBXL3,MNAT1,PPP2R1A,CHEK2,WEE1,PPP1R12B,TPD52L1,CDK5RAP2
peptidyl-serine_phosphorylation	GO_Biological_Process_2021	HSC	0.040979	0.340134	0.321776	-0.422557	-1.38157	115	CAMK1D,PRKCB,RPS6KA2,TGFBR2,CSNK2A1,AKT3,ROCK1,SRPK2,STK32B,TOP1,STK39,DYRK1A,TLK1,PAK2,TLK2,STK4,CDC7,STK38,PRKDC,GRK2,HIPK2,TAF1,RIPK1,CSNK1G1,PRKCQ,EIF2AK3,MORC3,PKN2,PKN1,TNKS,CAB39,ATM,MAPK8,MARK3,RPS6KA3,PRKCI,PRKX,SMG1,RICTOR,CSNK1E,MAPK14,LMTK2,DYRK4,CSNK1A1,VRK1,LATS1,MAPKAPK5,RPS6KA1,IKBKE,TBK1,MAP3K13,MAP3K12,PRKCE,TGFBR1
positive_regulation_of_DNA_biosynthetic_process	GO_Biological_Process_2021	HSC	0.0407674	0.340134	0.245042	-0.513799	-1.463	44	XRCC5,CCT4,CCT3,HNRNPA1,CCT5,HSP90AB1,CCT7,NEK7,CCT2,PTGES3,PKIB,MAP3K4,PRKCQ,HMBOX1,CCT8,TNKS,CCT6A,ATM,PARN,TCP1,CTNNB1,RFC3,POLG2,DKC1,MAPKAPK5,FBXO4,PCNA,POT1,MAPK1
regulation_of_protein_localization_to_chromatin	GO_Biological_Process_2021	HSC	0.0407876	0.340134	0.266351	-0.74121	-1.46767	7	HDAC8,WAPL,SPI1,SETD2,RB1
positive_regulation_of_interleukin-13_production	GO_Biological_Process_2021	HSC	0.0412655	0.341845	0.261664	-0.722006	-1.48143	8	HLA-E,IL18
endocrine_system_development	GO_Biological_Process_2021	HSC	0.0421228	0.34377	0.321776	-0.805814	-1.47425	5	MDK
epidermis_development	GO_Biological_Process_2021	HSC	0.0420054	0.34377	0.257206	-0.661643	-1.49542	13	HLA-DRB1,HDAC1,ATP2A2,FABP5,FLOT2,HDAC2,WAS,ALDH3A2
mRNA_splicing,_via_spliceosome	GO_Biological_Process_2021	HSC	0.0422245	0.34377	0.222056	-0.363462	-1.28308	258	DDX39B,HNRNPU,SRSF5,HNRNPR,SRSF3,HNRNPD,LSM2,HNRNPC,CSTF3,PNN,PABPN1,CLNS1A,HNRNPA1,SRRM2,U2SURP,HNRNPA2B1,SCAF11,SNRPA,HNRNPH3,DDX17,SRPK2,RBM22,SRSF2,PSPC1,CDC5L,FUS,SF3B2,HNRNPM,SRSF6,SMU1,SRSF10,WDR33,SNRNP200,HNRNPK,PRPF40A,PHF5A,PRPF8,DCPS,PDCD7,SRSF11,SFPQ,SF1,RALY,SRSF4,DHX9,FIP1L1,RBM4,DHX15,PRPF4B,HNRNPA3,RNPC3,UPF3B,CWC27,EIF4A3,RNPS1,SF3A3,ZCCHC8,IK,RBM6,SNRNP40,SYNCRIP,CTNNBL1,PPIH,E…
mitochondrion_disassembly	GO_Biological_Process_2021	HSC	0.0421486	0.34377	0.321776	0.50739	1.64824	30	SQSTM1,GABARAP,MAP1LC3B,FUNDC2,BNIP3,PINK1,MAP1LC3A,FUNDC1,ATG3,ULK2,AMBRA1
negative_regulation_of_protein-containing_complex_disassembly	GO_Biological_Process_2021	HSC	0.0421941	0.34377	0.261664	-0.739253	-1.46379	7	IRAK3,CLEC16A
negative_regulation_of_response_to_stimulus	GO_Biological_Process_2021	HSC	0.0421836	0.34377	0.245042	-0.536105	-1.46376	36	CLU,LYN,AKT3,HMGA2,ALOX5,MAP2K5,SH2B3,CDK6,TLE5,DDAH1,RBL1,GGT7
positive_regulation_of_immune_response	GO_Biological_Process_2021	HSC	0.0419664	0.34377	0.24134	-0.512347	-1.45887	44	CD74,HLA-DRA,CYBA,PYCARD,HLA-DRB1,XBP1,PLSCR1,HLA-DMB,DHX9,MYB,NMI,RIOK3,CD81,SASH3,EIF2AK4,NLRP3
regulation_of_MHC_class_II_biosynthetic_process	GO_Biological_Process_2021	HSC	0.0421941	0.34377	0.261664	-0.740288	-1.46584	7	CIITA,TAF7,XBP1
regulation_of_dendritic_cell_differentiation	GO_Biological_Process_2021	HSC	0.0416907	0.34377	0.321776	-0.807119	-1.47664	5	LGALS1,HMGB1
negative_regulation_of_amyloid-beta_formation	GO_Biological_Process_2021	HSC	0.0424638	0.345059	0.321776	0.60311	1.57011	12	APOE,SORL1,PRNP
cellular_copper_ion_homeostasis	GO_Biological_Process_2021	HSC	0.0425824	0.345113	0.257206	-0.71007	-1.4813	9	MT2A,APP,ARF1
negative_regulation_of_cellular_protein_localization	GO_Biological_Process_2021	HSC	0.0427136	0.345113	0.245042	-0.552301	-1.46104	28	MACROH2A1,RIPOR2,MAP1A,SPI1,CTNNA1,PICALM,SIN3A,ANKRD13A,GOPC,MFHAS1,NSFL1C,CDT1,LEPROTL1,LATS1,COMMD1,GPM6B
regulation_of_homotypic_cell-cell_adhesion	GO_Biological_Process_2021	HSC	0.042641	0.345113	0.257206	-0.71932	-1.47591	8	ANK3,LYN,JAK1,SYK
activation_of_GTPase_activity	GO_Biological_Process_2021	HSC	0.0438909	0.346437	0.234393	-0.486767	-1.43579	57	ARHGAP22,CCDC125,USP6NL,BCAS3,RABGAP1L,TIAM1,RHOG,BCR,ARHGAP25,RALGAPA2,TBC1D4,TBC1D1,PIP5K1A,RABGAP1,TBC1D15,TBCK,SIPA1L3
acyl-CoA_metabolic_process	GO_Biological_Process_2021	HSC	0.0431823	0.346437	0.321776	0.557499	1.66742	21	HMGCS1,DBI,ACACA
chromatin_organization_involved_in_regulation_of_transcription	GO_Biological_Process_2021	HSC	0.0434783	0.346437	0.252961	-0.670165	-1.49245	12	ARID1B,ZMIZ1,SPI1,CHEK1,SERTAD2,ARID1A
negative_regulation_of_intrinsic_apoptotic_signaling_pathway_in_response_to_DNA_damage	GO_Biological_Process_2021	HSC	0.0433071	0.346437	0.248911	-0.624704	-1.51812	18	CLU,CD74,KDM1A,MARCHF7,BCL2
nucleosome_organization	GO_Biological_Process_2021	HSC	0.0433763	0.346437	0.234393	-0.477918	-1.42575	60	MACROH2A1,ANP32B,ANP32E,HMGB2,H1-4,NASP,H1-3,SET,SMARCC1,ATRX,SMARCC2,NAP1L4,RSF1,KAT6B,SUPT16H,SMARCA4,BPTF,SETD2,NFE2,SMARCD2,ARID1A,SMARCE1
plasma_membrane_invagination	GO_Biological_Process_2021	HSC	0.0432503	0.346437	0.248911	-0.62928	-1.51419	17	ELMO1,CDC42,MYH9,RHOA,DOCK1,ARHGAP25,GSN
positive_regulation_of_keratinocyte_differentiation	GO_Biological_Process_2021	HSC	0.043956	0.346437	0.252961	-0.702927	-1.4664	9	MACROH2A1,MACROH2A2,NCOA3,NUMA1,TRIM16,PLAAT4
positive_regulation_of_lamellipodium_organization	GO_Biological_Process_2021	HSC	0.0437773	0.346437	0.321776	-0.586461	-1.51022	24	CDC42,ARPC2,BRK1,RAC1,RAC2,AUTS2,WASF2,ACTR2,FSCN1,TWF2,PIK3R1,ACTR3,CARMIL1,ABI2
positive_regulation_of_toll-like_receptor_7_signaling_pathway	GO_Biological_Process_2021	HSC	0.0437577	0.346437	0.321776	0.831736	1.65998	5	DDX3X,TASL
regulation_of_cell-substrate_adhesion	GO_Biological_Process_2021	HSC	0.0437018	0.346437	0.245042	-0.582424	-1.47349	22	LIMS1,PTK2,RHOA,RAC1,PIK3CB,RAC2,ATXN3,ARL2,NF1
regulation_of_neutrophil_migration	GO_Biological_Process_2021	HSC	0.0440165	0.346437	0.252961	-0.718331	-1.47388	8	RAC1,RHOG,RAC2,RHOH,NCKAP1L,MPP1,BST1
regulation_of_protein_phosphorylation	GO_Biological_Process_2021	HSC	0.0434311	0.346437	0.224966	-0.392429	-1.31627	146	ANGPT1,CD74,PELI2,HLA-DRB1,LYN,SLCO3A1,CCDC88A,CCND3,PTK2,NSD1,APP,SOD1,RAC1,FKBP8,LIMCH1,PTPN13,IL1B,ARRB1,PRKN,PPIL4,ERP29,IMPACT,BRD4,STK4,PRKDC,MOB1B,NDUFS4,WDFY2,RIPK1,FLOT1,ENG,EIF2AK3,PDE8A,KRAS,CIB1,CDK2AP1,HDAC3,WARS1,CCDC88C,WWTR1,PPP2R5C,BST1,PHIP,LEPR,FYN,TGFB1,RB1CC1,PIN1,PPP2R5E,PPP2CA
regulation_of_toll-like_receptor_7_signaling_pathway	GO_Biological_Process_2021	HSC	0.0437577	0.346437	0.321776	0.831736	1.65998	5	DDX3X,TASL
sphingolipid_catabolic_process	GO_Biological_Process_2021	HSC	0.0432502	0.346437	0.321776	0.670417	1.53306	8	ASAH1,PPT1
negative_regulation_of_protein_phosphorylation	GO_Biological_Process_2021	HSC	0.0442679	0.347683	0.227987	-0.426928	-1.35916	94	MACROH2A1,DEPTOR,TAF7,LYN,GNAQ,PARD3,RTRAF,FKBP8,PTPN13,CALM3,ITGB1BP1,PRKN,GSTP1,IMPACT,PAK2,PRKDC,CEP43,RASSF2,ENG,DBNDD2,PRKRIP1,SPRED1,NF1,CALM2,YWHAG,SPRED2,PRKAG2,LDLRAD4,CIB1,RB1,DDIT4,WARS1,WWTR1
regulation_of_RNA_polymerase_II_regulatory_region_sequence-specific_DNA_binding	GO_Biological_Process_2021	HSC	0.0443382	0.347683	0.321776	0.669337	1.53059	8	TMSB4X,LAMTOR5,DDIT3,ZNF593
negative_regulation_of_T_cell_activation	GO_Biological_Process_2021	HSC	0.0445609	0.348788	0.245042	-0.621759	-1.49609	17	HLA-DRB1,RIPOR2,LAPTM5,NCKAP1L,GLMN
macropinocytosis	GO_Biological_Process_2021	HSC	0.0447977	0.349356	0.257206	-0.756161	-1.44308	6	PYCARD,DOCK2
regulation_of_non-motile_cilium_assembly	GO_Biological_Process_2021	HSC	0.0447192	0.349356	0.321776	-0.801921	-1.46713	5	SEPTIN7,SEPTIN9,CEP135
adenylate_cyclase-activating_G_protein-coupled_receptor_signaling_pathway	GO_Biological_Process_2021	HSC	0.0449871	0.350192	0.24134	-0.572277	-1.46384	23	RAPGEF2,ABCA1,ADGRG6,GNAQ,CALCRL,S1PR4,ADGRG1,GNAS,ADCY7,GNB1
axon_guidance	GO_Biological_Process_2021	HSC	0.0451912	0.350789	0.227987	-0.447335	-1.38176	79	CNTN4,SOS1,PIK3CD,PTK2,RYK,GRB2,RAC1,GRB10,RHOG,PIK3CB,RAC2,PTPRA,SPTBN1,EPHA6,USP33,RHOH,ROBO1,PLXNC1,SCN1B,NEXN,SEMA6A,GAB2,PTPN11,EZR,DAB1
positive_regulation_of_regulatory_T_cell_differentiation	GO_Biological_Process_2021	HSC	0.0454757	0.350789	0.321776	-0.755032	-1.49503	7	HLA-DRA,HLA-DRB1,VSIR
regulation_of_lamellipodium_assembly	GO_Biological_Process_2021	HSC	0.0454434	0.350789	0.321776	-0.609041	-1.54083	22	CDC42,ARPC2,BRK1,RAC1,CAPZB,RAC2,AUTS2,WASF2,ACTR2,FSCN1,TWF2,PIK3R1,ACTR3,ABI2,WAS
translocation_of_molecules_into_host	GO_Biological_Process_2021	HSC	0.0454757	0.350789	0.321776	-0.75458	-1.49414	7	DDX39B,THOC1,THOC2
viral_mRNA_export_from_host_cell_nucleus	GO_Biological_Process_2021	HSC	0.0454757	0.350789	0.321776	-0.75458	-1.49414	7	DDX39B,THOC1,THOC2
positive_regulation_of_response_to_external_stimulus	GO_Biological_Process_2021	HSC	0.0456674	0.351631	0.227987	-0.474895	-1.41984	61	MDK,CYBA,APP,GPSM3,PLSCR1,IL1B,DDX60,IL16,NAPEPLD,IL18,ABCC1,PUM2,DHX9,NFKBIA,IL17RA,RIPK1,NMI,TLR2,TNIP1,RIOK3,PUM1
Golgi_organization	GO_Biological_Process_2021	HSC	0.0460157	0.351831	0.222056	-0.427009	-1.36551	98	CDC42,STX16,USP6NL,ATP8B4,BCAS3,ARFGEF1,HTT,SYNE1,GOLGA8A,CLASP1,ATP8B1,CLASP2,GOLPH3,MYO18A,GBF1,TMED9,BAG5,STX17,DYNC2H1,HUWE1,VTI1A,TMED4,TRAPPC11,TRIP11,GOLGB1,GCC2,NSFL1C,PI4K2B,COG3,COG4,VPS51,CSNK1A1,VRK1,TMED3,TRAPPC12,BET1,PDCD10,DYM,GOLGA8B
cellular_response_to_hydroxyurea	GO_Biological_Process_2021	HSC	0.0467675	0.351831	0.245042	-0.71395	-1.4649	8	SPIDR,RTF2,ATRX
cytoplasmic_microtubule_organization	GO_Biological_Process_2021	HSC	0.0467626	0.351831	0.227987	-0.50741	-1.44481	44	CCDC88A,RHOA,PCM1,HOOK3,KPNB1,CEP126,CLASP1,NUMA1,EZR,STMN3,DLG1,SPAST,CIB1,SLAIN2,CCDC88C,CAMSAP2,DCTN1,DYNC1H1,TUBGCP4,CLIP2,TUBGCP3,CLIP3,WDR73,TUBGCP2,SLK,DST,MAP10
macrophage_activation	GO_Biological_Process_2021	HSC	0.0461133	0.351831	0.24134	-0.637205	-1.51061	16	CLU,FOXP1,APP,SYK
negative_regulation_of_alcohol_biosynthetic_process	GO_Biological_Process_2021	HSC	0.046138	0.351831	0.321776	0.707512	1.70449	9	APOE,PLEK
negative_regulation_of_gene_expression	GO_Biological_Process_2021	HSC	0.046729	0.351831	0.2114	-0.36567	-1.28397	225	RPS26,MACROH2A1,ZFP36L2,RUNX1,FOXP1,EPRS1,JARID2,GATA2,LSM2,TYMS,APP,CENPV,NCOR1,LSM14A,ATP2B4,ILF3,TNRC6B,AGO3,PATL2,PSEN1,MACROH2A2,CALR,PARP14,HDAC1,PRKN,PHF19,TASOR,EZH2,DNMT1,ERP29,RBL2,ROBO1,EIF4E2,REST,KAT2B,SUZ12,MORC2,SPI1,MTF2,CAPRIN1,SETDB1,RBM4,TLE5,CNOT7,SLC24A3,CLEC4A,EIF4A3,TAF1,DDX6,RBL1,ESR1,EPC1,FLOT2,RBBP4,ENG,SYNCRIP,EIF2AK3,DIP2A,PPM1D,PICALM,NFKB1,SHQ1,MRPL13,PTBP1,KDM4A,PTB…
positive_regulation_of_focal_adhesion_assembly	GO_Biological_Process_2021	HSC	0.0463215	0.351831	0.245042	-0.689458	-1.48771	10	LIMS1,RAC1,ROCK1,MAP4K4,S100A10
positive_regulation_of_leukocyte_apoptotic_process	GO_Biological_Process_2021	HSC	0.0467675	0.351831	0.245042	-0.713967	-1.46493	8	RAPGEF2,LYN,PIK3CD,PIK3CB
regulation_of_actin_polymerization_or_depolymerization	GO_Biological_Process_2021	HSC	0.0464516	0.351831	0.237794	-0.597115	-1.47128	19	FCHSD2,PFN1,BRK1,COTL1,HAX1,HCLS1
regulation_of_chemokine_production	GO_Biological_Process_2021	HSC	0.0464516	0.351831	0.237794	-0.596885	-1.47071	19	CD74,FOXP1,PYCARD,APP
regulation_of_membrane_protein_ectodomain_proteolysis	GO_Biological_Process_2021	HSC	0.0464008	0.351831	0.321776	0.597752	1.55616	12	APOE,SH3D19
regulation_of_microtubule_cytoskeleton_organization	GO_Biological_Process_2021	HSC	0.0459318	0.351831	0.24134	-0.618281	-1.50251	18	BICD1,STMN1,ROCK1,TAOK1,PHLDB2,CLASP1,CLASP2,STMN3,CYLD,SKA2
response_to_mitochondrial_depolarisation	GO_Biological_Process_2021	HSC	0.0466911	0.351831	0.321776	0.825459	1.64746	5	SQSTM1,AMBRA1,GPS2,ATG14
mRNA_processing	GO_Biological_Process_2021	HSC	0.0468909	0.352137	0.208955	-0.358674	-1.27319	281	DDX39B,HNRNPU,SRSF5,RNGTT,HNRNPR,SRSF3,HNRNPD,LSM2,HNRNPC,CSTF3,PNN,CPSF6,PABPN1,HNRNPA1,THOC1,SRRM2,U2SURP,HNRNPA2B1,SCAF11,SNRPA,HNRNPH3,RBM22,SRSF2,PSPC1,CDC5L,FUS,RPRD2,SF3B2,HNRNPM,SRSF6,SMU1,SRSF10,WDR33,SNRNP200,GTF2H3,HNRNPK,PRPF40A,PHF5A,PRPF8,PDCD7,SRSF11,SFPQ,SF1,RALY,SRSF4,THOC2,DHX9,FIP1L1,RBM4,RPRD1A,DHX15,PRPF4B,HNRNPA3,RNPC3,UPF3B,CWC27,EIF4A3,RNPS1,SF3A3,ZCCHC8,IK,RBM6,SNRNP40,SY…
positive_regulation_of_antigen_receptor-mediated_signaling_pathway	GO_Biological_Process_2021	HSC	0.0471822	0.352922	0.237794	-0.615799	-1.48175	17	FOXP1,PRKCB,SLC39A10
positive_regulation_of_leukocyte_mediated_cytotoxicity	GO_Biological_Process_2021	HSC	0.0471822	0.352922	0.237794	-0.616706	-1.48393	17	HLA-DRA,HLA-E,HLA-DRB1,CYRIB
regulation_of_keratinocyte_differentiation	GO_Biological_Process_2021	HSC	0.0472441	0.352922	0.237794	-0.614869	-1.49422	18	MACROH2A1,RUNX1,ROCK1,MACROH2A2,SRSF6,NCOA3,NUMA1
regulation_of_cardiac_conduction	GO_Biological_Process_2021	HSC	0.0475578	0.354643	0.234393	-0.580356	-1.46826	22	ITPR2,ITPR1,TRPC1,ATP2B4,FXYD7,TMEM65,ATP2A2,ATP2A3,ATP1B1
positive_regulation_of_double-strand_break_repair_via_homologous_recombination	GO_Biological_Process_2021	HSC	0.0476839	0.354962	0.24134	-0.686194	-1.48067	10	PARP1,FUS,ACTR2,WDR48,ERCC6,ARID2,WAS
natural_killer_cell_differentiation	GO_Biological_Process_2021	HSC	0.04782	0.355353	0.245042	-0.732246	-1.44992	7	PBX1,PIK3CD
mannose_trimming_involved_in_glycoprotein_ERAD_pathway	GO_Biological_Process_2021	HSC	0.0481578	0.355383	0.321776	0.823314	1.64317	5	MAN1A1,EDEM3,EDEM1
protein_deglycosylation_involved_in_glycoprotein_catabolic_process	GO_Biological_Process_2021	HSC	0.0481578	0.355383	0.321776	0.823314	1.64317	5	MAN1A1,EDEM3,EDEM1
tetrahydrofolate_interconversion	GO_Biological_Process_2021	HSC	0.0480769	0.355383	0.24134	-0.700236	-1.46078	9	MTHFD2,TYMS,MTHFD1L,MTHFD2L
ubiquitin-dependent_glycoprotein_ERAD_pathway	GO_Biological_Process_2021	HSC	0.0481578	0.355383	0.321776	0.823314	1.64317	5	MAN1A1,EDEM3,EDEM1
positive_regulation_of_neuron_differentiation	GO_Biological_Process_2021	HSC	0.0484928	0.357236	0.234393	-0.615461	-1.48094	17	RHOA,ZC4H2,BEND6,TCF4,IMPACT,REST,NBL1,MMD,SIN3A,ZEB1,CPNE1,TCF3,ARHGEF2
RNA_export_from_nucleus	GO_Biological_Process_2021	HSC	0.0485876	0.357316	0.216543	-0.423198	-1.34813	96	DDX39B,SRSF5,SRSF3,HNRNPA1,THOC1,HNRNPA2B1,TPR,SRSF2,SRSF6,HHEX,WDR33,SRSF11,RANBP2,SRSF4,THOC2,FIP1L1,UPF3B,EIF4E,NUP214,EIF4A3,RNPS1,SARNP,NUP58,SRSF7,NUP98,SLBP,SRSF9,U2AF1,NUP160,FYTTD1,SMG1,CDC40
protein_modification_by_small_protein_conjugation	GO_Biological_Process_2021	HSC	0.0489297	0.359211	0.204295	-0.355406	-1.26719	303	RNF220,TRIM22,RNF144A,ARRDC4,SUMO2,HLTF,TRIM24,FBXO11,TRIM44,UBE2N,UBE2R2,TPR,CAND1,MARCHF6,KLHL3,TRIM33,CUL1,UBE2E1,NEDD4,ARRB1,PRKN,UBE2D3,TRIM34,MAGEF1,PEX2,UBA2,SUMO1,NUB1,CUL3,UBA3,RANBP2,RTF1,CUL4A,PRKDC,MSL2,UBE2W,CRBN,MDM2,RNF34,NUP214,TRPC4AP,UBR2,PJA2,RNF20,LMO7,UBE2L3,UHRF2,FBXL17,MYCBP2,MIB1,ZNRF3,BTRC,KIAA1586,NUP58,UBE2E3,CDC73,NUP98,HUWE1,RNF135,OS9,RNF168,CUL5,PCNP,NUP160,DTX3L,UB…
regulation_of_alternative_mRNA_splicing,_via_spliceosome	GO_Biological_Process_2021	HSC	0.0490196	0.359252	0.224966	-0.520628	-1.45415	40	CELF2,HNRNPU,RBM25,KHDRBS1,THRAP3,HNRNPA1,DDX17,FAM172A,SRSF6,SMU1,MBNL2,REST,RBM4,MBNL3,RNPS1
positive_regulation_of_establishment_of_protein_localization	GO_Biological_Process_2021	HSC	0.0494652	0.361895	0.234393	-0.643728	-1.49643	15	CCT4,CCT3,CCT5,CCT7,CCT2,CEP135,CCT8,CCT6A,TCP1
lipid_translocation	GO_Biological_Process_2021	HSC	0.0498034	0.363744	0.231127	-0.614086	-1.47763	17	ABCA1,ATP8B4,ATP8A1,ABCC1,ATP8B1,ATP11C
cellular_nitrogen_compound_biosynthetic_process	GO_Biological_Process_2021	HSC	0.0499654	0.363932	0.321776	0.597902	1.6397	14	ASAH1,ARG2,SPTLC1,CYP1B1
regulation_of_nucleic_acid-templated_transcription	GO_Biological_Process_2021	HSC	0.05	0.363932	0.202072	-0.356583	-1.26568	288	TRIM22,SMARCA2,LYL1,HNRNPD,NSD3,STAT3,ZMIZ1,NSD1,HMGA2,DRAP1,DMTF1,ERC1,ZNF85,ZNF626,GPBP1L1,MAGED1,RYBP,PSPC1,FUS,CALR,NSD2,ATRX,HCLS1,SRSF10,PHF19,TGIF2,EZH2,NFYB,MZF1,ZNF708,SP3,ZNF146,NFYC,ATXN1,GPBP1,RHOH,REST,CREBBP,SFPQ,FOXN3,ZNF506,ZNF274,ZNF718,RALY,SPI1,NFATC2,MTF2,ZNF33A,ZNF431,SLC2A4RG,ZNF117,MYB,KAT6B,ZNF680,NR3C1,GON4L,HP1BP3,ESR1,RNF20,ZNF875,UBE2L3,ZNF280D,PRKCQ,ENG,TP53,ZNF141,ZN…
actin_filament_capping	GO_Biological_Process_2021	HSC	0.0514905	0.364272	0.231127	-0.649155	-1.46719	13	SVIL,CAPZB,GSN,CAPZA2,CAPG,TRIOBP,TWF2,FLII,CAPZA1,EPS8
barbed-end_actin_filament_capping	GO_Biological_Process_2021	HSC	0.0514905	0.364272	0.231127	-0.649155	-1.46719	13	SVIL,CAPZB,GSN,CAPZA2,CAPG,TRIOBP,TWF2,FLII,CAPZA1,EPS8
blood_vessel_morphogenesis	GO_Biological_Process_2021	HSC	0.051114	0.364272	0.227987	-0.61328	-1.47569	17	CCM2,TGFBR2,SYK,EGFL7,GLMN,LRP5,ENG,NF1,RASA1,ITGB8,TGFB1
chromatin-mediated_maintenance_of_transcription	GO_Biological_Process_2021	HSC	0.0517711	0.364272	0.231127	-0.681639	-1.47084	10	ARID1B,ZMIZ1,CHEK1,SERTAD2,ARID1A
cyclic_nucleotide_transport	GO_Biological_Process_2021	HSC	0.0517241	0.364272	0.237794	-0.780982	-1.42882	5	ABCC4,LRRC8D
leukotriene_metabolic_process	GO_Biological_Process_2021	HSC	0.0514905	0.364272	0.231127	-0.663978	-1.45485	11	LTC4S,ALOX5,PTGR1,ABCC1
pexophagy	GO_Biological_Process_2021	HSC	0.0511543	0.364272	0.321776	0.739188	1.64778	7	SQSTM1,MAP1LC3B,PEX5
positive_regulation_of_alpha-beta_T_cell_proliferation	GO_Biological_Process_2021	HSC	0.0514905	0.364272	0.231127	-0.66713	-1.46175	11	HLA-E,TGFBR2,SYK,RASAL3,IL18
positive_regulation_of_double-strand_break_repair	GO_Biological_Process_2021	HSC	0.0515075	0.364272	0.222056	-0.543199	-1.43696	28	PARP1,MGMT,SPIDR,FUS,ACTR2,PRKDC,SMCHD1,WDR48,RIF1,SETMAR,ERCC6,DTX3L,ARID2,MAD2L2,WAS
positive_regulation_of_isomerase_activity	GO_Biological_Process_2021	HSC	0.0517241	0.364272	0.237794	-0.780413	-1.42778	5	HNRNPU,PLSCR1,DHX9,SETMAR
positive_regulation_of_protein_kinase_activity	GO_Biological_Process_2021	HSC	0.0518433	0.364272	0.2114	-0.441027	-1.36676	80	RAPGEF2,CLU,TGFBR2,XRCC5,CCDC88A,PTK2,RHOA,LCP2,HMGA2,TAB2,HSP90AB1,CALM3,EZH2,TAOK3,STRADA,MAP4K4,TAOK1,PAK2,STRADB,STK4,XRCC6,RASSF2,MMD,CALM2,IQGAP1,CAB39,PRKAG2
positive_regulation_of_protein_localization_to_nucleus	GO_Biological_Process_2021	HSC	0.0516827	0.364272	0.216543	-0.487566	-1.41487	49	UBR5,CCT4,CCT3,TPR,CCT5,RBM22,PSEN1,HCLS1,CCT7,CCT2,LARP7,IPO5,EIF2AK3,CCT8,NMD3,CCT6A,PIK3R1,DTX3L,TCP1,HDAC3,WWTR1,KAT7,TRIM28,TGFB1,DKC1
positive_regulation_of_proteolysis_involved_in_cellular_protein_catabolic_process	GO_Biological_Process_2021	HSC	0.0514139	0.364272	0.224966	-0.57516	-1.45511	22	CLU,PTK2,LAPTM5,PSMC5,PRKN,MAGEF1
positive_regulation_of_stem_cell_proliferation	GO_Biological_Process_2021	HSC	0.0508242	0.364272	0.234393	-0.699061	-1.45833	9	HNRNPU,N4BP2L2,HMGA2,KDM1A,EPCAM,PDCD2,LTBP3,KAT7
protein_localization_to_plasma_membrane	GO_Biological_Process_2021	HSC	0.0502857	0.364272	0.213928	-0.439867	-1.37542	82	RAPGEF2,ANK3,FGF13,EPB41L3,CCDC88A,C2CD5,MAP7,ROCK1,ITGB1BP1,SPTBN1,DPP10,TSPAN33,TESC,PACS1,S100A10,EZR,ATP1B1,EFR3A,CLASP2,ASB3,FLOT2,TTC7B,PIP5K1A,FLOT1,DLG1
regulation_of_actin_nucleation	GO_Biological_Process_2021	HSC	0.0517711	0.364272	0.231127	-0.681736	-1.47105	10	CORO1A,ARF1,GSN
regulation_of_cardiac_muscle_cell_membrane_repolarization	GO_Biological_Process_2021	HSC	0.0517241	0.364272	0.237794	-0.781292	-1.42939	5	NOS1AP,AKAP9,SCN1B
regulation_of_cardiac_muscle_contraction_by_calcium_ion_signaling	GO_Biological_Process_2021	HSC	0.0514905	0.364272	0.231127	-0.650267	-1.46971	13	GSTO1,CALM3,ATP2A2,ATP1B1,CLIC2,CALM2
regulation_of_cell-matrix_adhesion	GO_Biological_Process_2021	HSC	0.0515971	0.364272	0.21925	-0.514718	-1.42859	39	PTK2,RHOA,UTRN,MACF1,PIK3CB,ROCK1,LIMCH1,CDK6,PTPRA,MAP4K4,CLASP1,NF1,CCL28,CIB1,RASA1,BST1,DAPK3
regulation_of_chromosome_segregation	GO_Biological_Process_2021	HSC	0.0508242	0.364272	0.234393	-0.698722	-1.45763	9	CSNK2A1,SMC6,PUM2,NUMA1,SMC5,PUM1,ZNF207
regulation_of_interleukin-13_production	GO_Biological_Process_2021	HSC	0.0508242	0.364272	0.234393	-0.699026	-1.45826	9	HLA-E,IL18
regulation_of_mRNA_catabolic_process	GO_Biological_Process_2021	HSC	0.0519337	0.364306	0.206588	-0.408364	-1.33056	112	ZFP36L2,VIM,XPO1,ANP32A,CARHSP1,HNRNPD,XRN1,PSMB1,SET,YWHAB,PSMA3,EXOSC8,PSMC5,PSMD4,PSME1,PSMB10,PSMC1,PSMA2,PSMA5,PUM2,PSMB4,PSMB7,PSMB9,CNOT7,NUP214,EXOSC1,EXOSC7,RC3H1,PSMC6,EXOSC9,PUM1,PSMA6,PSMB3,PARN,DCP1A,PSMA7,UBB,DCP2,RC3H2,PSME4,PSMD8,PSMA4,SERBP1
regulation_of_hemopoiesis	GO_Biological_Process_2021	HSC	0.0520394	0.364447	0.234393	-0.7294	-1.44428	7	RUNX1,PRKCB,GFI1B,CREBBP
regulation_of_defense_response_to_virus_by_host	GO_Biological_Process_2021	HSC	0.0526992	0.368462	0.222056	-0.585581	-1.45582	20	TRIM44,TOMM70,DHX9,APOBEC3G,RNF216,SIN3A,CGAS,EIF2AK4,DTX3L
cellular_response_to_cytokine_stimulus	GO_Biological_Process_2021	HSC	0.0528497	0.368548	0.197822	-0.361329	-1.26885	229	ZFP36L2,HLA-DPA1,PYCARD,HNRNPU,INPP5D,PLP2,RIPOR2,EPRS1,VIM,CSF3R,IL3RA,JAK1,IL18R1,IRAK3,MT2A,IRF1,SOS1,PIK3CD,STAT3,RHOA,FOXO1,SYK,XBP1,GRB2,GRB10,ALOX5,TPR,PIK3CB,PTPN4,SH2B3,PTPN13,HAX1,BCL2,IL1B,HCLS1,IL16,STK39,SLA,PTAFR,IFNGR2,LRCH1,IL18,CDKN1B,DOCK8,DHX9,GAB2,PTPN11,ERBIN,RO60,RIPK1,IRAK4,IL27RA,TLR2,SYNCRIP,TP53,ABL2,BAG4,RC3H1,POU2F1,CRHBP,FSCN1,IL1R1,OXSR1,CSK,RBMX,NFKB1
positive_regulation_of_kinase_activity	GO_Biological_Process_2021	HSC	0.0528846	0.368548	0.213928	-0.485089	-1.40768	49	RAPGEF2,CD74,HLA-DRB1,LMO4,XRCC5,ROR2,PTK2,RYK,LCP2,TAB2,EPHA6,RAD50,XRCC6,RASSF2,NBN,MMD,IGF1R,IQGAP1,PRKAG2
cell_projection_organization	GO_Biological_Process_2021	HSC	0.0538058	0.36973	0.222056	-0.603034	-1.46546	18	CDC42,RAC1,RHOG,RAC2,RHOH,NCKAP1L,PARVG,GSN,PACSIN2,CAPG
chromatin_disassembly	GO_Biological_Process_2021	HSC	0.0534759	0.36973	0.224966	-0.639408	-1.48639	15	SET,SMARCC1,SMARCC2,SUPT16H,SMARCA4,NFE2,SMARCD2,ARID1A,SMARCE1,ARID2
heterophilic_cell-cell_adhesion_via_plasma_membrane_cell_adhesion_molecules	GO_Biological_Process_2021	HSC	0.0535526	0.36973	0.321776	0.671152	1.69413	11	CD164,ALCAM,NLGN1,PTPRD,DCHS1
negative_regulation_of_G2_M_transition_of_mitotic_cell_cycle	GO_Biological_Process_2021	HSC	0.0536756	0.36973	0.208955	-0.469748	-1.40109	59	PSMB1,PSMA3,PSMC5,PSMD4,PSME1,CUL1,PSMB10,PSMC1,PSMA2,PSMA5,AVEN,FHL1,USP47,PSMB4,PSMB7,CHEK1,PSMB9,PSMC6,PSMA6,PSMB3,PSMA7,PSME4,PSMD8,PSMA4,NABP2,PSMA1
nucleosome_disassembly	GO_Biological_Process_2021	HSC	0.0534759	0.36973	0.224966	-0.639408	-1.48639	15	SET,SMARCC1,SMARCC2,SUPT16H,SMARCA4,NFE2,SMARCD2,ARID1A,SMARCE1,ARID2
positive_regulation_of_extrinsic_apoptotic_signaling_pathway	GO_Biological_Process_2021	HSC	0.0537353	0.36973	0.222056	-0.607587	-1.46199	17	TNFSF10,PYCARD,PAK2,TNFSF12,RIPK1,CYLD,PMAIP1
positive_regulation_of_transcription_by_RNA_polymerase_II	GO_Biological_Process_2021	HSC	0.0531595	0.36973	0.193813	-0.329032	-1.19245	535	PARP1,RUNX1,PBX1,HMGB2,HNRNPU,ERG,SMARCA2,CIITA,TAF7,MAML3,ZEB2,KMT2A,TFDP2,GATA2,LPIN1,IRF1,PLAGL1,ELK3,CRLF3,PPP3CA,STAT3,ZMIZ1,THRAP3,APP,MAX,BCAS3,ZNF609,FOXO1,HMGA2,XBP1,PLSCR1,RTRAF,HMGB1,PPP1R12A,DRAP1,MAP2K5,BCLAF1,DDX17,SLC30A9,CHCHD2,CDC5L,KDM1A,HAX1,TP53BP1,AUTS2,TRERF1,KDM1B,ATRX,IER2,ITGB1BP1,HDAC8,H2AZ1,HDAC1,HCLS1,TCF4,HHEX,ARRB1,MEIS1,PRKN,TCEA1,NCOA3,ACTR2,EPCAM,TBL1X,LARP7,NFYB,…
positive_regulation_of_tyrosine_phosphorylation_of_STAT_protein	GO_Biological_Process_2021	HSC	0.0537353	0.36973	0.222056	-0.609158	-1.46577	17	PIBF1,LYN,STAT3,PARP14,HCLS1,IL18
regulation_of_cardiac_muscle_hypertrophy	GO_Biological_Process_2021	HSC	0.0538358	0.36973	0.224966	-0.640383	-1.4737	14	PARP1,ROCK1,MTPN,MEF2A,SMAD4
carbohydrate_biosynthetic_process	GO_Biological_Process_2021	HSC	0.0542005	0.371038	0.224966	-0.662808	-1.45229	11	ST8SIA6,ABO,ST3GAL4
positive_regulation_of_actin_cytoskeleton_reorganization	GO_Biological_Process_2021	HSC	0.0542005	0.371038	0.224966	-0.661607	-1.44965	11	CDC42,BCAS3,HAX1,HCLS1
glial_cell_development	GO_Biological_Process_2021	HSC	0.0548128	0.373249	0.222056	-0.637407	-1.48174	15	MDK,APP,CDK6,TLR2,NF1,EIF2B2
positive_regulation_of_catalytic_activity	GO_Biological_Process_2021	HSC	0.0547264	0.373249	0.213928	-0.539574	-1.44718	31	XRCC5,BCAS3,SOD1,YWHAB,MSH2,MSH6,FXN,PSEN1,SSBP1,ABL2,XRCC4,MAPK8,PHACTR4,CIB1
regulation_of_amyloid-beta_clearance	GO_Biological_Process_2021	HSC	0.0548741	0.373249	0.321776	0.701473	1.68994	9	APOE,CYP51A1,HMGCR
regulation_of_megakaryocyte_differentiation	GO_Biological_Process_2021	HSC	0.0548112	0.373249	0.2114	-0.512161	-1.43848	42	RUNX1,HMGB2,KMT2A,KMT2E,TNRC6B,ITGA2B,AGO3,HDAC1,TESC,KAT2B,MTURN,PRKCQ,NFE2,SIN3A,KMT2C,ASH2L,CIB1,TNRC6A,CNOT4,RBBP5,PITHD1
negative_regulation_of_protein_polymerization	GO_Biological_Process_2021	HSC	0.0551181	0.374311	0.21925	-0.600998	-1.46051	18	CYRIB,PFN1,ARFGEF1,STMN1,DYRK1A,KANK1,SSH2,TWF2
cellular_glucose_homeostasis	GO_Biological_Process_2021	HSC	0.0554855	0.376206	0.213928	-0.548919	-1.43196	26	ZBTB20,NUCKS1,FOXO1,XBP1,ZNF236,LRRC8D
axonal_fasciculation	GO_Biological_Process_2021	HSC	0.0560345	0.376333	0.227987	-0.774226	-1.41646	5	CNTN4
integrin-mediated_signaling_pathway	GO_Biological_Process_2021	HSC	0.0558931	0.376333	0.208955	-0.508714	-1.42698	41	CDC42,CCM2,MYH9,PTK2,SYK,ITGA2B,ITGB1BP1,PTPRA,DOCK1,ZYX,CUL3,ERBIN
mRNA-containing_ribonucleoprotein_complex_export_from_nucleus	GO_Biological_Process_2021	HSC	0.056	0.376333	0.202072	-0.420588	-1.33378	93	DDX39B,SRSF5,SRSF3,THOC1,HNRNPA2B1,TPR,SRSF2,SRSF6,HHEX,WDR33,SRSF11,RANBP2,SRSF4,THOC2,FIP1L1,UPF3B,EIF4E,NUP214,EIF4A3,RNPS1,SARNP,NUP58,SRSF7,NUP98,SLBP,SRSF9,U2AF1,NUP160,FYTTD1,SMG1,CDC40,NUP50,NUP43,CPSF3,SRSF1,RAE1,NCBP1,NCBP2,MCM3AP,RBM15B,NUP133,NUP153,CASC3,SLU7,DDX19B,NUP155,MAGOHB,NUP88,SMG7,NUP205
regulation_of_CD4-positive,_alpha-beta_T_cell_activation	GO_Biological_Process_2021	HSC	0.0560345	0.376333	0.227987	-0.773175	-1.41454	5	HLA-DRA,HLA-DRB1
regulation_of_actin_filament-based_process	GO_Biological_Process_2021	HSC	0.0558931	0.376333	0.208955	-0.513492	-1.44038	41	IQGAP2,CORO1A,BST2,CCDC88A,RHOA,RAC1,RHOG,ROCK1,RAC2,TAOK1,RHOH,CNN2,EZR,FSCN1,TWF2,IQGAP1
regulation_of_cytokine-mediated_signaling_pathway	GO_Biological_Process_2021	HSC	0.0558195	0.376333	0.206588	-0.476648	-1.40628	55	CD74,RUNX1,PYCARD,JAK1,IRAK3,RBCK1,TRIM44,SYK,HSP90AB1,SUMO1,IFNGR2
astral_microtubule_organization	GO_Biological_Process_2021	HSC	0.0563961	0.376387	0.222056	-0.702987	-1.4424	8	KPNB1,CLASP1,NUMA1,EZR,DLG1
negative_regulation_of_glucose_transmembrane_transport	GO_Biological_Process_2021	HSC	0.0562588	0.376387	0.224966	-0.7203	-1.42626	7	PRKCB,GRB10,IL1B
regulation_of_granulocyte_differentiation	GO_Biological_Process_2021	HSC	0.0562588	0.376387	0.224966	-0.720208	-1.42608	7	RUNX1,HAX1,HCLS1,TESC
regulation_of_oxidative_phosphorylation	GO_Biological_Process_2021	HSC	0.056386	0.376387	0.321776	0.660719	1.6678	11	COX7A2,UQCC2,COX7A2L,PINK1,SLC25A33
modulation_of_chemical_synaptic_transmission	GO_Biological_Process_2021	HSC	0.0565806	0.376438	0.208955	-0.513691	-1.41764	37	MCTP2,SYT1,APP,AKAP9,BCR,PSMC5,IL1B,DLGAP2,CLSTN1,KCNMB4,DGKZ,SLC4A8
regulation_of_ossification	GO_Biological_Process_2021	HSC	0.0565276	0.376438	0.21925	-0.63931	-1.47123	14	MDK,PTPN11,ZBTB16,TXLNG,BMP2K,CHSY1
plasma_membrane_bounded_cell_projection_assembly	GO_Biological_Process_2021	HSC	0.0570222	0.378304	0.191892	-0.368499	-1.27469	194	RAPGEF2,ABCC4,FXYD5,ARHGEF6,SEPTIN7,SEPTIN6,PIBF1,NME8,EXOC6,EXOC4,CCDC88A,RAC1,OFD1,PCM1,SEPTIN2,DYNLT2B,RAP1B,CEP290,WDPCP,IQCB1,CEP126,IFT88,ACTR2,CPLANE1,MAP4K4,CCDC28B,EZR,GSN,POC1B,MTSS1,GOLPH3,PIP5K1A,GBF1,IFT74,ANO6,FSCN1,DYNC2H1,MAK,SPAG16,EXOC1,CDC14B,ARL3,ACTR3,FAM149B1,SPATA13,CEP162,KIAA0586,RAB8A,DISC1,MACIR,CARMIL1,CCDC66,CD2AP,PARVB,NUDCD3,IFT43,RAPGEF6,SCLT1,ABLIM1
regulation_of_actin_filament_polymerization	GO_Biological_Process_2021	HSC	0.0570388	0.378304	0.206588	-0.504175	-1.42533	43	PYCARD,FCHSD2,CYRIB,PFN1,ARFGEF1,MTPN,COTL1,HAX1,HCLS1,NCKAP1L,KANK1,CRACD,SSH2,TWF2,RASA1,VASP,CARMIL1,EVL,HCK,LATS1,NCK1
adipose_tissue_development	GO_Biological_Process_2021	HSC	0.0577717	0.379032	0.21925	-0.700452	-1.4372	8	ARID5B,XBP1
establishment_of_apical_basal_cell_polarity	GO_Biological_Process_2021	HSC	0.0576923	0.379032	0.21925	-0.693761	-1.44728	9	CDC42,MSN,RHOA,EZR,FSCN1
leukotriene_biosynthetic_process	GO_Biological_Process_2021	HSC	0.0577717	0.379032	0.21925	-0.701993	-1.44036	8	GGTA1,LTC4S,ALOX5,GGT7
proteoglycan_biosynthetic_process	GO_Biological_Process_2021	HSC	0.0576671	0.379032	0.213928	-0.605011	-1.45579	17	CHST11,EXT1,XYLT1,CHST13,CHST12,FAM20B
regulation_of_amyloid_precursor_protein_catabolic_process	GO_Biological_Process_2021	HSC	0.0576149	0.379032	0.321776	0.699147	1.68433	9	APOE,TMED10,PRNP
regulation_of_endothelial_cell_apoptotic_process	GO_Biological_Process_2021	HSC	0.0574866	0.379032	0.216543	-0.632754	-1.47092	15	ANGPT1,GATA2,ANO6,KRIT1,ITGA4,PRKCI
regulation_of_histone_H3-K4_methylation	GO_Biological_Process_2021	HSC	0.0576671	0.379032	0.213928	-0.605024	-1.45582	17	MACROH2A1,KMT2A,KDM1A,AUTS2,DNMT1,MYB,SMAD4
generation_of_neurons	GO_Biological_Process_2021	HSC	0.0581257	0.3796	0.202072	-0.470127	-1.38671	57	RAPGEF2,RUNX1,HMGB2,FGF13,ITM2C,RYK,RAC1,CDK6,MTPN,AUTS2,IL1B,IER2,PAFAH1B1,THOC2,ASTN2,LRP12,ERCC6,DDIT4,PEX13,CASP3,BHLHE40,DISC1,CTNNB1,DTNB,PIN1,ELP3,RUNX3,TUBGCP2,NGRN,NIF3L1,DOCK7,PER2,MAP2K1
lamellipodium_assembly	GO_Biological_Process_2021	HSC	0.057971	0.3796	0.213928	-0.619375	-1.46834	16	ARHGEF6,CCDC88A,RAC1,GOLPH3,SPATA13,CARMIL1,PARVB,ABLIM1,CYFIP1
positive_regulation_of_interferon-gamma_production	GO_Biological_Process_2021	HSC	0.0580964	0.3796	0.206588	-0.542647	-1.44872	29	HLA-DPB1,HLA-DPA1,PYCARD,CYRIB,IL18R1,IL1B,IL18
UDP-N-acetylglucosamine_metabolic_process	GO_Biological_Process_2021	HSC	0.0586583	0.379817	0.321776	0.654416	1.65189	11	GNPDA1,RENBP,AMDHD2,NAGK,UAP1L1
adaptive_immune_response_based_on_somatic_recombination_of_immune_receptors_built_from_immunoglobulin_superfamily_domains	GO_Biological_Process_2021	HSC	0.0597826	0.379817	0.213928	-0.649137	-1.44562	12	HLA-DRB1,STAT3,MSH2,IL18,GNL1,MYO1G
branched-chain_amino_acid_catabolic_process	GO_Biological_Process_2021	HSC	0.0604113	0.379817	0.206588	-0.575589	-1.43098	20	BCAT1,BCKDHB,IVD,AUH,HIBCH,ACAT1,MCCC1,ALDH6A1,DLD,BCAT2,HIBADH
branched-chain_amino_acid_metabolic_process	GO_Biological_Process_2021	HSC	0.0604113	0.379817	0.206588	-0.575589	-1.43098	20	BCAT1,BCKDHB,IVD,AUH,HIBCH,ACAT1,MCCC1,ALDH6A1,DLD,BCAT2,HIBADH
cellular_response_to_interleukin-21	GO_Biological_Process_2021	HSC	0.0604782	0.379817	0.216543	-0.716136	-1.41802	7	JAK1,STAT3
establishment_of_endothelial_intestinal_barrier	GO_Biological_Process_2021	HSC	0.0604396	0.379817	0.213928	-0.688514	-1.43633	9	RAPGEF2
interleukin-21-mediated_signaling_pathway	GO_Biological_Process_2021	HSC	0.0604782	0.379817	0.216543	-0.716136	-1.41802	7	JAK1,STAT3
intracellular_cholesterol_transport	GO_Biological_Process_2021	HSC	0.0593477	0.379817	0.321776	0.574618	1.49594	12	NPC2,LDLR,STARD4,NPC1
microtubule_anchoring	GO_Biological_Process_2021	HSC	0.0591472	0.379817	0.216543	-0.69856	-1.43332	8	BICD1,PCM1,CLASP1,CLASP2,BCCIP,PEX14,GCC2
negative_regulation_of_CD4-positive,_alpha-beta_T_cell_activation	GO_Biological_Process_2021	HSC	0.0604782	0.379817	0.216543	-0.716565	-1.41887	7	RUNX1,HMGB1,VSIR
negative_regulation_of_intrinsic_apoptotic_signaling_pathway_in_response_to_DNA_damage_by_p53_class_mediator	GO_Biological_Process_2021	HSC	0.0597826	0.379817	0.213928	-0.649269	-1.44591	12	CD74,KDM1A,MARCHF7,BCL2
negative_regulation_of_neuron_projection_development	GO_Biological_Process_2021	HSC	0.0593004	0.379817	0.321776	0.46899	1.5012	29	APOE,NLGN1,RAB29,CBFA2T2,EPHA4
nucleoside_triphosphate_biosynthetic_process	GO_Biological_Process_2021	HSC	0.058908	0.379817	0.222056	-0.769873	-1.4085	5	AK3,AK4
polarized_epithelial_cell_differentiation	GO_Biological_Process_2021	HSC	0.0590659	0.379817	0.216543	-0.691252	-1.44204	9	CDC42,MSN,RHOA,EZR
positive_regulation_of_cell-matrix_adhesion	GO_Biological_Process_2021	HSC	0.0604113	0.379817	0.206588	-0.567365	-1.43539	22	LIMS1,UTRN,RAC1,ROCK1,CDK6,MAP4K4,S100A10,CCL28,RIN2,GFUS,CIB1
positive_regulation_of_epithelial_cell_proliferation	GO_Biological_Process_2021	HSC	0.059466	0.379817	0.202072	-0.501705	-1.41835	43	MDK,HMGB2,PIK3CD,AKT3,JAML,XBP1,EGFL7,SRSF6,NME1
positive_regulation_of_leukocyte_migration	GO_Biological_Process_2021	HSC	0.0585831	0.379817	0.216543	-0.6725	-1.45112	10	MDK
regulation_of_DNA_recombination	GO_Biological_Process_2021	HSC	0.0594059	0.379817	0.204295	-0.53093	-1.43384	32	H1-4,ZRANB3,SPIDR,H1-3,THOC1,MSH2,MSH6,KDM1A,CHEK1,RAD50,SETD2,SMARCAD1
regulation_of_cell_cycle_process	GO_Biological_Process_2021	HSC	0.0595099	0.379817	0.197822	-0.458626	-1.38025	65	CDC42,KIF13A,CSNK2A1,HMGA2,CALM3,PRPF40A,NUMA1,CHEK1,SETD2,PIK3C3,KIF11,AHCTF1,CALM2,TXLNG,BCL2L1,MYO19,APC,CDK13,CTNNB1,CCP110,ENTR1,DAPK3,SH3GLB1,PIN1,DYNC1H1,MARK4
regulation_of_cytokinesis	GO_Biological_Process_2021	HSC	0.0600962	0.379817	0.199915	-0.480903	-1.39554	49	CDC42,SVIL,KIF13A,RHOA,CENPV,CALM3,PRPF40A,CUL3,SETD2,PIK3C3,AHCTF1,CALM2,PKN2,SPAST,CDC14B,BCL2L1,MYO19,CCP110,ENTR1,SH3GLB1,PIN1,BIRC6,CDC14A,PRKCE,CSPP1
regulation_of_macrophage_cytokine_production	GO_Biological_Process_2021	HSC	0.0604782	0.379817	0.216543	-0.716069	-1.41788	7	CD74,IRAK3,LAPTM5
regulation_of_microtubule_depolymerization	GO_Biological_Process_2021	HSC	0.0602883	0.379817	0.208955	-0.600153	-1.4441	17	FGF13,ATXN7,MAP1A,TAOK1,CLASP1,CLASP2,HDGFL3,CIB1,APC,CAMSAP2
regulation_of_vascular_associated_smooth_muscle_cell_apoptotic_process	GO_Biological_Process_2021	HSC	0.0603448	0.379817	0.21925	-0.769622	-1.40804	5	DNMT1,E2F3
serine_family_amino_acid_biosynthetic_process	GO_Biological_Process_2021	HSC	0.0604396	0.379817	0.213928	-0.688944	-1.43723	9	PSAT1,PHGDH,SEPHS1,SEPHS2,PSPH
skeletal_muscle_organ_development	GO_Biological_Process_2021	HSC	0.0585831	0.379817	0.216543	-0.67316	-1.45254	10	SVIL,BASP1,MYL6,MYL6B
tetrahydrofolate_metabolic_process	GO_Biological_Process_2021	HSC	0.0585831	0.379817	0.216543	-0.670259	-1.44628	10	MTHFD2,TYMS,MTHFD1L,MTHFD2L
Fc-epsilon_receptor_signaling_pathway	GO_Biological_Process_2021	HSC	0.0606061	0.38006	0.191892	-0.415941	-1.33402	100	LYN,VAV3,SOS1,PPP3CA,SYK,PSMB1,LCP2,GRB2,RAC1,TAB2,PSMA3,PIK3CB,PSMC5,PSMD4,PSME1,CUL1,PSMB10,BTK,PSMC1,PSMA2,PSMA5,PAK2,FCER1A,PSMB4,PSMB7,NFATC2,PSMB9,GAB2,PPP3R1,PRKCQ,BTRC,PSMC6,NFKB1,PSMA6,PSMB3,MAPK8,PIK3R1
chondroitin_sulfate_proteoglycan_biosynthetic_process	GO_Biological_Process_2021	HSC	0.0609756	0.381815	0.2114	-0.656129	-1.43765	11	CHST11,XYLT1,CHST13,CHST12,CHSY1
cardiac_ventricle_development	GO_Biological_Process_2021	HSC	0.0618847	0.384118	0.213928	-0.715009	-1.41579	7	MATR3,TMEM65,HECTD1,ENG,MDM4
nucleoside_catabolic_process	GO_Biological_Process_2021	HSC	0.0618847	0.384118	0.213928	-0.714208	-1.4142	7	NT5C3A,NT5C,NT5M,DERA,TYMP
positive_regulation_of_T_cell_mediated_immunity	GO_Biological_Process_2021	HSC	0.0616967	0.384118	0.204295	-0.575125	-1.42983	20	HLA-DRA,HLA-E,HLA-DRB1,CYRIB,IL1B
regulation_of_DNA_damage_checkpoint	GO_Biological_Process_2021	HSC	0.0618132	0.384118	0.2114	-0.687397	-1.434	9	DDX39B,THOC1
regulation_of_cardiac_muscle_cell_action_potential_involved_in_regulation_of_contraction	GO_Biological_Process_2021	HSC	0.0617816	0.384118	0.216543	-0.76736	-1.4039	5	FGF13,AKAP9,ATP2A2
regulation_of_endocytic_recycling	GO_Biological_Process_2021	HSC	0.061779	0.384118	0.321776	0.641057	1.46592	8	SORL1,INPP5F
negative_regulation_of_protein_metabolic_process	GO_Biological_Process_2021	HSC	0.0625989	0.387986	0.287805	0.493883	1.62835	33	APOE,CYP51A1,LDLR,HMGCR,SNX3,PFDN6,PRNP
DNA_conformation_change	GO_Biological_Process_2021	HSC	0.0632571	0.388383	0.206588	-0.634524	-1.46022	14	HMGB2,HMGB1,NAA10,TOP1,HHEX
L-serine_metabolic_process	GO_Biological_Process_2021	HSC	0.0632737	0.388383	0.208955	-0.695493	-1.42702	8	PSAT1,PHGDH
autophagy_of_mitochondrion	GO_Biological_Process_2021	HSC	0.0633863	0.388383	0.287805	0.492752	1.62462	33	SQSTM1,GABARAP,MAP1LC3B,FUNDC2,BNIP3,PINK1,MAP1LC3A,FUNDC1,ATG3,ULK2,AMBRA1
maintenance_of_protein_localization_in_endoplasmic_reticulum	GO_Biological_Process_2021	HSC	0.0633927	0.388383	0.287805	0.648527	1.60065	10	INSIG1,KDELR2
positive_regulation_of_interleukin-1_production	GO_Biological_Process_2021	HSC	0.0630408	0.388383	0.197822	-0.537293	-1.43443	29	PYCARD,NLRP1,STAT3,APP,HMGB1,STMP1,CARD8,IL16
regulation_of_extracellular_matrix_disassembly	GO_Biological_Process_2021	HSC	0.0632737	0.388383	0.208955	-0.695559	-1.42716	8	CST3,DPP4,CLASP1,CLASP2,FSCN1,TGFB1,MELTF
regulation_of_lipoprotein_lipase_activity	GO_Biological_Process_2021	HSC	0.0628724	0.388383	0.287805	0.640512	1.46468	8	HDAC9,APOC1
regulation_of_platelet_activation	GO_Biological_Process_2021	HSC	0.0632142	0.388383	0.287805	0.651086	1.64348	11	APOE,PLEK,TEC
negative_regulation_of_extracellular_matrix_organization	GO_Biological_Process_2021	HSC	0.0635838	0.388994	0.213928	-0.748012	-1.42753	6	CST3,DPP4
regulation_of_cellular_amine_metabolic_process	GO_Biological_Process_2021	HSC	0.0637019	0.389158	0.193813	-0.482772	-1.38898	47	PSMB1,ODC1,PSMA3,PSMC5,PSMD4,PSME1,PSMB10,PSMC1,PSMA2,PSMA5,PSMB4,PSMB7,PSMB9,PSMC6,PSMA6,PSMB3,PSMA7,PSME4,PSMD8,PSMA4,AZIN1,OAZ2,PSMA1
mRNA_export_from_nucleus	GO_Biological_Process_2021	HSC	0.0638298	0.38938	0.186433	-0.415503	-1.33223	99	DDX39B,SRSF5,SRSF3,PABPN1,THOC1,HNRNPA2B1,TPR,SRSF2,IWS1,SRSF6,HHEX,WDR33,SRSF11,RANBP2,SRSF4,THOC2,FIP1L1,UPF3B,EIF4E,NUP214,EIF4A3,RNPS1,SARNP,NUP58,SRSF7,NUP98,SLBP,SRSF9,U2AF1,NUP160,FYTTD1,SMG1,CDC40
iron_ion_homeostasis	GO_Biological_Process_2021	HSC	0.0640606	0.390229	0.287805	0.41251	1.44061	39	FTL,FTH1,ISCU,B2M,ATP6V1G1,ATP6AP1,ATP6V0D1
NIK_NF-kappaB_signaling	GO_Biological_Process_2021	HSC	0.0644783	0.390499	0.190023	-0.457446	-1.37593	64	PSMB1,PSMA3,PSMC5,PSMD4,PSME1,CUL1,PSMB10,PSMC1,PSMA2,PSMA5,PSMB4,PSMB7,PSMB9,BTRC,PSMC6,PSMA6,PSMB3,PSMA7,DICER1,PSME4,PSMD8,PSMA4,REL
negative_regulation_of_response_to_external_stimulus	GO_Biological_Process_2021	HSC	0.0644394	0.390499	0.287805	0.383798	1.40114	54	APOE,CD109,RORA,IFI16,MAPKBP1,KLF4,SELENOS,INPP5F
negative_regulation_of_transcription_by_RNA_polymerase_II	GO_Biological_Process_2021	HSC	0.0644512	0.390499	0.175204	-0.334865	-1.20239	422	ARID5B,PARP1,MACROH2A1,RUNX1,ENO1,FOXP1,HNRNPU,SMARCA2,CIITA,TAF7,ZEB2,CXXC5,GFI1B,ETS2,STAT3,URI1,NSD1,N4BP2L2,MAX,CBX5,HMGA2,NCOR1,ZNF75A,HMGB1,DRAP1,YEATS2,MAP2K5,TPR,EID1,CIR1,ZNF439,ORC2,TRIM33,KDM1A,PSEN1,MACROH2A2,CALR,NEDD4,KDM1B,ATRX,HDAC8,HDAC1,HHEX,PRKN,UBE2D3,TGIF2,TBL1X,EZH2,PEX2,LARP7,MIER1,MZF1,SUMO1,CHD8,SP100,ATXN1,IMPACT,ETV6,REST,ZNF529,CREBBP,RTF1,CNOT2,SFPQ,JDP2,CUX1,KLF12,NK…
nucleosome_assembly	GO_Biological_Process_2021	HSC	0.0642769	0.390499	0.195789	-0.530274	-1.41569	29	MACROH2A1,ANP32B,HMGB2,NASP,ATRX,NAP1L4,RSF1,KAT6B,RBBP4,UBN1
plasma_membrane_repair	GO_Biological_Process_2021	HSC	0.0646552	0.390499	0.2114	-0.766027	-1.40146	5	MYH9,SYTL4
pyrimidine_deoxyribonucleotide_biosynthetic_process	GO_Biological_Process_2021	HSC	0.0646552	0.390499	0.2114	-0.766029	-1.40146	5	DUT,TYMS
SCF-dependent_proteasomal_ubiquitin-dependent_protein_catabolic_process	GO_Biological_Process_2021	HSC	0.0650407	0.391163	0.188204	-0.441939	-1.35415	75	PSMB1,PSMA3,PSMC5,PSMD4,PSME1,CUL1,PSMB10,PSMC1,PSMA2,PSMA5,PSMB4,PSMB7,CUL4A,PSMB9,FBXL17,FBXL13,FBXL20,BTRC,FBXL4,PSMC6,PSMA6,PSMB3,CUL5,PSMA7,PSME4,PSMD8,PSMA4,PSMA1,FBXO6,PSMC3,FBXO4,PSMD12,FBXW7,CUL2,FBXL3,PSMB8
autophagy_of_peroxisome	GO_Biological_Process_2021	HSC	0.0649997	0.391163	0.287805	0.559124	1.4556	12	SQSTM1,MAP1LC3B
regulation_of_nucleocytoplasmic_transport	GO_Biological_Process_2021	HSC	0.0650407	0.391163	0.204295	-0.652628	-1.42998	11	KHDRBS1,TPR,NEDD4,RBM4,NUP214
female_gamete_generation	GO_Biological_Process_2021	HSC	0.0653951	0.392186	0.204295	-0.660743	-1.42575	10	MDK
regulation_of_canonical_Wnt_signaling_pathway	GO_Biological_Process_2021	HSC	0.0653105	0.392186	0.179782	-0.375971	-1.2735	159	MDK,MLLT3,RNF220,CDK14,ZEB2,GNAQ,UBR5,PSMB1,GPC5,PSMA3,PSMC5,PSMD4,INVS,PSME1,PSEN1,PSMB10,HDAC1,HHEX,PRKN,TBL1X,PSMC1,PSMA2,PSMA5,CHD8,USP47,CCNY,CUL3,STK4,PSMB4,KANK1,PSMB7,UBAC2,TMEM131L,PSMB9,TLE5,USP34,CSNK1G1,ZNRF3,BTRC,PSMC6,PPP1CA,NFKB1,PSMA6,CYLD,TNKS,PSMB3,LIMD1,SFRP4,PSMA7,PSME4,APC,PSMD8,CCDC88C,PSMA4,WWTR1,CSNK1E,CTNNB1,RUVBL2,MAD2L2,DAPK3,SIAH2,TGFB1,PSMA1,PIN1,RUVBL1,OTULIN,CSNK1A1…
MyD88-independent_toll-like_receptor_signaling_pathway	GO_Biological_Process_2021	HSC	0.065787	0.393429	0.287805	0.487649	1.47819	23	LY96,UBA52,RPS27A,CHUK
TRIF-dependent_toll-like_receptor_signaling_pathway	GO_Biological_Process_2021	HSC	0.065787	0.393429	0.287805	0.487649	1.47819	23	LY96,UBA52,RPS27A,CHUK
positive_regulation_of_type_2_immune_response	GO_Biological_Process_2021	HSC	0.0659341	0.393755	0.204295	-0.681526	-1.42175	9	CD74,IL18,CD81,NLRP3
double-strand_break_repair_via_homologous_recombination	GO_Biological_Process_2021	HSC	0.0665111	0.395537	0.186433	-0.449018	-1.3656	70	PARP1,RAD51B,SPIDR,NUCKS1,UBE2N,NSMCE1,RAD21,MCM3,SMC6,SFPQ,CDC7,RAD50,MMS22L,RAD52,MCM4,NBN,REV3L,SMC5,MCM6,ERCC5,RBBP8,YY1,MCM7,INO80,RMI1,NIPBL,NABP2,MCM9,MUS81,MRE11,FANCM,XRCC1,BRCA1,MCM5,WRN,RAD51D,MORF4L1
gliogenesis	GO_Biological_Process_2021	HSC	0.0663941	0.395537	0.287805	0.684463	1.64896	9	NFIB,ANXA1,CDH2
regulation_of_interleukin-1_beta_production	GO_Biological_Process_2021	HSC	0.0665025	0.395537	0.191892	-0.525114	-1.42611	33	FOXP1,PYCARD,NLRP1,STAT3,APP,STMP1,CARD8,GSTP1
positive_regulation_of_protein_import_into_nucleus	GO_Biological_Process_2021	HSC	0.066838	0.396927	0.195789	-0.562109	-1.42209	22	UBR5,TPR,RBM22,PSEN1,HCLS1,IPO5,PIK3R1,HDAC3,TRIM28,TGFB1,DMAP1,JUP,EFCAB7
Fc_receptor_signaling_pathway	GO_Biological_Process_2021	HSC	0.0671892	0.398076	0.181383	-0.412294	-1.32679	101	LYN,VAV3,SOS1,PPP3CA,SYK,PSMB1,LCP2,GRB2,RAC1,TAB2,PSMA3,PIK3CB,PSMC5,PSMD4,PSME1,CUL1,PSMB10,BTK,PSMC1,PSMA2,PSMA5,PAK2,FCER1A,PSMB4,PSMB7,NFATC2,PSMB9,GAB2,PPP3R1,PRKCQ,BTRC,PSMC6,NFKB1,PSMA6,PSMB3,MAPK8,PIK3R1
acetyl-CoA_metabolic_process	GO_Biological_Process_2021	HSC	0.0672605	0.398076	0.287805	0.554899	1.4446	12	HMGCS1,ACACA,PMVK,ACLY
regulation_of_microglial_cell_activation	GO_Biological_Process_2021	HSC	0.067312	0.398076	0.287805	0.794963	1.58659	5	LDLR,GRN,STAP1
regulation_of_blood_vessel_endothelial_cell_migration	GO_Biological_Process_2021	HSC	0.0675523	0.398942	0.287805	0.42701	1.46169	36	APOE,TMSB4X,GADD45A,RGCC
regulation_of_activated_T_cell_proliferation	GO_Biological_Process_2021	HSC	0.0679348	0.400646	0.199915	-0.644573	-1.43546	12	PYCARD,HMGB1,IL18,IL27RA,RC3H1,TMIGD2,PRKAR1A
lamellipodium_organization	GO_Biological_Process_2021	HSC	0.0682415	0.401343	0.195789	-0.58406	-1.41935	18	ARHGEF6,CCDC88A,RAC1,GOLPH3,SPATA13,CARMIL1,PARVB,ABLIM1,CYFIP1
positive_regulation_of_leukocyte_chemotaxis	GO_Biological_Process_2021	HSC	0.0682415	0.401343	0.195789	-0.584292	-1.41992	18	MDK,PTK2,HMGB1,CALR,ANO6,C1QBP,ZNF580
polyamine_biosynthetic_process	GO_Biological_Process_2021	HSC	0.0687151	0.402381	0.287805	0.703475	1.56817	7	SAT2,SAT1,SMOX
positive_regulation_of_protein_polymerization	GO_Biological_Process_2021	HSC	0.0687961	0.402381	0.188204	-0.50165	-1.39232	39	PYCARD,FCHSD2,PFN1,RAC1,AKAP9,NCKAP1L,CLASP1,NUMA1,TOGARAM1,CRACD,ARL2,VASP,DRG1,SLAIN2,CARMIL1,DCTN1,EVL,HCK,NCK1,FES,PRKCE
positive_regulation_of_tumor_necrosis_factor_production	GO_Biological_Process_2021	HSC	0.0687961	0.402381	0.188204	-0.500807	-1.38998	39	CLU,CYBA,HLA-E,PYCARD,STAT3,APP,SYK,HMGB1,PSEN1,DHX9,PTPN11,RIPK1,TLR2
regulation_of_collagen_biosynthetic_process	GO_Biological_Process_2021	HSC	0.0687758	0.402381	0.199915	-0.686634	-1.40885	8	RUNX1,CIITA,VIM,SUCO
establishment_of_Golgi_localization	GO_Biological_Process_2021	HSC	0.068917	0.402536	0.202072	-0.697631	-1.38138	7	CDC42
insulin_receptor_signaling_pathway	GO_Biological_Process_2021	HSC	0.0690154	0.402558	0.287805	0.388628	1.41067	51	ATP6V1F,ATP6V0C,ATP6V0B,ATP6V0E1,FER,ATP6V1E1,RHOQ,ATP6V1G1,ATP6AP1,ATP6V0A1,ATP6V0D1,ATP6V1B2,ATP6V1D,ATP6V1A
DNA_replication	GO_Biological_Process_2021	HSC	0.0691244	0.402643	0.181383	-0.435377	-1.34543	78	PCLAF,DUT,SET,ORC2,MCM3,TOP1,RFC1,WRNIP1,NT5M,CDC7,CHEK1,RAD50,POLE,MCM4,NBN,REV3L,BAZ1A,POLA1,POLE2,ATM,MCMBP,FAM111A,MCM6,RBMS1,RBBP8,POLD4,MCM7,CDK2AP1,RMI1,ORC4,KAT7,RFC3,ORC3,TOPBP1,ORC5,POLG2,MCM9,RAD17
positive_regulation_of_telomere_maintenance	GO_Biological_Process_2021	HSC	0.0693569	0.402937	0.190023	-0.539001	-1.40608	26	HNRNPD,HNRNPA2B1,ATRX,NEK7,PKIB,RAD50,MAP3K4,NBN,PRKCQ,TNKS,ATM
protein_localization_to_microtubule	GO_Biological_Process_2021	HSC	0.0693642	0.402937	0.204295	-0.740843	-1.41385	6	HNRNPU
T-helper_cell_differentiation	GO_Biological_Process_2021	HSC	0.0708092	0.404428	0.202072	-0.734958	-1.40261	6	FOXP1,HMGB1
mitotic_sister_chromatid_cohesion	GO_Biological_Process_2021	HSC	0.0704607	0.404428	0.195789	-0.65079	-1.42595	11	RAD21,PDS5B,POGZ,RB1,NAA50,PDS5A,NIPBL,MAU2
negative_regulation_of_actin_filament_bundle_assembly	GO_Biological_Process_2021	HSC	0.0708556	0.404428	0.193813	-0.617246	-1.43487	15	PFN1,STMN1,WASF2,PRKN,PAK2,PHLDB2,CLASP1,CLASP2,PIK3R1
negative_regulation_of_pri-miRNA_transcription_by_RNA_polymerase_II	GO_Biological_Process_2021	HSC	0.0707817	0.404428	0.287805	0.700756	1.56211	7	NFIB,NFATC3
positive_regulation_of_mitotic_cell_cycle	GO_Biological_Process_2021	HSC	0.0707733	0.404428	0.191892	-0.590295	-1.42038	17	EIF4EBP1,APP,CUL3,MDM2,EIF4E,PKN2
positive_regulation_of_monocyte_differentiation	GO_Biological_Process_2021	HSC	0.0708092	0.404428	0.202072	-0.735264	-1.4032	6	CD74,HLA-DRB1,ACIN1
positive_regulation_of_smooth_muscle_cell_migration	GO_Biological_Process_2021	HSC	0.0708092	0.404428	0.202072	-0.73525	-1.40317	6	MDK
protein_K48-linked_ubiquitination	GO_Biological_Process_2021	HSC	0.0698795	0.404428	0.184706	-0.472758	-1.37027	50	ZNRF1,UBR5,UBE2R2,UBE2E2,MARCHF6,KLHL3,UBE2E1,BFAR,PRKN,UBE2D3,CUL3,UBE3A,RNF34,RNF216,UBE2E3,TTC3
regulation_of_cartilage_development	GO_Biological_Process_2021	HSC	0.0708092	0.404428	0.202072	-0.738354	-1.4091	6	MDK
regulation_of_cholesterol_esterification	GO_Biological_Process_2021	HSC	0.0702599	0.404428	0.287805	0.792362	1.5814	5	APOE,STARD4,APOC1,LAMTOR1
regulation_of_microtubule_polymerization	GO_Biological_Process_2021	HSC	0.069797	0.404428	0.190023	-0.534308	-1.39609	27	RAC1,AKAP9,STMN1,DYRK1A,CLASP1,NUMA1,TOGARAM1,ARL2,DRG1,SLAIN2,CAMSAP2,DCTN1,ABL1,CLIP3,SNCA,FES
regulation_of_protein_processing	GO_Biological_Process_2021	HSC	0.0700549	0.404428	0.197822	-0.674309	-1.4067	9	RUNX1,RHBDD1
[truncated: 3,513 more rows]
