# Supplementary material for: Inhibiting ferroptosis enhances ex vivo expansion of human haematopoietic stem cells
Source: Nat Cell Biol. 2025 Nov 18;27(12):2214–24. doi: 10.1038/s41556-025-01814-7 (PMC12680438; doi:10.1038/s41556-025-01814-7)
Supplement: Supplementary file 3 — List of samples sequenced for clonal hematopoiesis mutation amplicons. [file 41556_2025_1814_MOESM3_ESM.xlsx]

## Sheet: Sample code
Extended Data Table 2. List of samples sequenced for clonal hematopoiesis mutation amplicons.
Donor	Experiment	Timepoint	Sample Code number (#)
	Exp 13
CB_52	UT	DAY 10	1
CB_52	Lp-1	DAY 10	2
CB_52	UT	DAY 25	3
CB_52	Lp-1	DAY 25	4
	EXP 14
CB_50	UT 1	DAY 7	5
CB_44	UT 2	DAY 7	6
CB_50	Lp-1 1	DAY 7	7
CB_44	Lp-1 2	DAY 7	8
CB_50	UT 1	DAY 17	9
CB_50	Lp-1 1	DAY 17	10
CB_44	Lp-1 2	DAY 17	11
	EXP 17
CB_72	UT	DAY 8	12
CB_72	Lp-1	DAY 8	13
CB_72	UT	DAY 21	14	Sequencing failed
CB_72	Lp-1	DAY 21	15

## Sheet: VANTAGE-Seq
VANTAGE_sample_id	Sample	Chromosome	Region	Type	Effect	Reference	Allele	Count	Coverage	Frequency as estimated by Mutect2	In_WL	Comment	Gene	Transcript	Amino acid change
11713-PVG-01	VS-1	17	7673751	SNV	missense_variant	C	T	489	1144	0.433	0	Likely germline as it's present in VS 1-4	TP53	NM_001126112.3	290R/H
11713-PVG-01	VS-1	20	32434639	Insertion	frameshift_variant	-	G	51	740	0.064	1	PCR artifact	ASXL1	NM_015338.6	642-643-/X
11713-PVG-03	VS-3	20	32434639	Insertion	frameshift_variant	-	G	20	331	0.056	1	PCR artifact	ASXL1	NM_015338.6	642-643-/X
11713-PVG-04	VS-4	17	7673751	SNV	missense_variant	C	T	368	861	0.426	0	Likely germline as it's present in VS 1-4	TP53	NM_001126112.3	290R/H
11713-PVG-04	VS-4	20	32434639	Insertion	frameshift_variant	-	G	32	558	0.054	1	PCR artifact	ASXL1	NM_015338.6	642-643-/X
11713-PVG-04	VS-4	X	120254390	SNV	synonymous_variant	G	A	6	586	0.013	0	Very low VAF	ZBTB33	ENST00000326624	325K/K
11713-PVG-07	VS-7	15	90088686	Insertion	frameshift_variant	-	C	37	1566	0.019	1	PCR artifact	IDH2	NM_002168.4	145-146-/X
11713-PVG-09	VS-9	15	90088686	Insertion	frameshift_variant	-	C	34	545	0.058	1	PCR artifact	IDH2	NM_002168.4	145-146-/X
11713-PVG-09	VS-9	17	76736874	Insertion	frameshift_variant	-	G	20	590	0.032	1	Likely PCR artifact, supported by reads in othe samples	SRSF2	NM_003016.4	96P/PX
11713-PVG-09	VS-9	20	32434639	Insertion	frameshift_variant	-	G	43	402	0.102	1	PCR artifact	ASXL1	NM_015338.6	642-643-/X
11713-PVG-09	VS-9	6	43369118	Deletion	inframe_deletion	GGCGGGGACGGGGAGACGCGACGACCCCGT	-	11	1138	0.012	0	Likely PCR artifact, supported by reads in othe samples	ZNF318	ENST00000361428	73-83PRGRRVSPSPP/P
11713-PVG-10	VS-10	20	32434639	Insertion	frameshift_variant	-	G	41	523	0.072	1	PCR artifact	ASXL1	NM_015338.6	642-643-/X
11713-PVG-13	VS-13	15	90088686	Insertion	frameshift_variant	-	C	53	2170	0.02	1	PCR artifact	IDH2	NM_002168.4	145-146-/X
11713-PVG-15	VS-15	15	90088686	Insertion	frameshift_variant	-	C	53	1366	0.034	1	PCR artifact	IDH2	NM_002168.4	145-146-/X
