# Supplementary material for: Inhibiting ferroptosis enhances ex vivo expansion of human haematopoietic stem cells
Source: Nat Cell Biol. 2025 Nov 18;27(12):2214–24. doi: 10.1038/s41556-025-01814-7 (PMC12680438; doi:10.1038/s41556-025-01814-7)
Supplement: Supplementary file 4 — Sequences of all gRNAs and primers used in this study. [file 41556_2025_1814_MOESM4_ESM.xlsx]

## Sheet: gRNAs
Locus	Sequence
AAVS1	GGGGCCACUAGGGACAGGAU
BCL11A +58 enhancer	CTAACAGTTGCTTTTATCAC
CD33	CCACTCACCTGCCCACAGCA

## Sheet: Sanger
GENE name:	Fw seq	Rev seq
BCL11A (DHS +58)	CACCCTGGAAAACAGCCTGA	CACACGGCATGGCATACAAA
AAVS1	TTCGGGTCACCTCTCACTCC	GGCTCCATCGTAAGCAAACC

## Sheet: qPCR
GENE name:	Fw seq	Rev seq
ACTB	cagccatgtacgttgctatcca	tcaccggagtccatcacgat
GPX4	GTTTTCCGCCAAGGACATCG	CAGCAGCCCACCTGCTTC
BCL11A	AACCCCAGCACTTAAGCAAA	GGAGGTCATGATCCCCTTCT
HBB	CTGAGGAGAAGTCTGCCGTTA	AGCATCAGGAGTGGACAGAT
HBG	TGGATGATCTCAAGGGCAC	TCAGTGGTATCTGGAGGACA
HMGCS1	CTTCAGGTTCTGCTGCTGTG	CAGAAGAACTTACGCTCGGC
HMGCR	GCCCTCAGTTCCAACTCACA	CAAGCTGACGTACCCCTGAC
SQLE	AGTTCGCCCTCTTCTCGGAT	GGTTCCTTTTCTGCGCCTCC
CYP51	GCAACCTCTTGTCCATGCTG	TATGGAGGACTTTTCACCCCTG
DHCR7	AAAGCCGCCCAGCTCTATAC	TACTTGTTCACAACCCCTGC
SC5D	GGTTGGTTAGCGAGTGCCC	GATCCATCACTTAGCCCCTGC
RPL5	GGTGCCTTCACCTGCTATT	CGTTTGGTACTGTGAGGGATAG
RPL6	TCAGCCGCTAAATCCAAGG	CGAGGCACATCTTCAGTAGG
RPS7	CCGGCTCATAAAGGTTCATTTG	TTGCCCGTGAGCTTCTTATAG
RPL15	TTCCTAAGGGTGCAACTTACG	ACCAACCCAGTAAGAATTCAGG
RPL23	ACTGCTCAATGACTGGCTATAC	CCTCCGAAAGTGTTGGGATTA
RPL24	AACGAGAACAAGCTATCAGGG	AAACTTTCACAGGCTTCACAATC
RPS18	CTTTGCCATCACTGCCATTAAG	ATCACACGTTCCACCTCATC
