# Supplementary material for: Inhibiting ferroptosis enhances ex vivo expansion of human haematopoietic stem cells
Source: Nat Cell Biol. 2025 Nov 18;27(12):2214–24. doi: 10.1038/s41556-025-01814-7 (PMC12680438; doi:10.1038/s41556-025-01814-7)
Supplement: Supplementary file 5 — Statistical source data. [file 41556_2025_1814_MOESM5_ESM.xlsx]

## Sheet: Figure 1
Figure 1b
	Alive									Dead
-	87.1	88	86.8	95.3	95.3	95	89.6	90.6	91.2	12.8	11.9	13.1	4.58	4.54	4.89	10.3	9.27	8.67
0.1	90.6	91	88.4							9.34	8.97	11.5
0.5	89.6	90.5	89.3							10.3	9.4	10.6
1	89.6	89.7	89							10.4	10.2	10.9
5	88.6	88.9	86.8							11.3	11	13.2
10	86.6	87.3	86.3	91.8	94.5	93	83.9	83.7	83.3	13.3	12.6	13.6	8.03	5.32	6.87	16	16.1	16.6
25	88.9		57	71.7	72.1					10.9		42.8	28.1	27.8
Figure 1c
-	0.1	0.5	1	5	10	25		Student's t-test	UT vs 10	0.0006
0.016586	0.0112794	0.0209119	0.0344093	0.0947865	0.131891	1.07503			UT vs 25	0.0089
0.0395753	0.0202717	0.0316268	0.0383101	0.107886	0.157933	0.917808
0.0162969	0.00930055	0.015993	0.0192412	0.073707	0.131602	0.506268
Figure 1d
-	Lip-1		One sample t-test	UT vs Lip-1	0.0059
1	7.84285
1	4.04408
1	8.11054
1	2.9566
1	2.78164
1	1.64185
1	2.26981
1	3.87589
1	2.20649
Figure 1e
	Alive						Dead
-	90.9	87.5	93.6	94	91.7	90.2	8.57	12.4	6.19	6	8.3	9.66
1	85.8	85		95.3	93.5		13.4	15		4.7	6.5
5	88.1	89		94.7	93.7		11.4	10.9		5.3	6.3
10	88.2	86.8	94.8	94.5	93	84.9	11.2	13.1	5.01	5.5	7	15
25		79.6		89.9	91.3	85.7		20.3		10.1	8.7	14.1
Figure 1f
-	1	5	10	25		Student's t-test	UT vs 10	0.0361
0	0	0.00881185	0.00792645				UT vs 25	0.0065
0.033019	0.0763176	0.112747	0.169676	0.365695
0.0583996			0.130246
0.0108223	0.0145552	0.0310582	0.0370291	0.0646624
0.0455244	0.0492707	0.0610071	0.122683	0.22158
0.0326957			0.0956401	0.440561
Figure 1g
-	Lip-1		One sample t-test	UT vs Lip-1	0.0312
1	7.92645
1	5.13872
1	2.23025
1	3.42154
1	2.69489
1	2.92516
