# Supplementary material for: Inhibiting ferroptosis enhances ex vivo expansion of human haematopoietic stem cells
Source: Nat Cell Biol. 2025 Nov 18;27(12):2214–24. doi: 10.1038/s41556-025-01814-7 (PMC12680438; doi:10.1038/s41556-025-01814-7)
Supplement: Supplementary file 6 — Statistical source data. [file 41556_2025_1814_MOESM6_ESM.xlsx]

## Sheet: Figure 2
Figure 2b
-	Lip-1		Student's t-test	UT vs Lip-1	0.0069
0.359265	1.19527
0.838215	1.6806
0.814269	1.60852
0.795257	2.20183
Figure 2c
-	Lip-1		Student's t-test	UT vs Lip-1	0.0007
0.288299	0.770864
0.521124	0.800782
0.409858	0.853493
0.438801	0.986552
Figure 2d
-	Lip-1		Student's t-test	UT vs Lip-1	0.0035
0.00407181	0.225196
0	0.141437
0.00293355	0.104113
0.0012742	0.0937888
Figure 2e
-	Lip-1		One Sample t-test	UT vs Lip-1	0.0072
1	55.3062
1	48.2136
1	35.4904
1	73.6064
