# Supplementary material for: Inhibiting ferroptosis enhances ex vivo expansion of human haematopoietic stem cells
Source: Nat Cell Biol. 2025 Nov 18;27(12):2214–24. doi: 10.1038/s41556-025-01814-7 (PMC12680438; doi:10.1038/s41556-025-01814-7)
Supplement: Supplementary file 7 — Statistical source data. [file 41556_2025_1814_MOESM7_ESM.xlsx]

## Sheet: Figure 3
Figure 3b
weeks	Untreated												Lip-1
4	0	0.011	0.015	0.033	0.22	0.24	0.18	0.23	0.079	0	0.15	0.16	0.066	0.077	0.086	0.011	0.07	0.19	0.33	0.38	0.52	0.038	0.039	0.096	0.22
8	0.5	0.2	0.018	0.62	1.16	0.51	0.78	0.78	0.015	0.0051	0.32	1.53	0.91	0.7	1.15	1.36	0.81	0.36	1.22	0.65	1.17	0.026	0.022	0.59	0.91		Linear mixed-effects model	UT vs Lip-1 (15w)	0.00136
12	6.12	1.61	0.011	5.2	2.34	2.12	1.41	1.41		0	0.21	1.67	10.6	8.48	3.07	10.8	3.55	6.05	2.34	2.45	3.02	0.14	3.87	6.03	4.35
15	5.81	8.7	16.2	0	4.87	1.51	2.85	2.33			0.34	2.54	21.9	26.5	10.6	18.9	5.66	7.41	5.52	6.6	16.4		6.13	10.4	6.31
Figure 3c							Figure 3d
-	Lip-1		Linear mixed-effects model	UT vs Lip-1	0.000811969		-	Lip-1		Linear mixed-effects model	UT vs Lip-1	8.06244e-06
46.4	84.6						0.923847	1.63778
70.8	91						1.15527	1.41108
0.24	87.9						0.014411	1.54657
70.4	79.9						1.07173	1.73791
72	76.8						1.35848	2.34011
63	73.9						1.19652	2.78163
43.4	70.4						1.37338	1.9939
59.9	76.1						0.986185	2.00297
	86.2							2.20347
33.5	58.1						0.0868344	2.96023
7.9	45						0.41673	1.6123
	62.3							2.04406
Figure 3e
-	Lip-1
26	31	Donor 1
20	23
21	37
1	23
2	52
17	52		Linear mixed-effects model	UT vs Lip-1	0.0004072707
44	57	Donor 2
29	44
16	55
45	60
	69
Figure 3g
	Untreated					Lip-1						Mann-Whitney test	UT vs Lip-1 (12w)	0.0159
6	0.15	0.00703	0.00478	0	0.0092	0.083	0.59	0.19	0.08	0.19
9	0.74	0	0	0.05	0.083	0.27	2.72	0.56	1	0.19
12	0.42	0.027	0.062	0.068	0.31	0.37	2.39	1.19	0.54	1.28
Figure 3h
-	Lip-1		Mann-Whitney test	UT vs Lip-1	0.0373678
38.6	4.99
0.15	35.6
9.64	34.3
0.085	35
1.83	39.4
Figure 3i
-	Lip-1		Mann-Whitney test	UT vs Lip-1	0.0238
0.58	1.01
0	1.05
0.36	1.63
0	14.9
0.65	0.58
Figure 3k
	Untreated				Lip-1					Mann-Whitney test	UT vs Lip-1 (12w)	0.0286
6	0.021	0.047	0.013	0.039	0.036	0.042	0.025	0
9	0.11	0.16	0.014	0.24	0.76	0.72	0.395	0.345
12	0.2	0.18	0.01669	0.17	0.7	0.79	0.5	0.327
Figure 3l
-	Lip-1		Mann-Whitney test	UT vs Lip-1	0.0286
1.71	19.1
6.9	32.9
1.39	15.99
6.3	10.6
Figure 3m
-	Lip-1		Mann-Whitney test	UT vs Lip-1	0.0286
0.83	2.248
1.86	2.82
1.7	4.44
1.137	3.63
