# Supplementary material for: Inhibiting ferroptosis enhances ex vivo expansion of human haematopoietic stem cells
Source: Nat Cell Biol. 2025 Nov 18;27(12):2214–24. doi: 10.1038/s41556-025-01814-7 (PMC12680438; doi:10.1038/s41556-025-01814-7)
Supplement: Supplementary file 8 — Statistical source data. [file 41556_2025_1814_MOESM8_ESM.xlsx]

## Sheet: Figure 4
Figure 4b
-	Lip-1		Mann-Whitney test	UT vs Lip-1	0.0415
18.7	41.2
15.5	14.9
16.3	37
2.28	27.9
0.00401	3.62
1.54	6.74
1.17	5.31
2.32	3.23
Figure 4c
-	Lip-1		Mann-Whitney test	UT vs Lip-1	0.0284
0	0.67
0	0.33
0	0.48
0	0
0	2.63
0.055	0
0.28	0.55
0.6	0.6
Figure 4d
	Erythroid								Myeloid								Mixed
-	9	4	0	8	1	9	11	27	12	7	0	13	4	8	22	44	0	1	0	0	0	0	1	3
Lip-1	0	28	13	4	1	0	24	23	0	59	27	8	3	3	84	74	0	2	0	0	0	0	9	8
