# Supplementary material for: Inhibiting ferroptosis enhances ex vivo expansion of human haematopoietic stem cells
Source: Nat Cell Biol. 2025 Nov 18;27(12):2214–24. doi: 10.1038/s41556-025-01814-7 (PMC12680438; doi:10.1038/s41556-025-01814-7)
Supplement: Supplementary file 9 — Statistical source data. [file 41556_2025_1814_MOESM9_ESM.xlsx]

## Sheet: Figure 5
Figure 5a
Days	Untreated					Lip-1						Student's t-test	UT vs Lip-1 (Day 14)	0.000145115
0	1	1	1	1	1	1	1	1	1	1
4	5.11111	5.78804	4.76892			4.37989	3.18963	1.33435
7	40.7434	32.8601	27.5944	12.6759	11.66	15.7196	13.2566	9.185	10.89	8.8
10	120.275	81.4931	85.8011	37.8588	37.0011	40.1856	36.1664	23.2687	25.8456	21.3547
14	119.686	114.88	120.809	118.12	75.7782	51.3198	57.2004	40.9529	50.0371	39.9759
Figure 5b								Figure 5c
-	Lip-1		Mann-Whitney test	UT vs Lip-1	0.0123			-	Lip-1		Student's t-test	UT vs Lip-1	0.0465
1	1							1	4.93
2	1							1	2.18
3	1							1	1.4
3	1							1	1.35
3	2
3	2							Figure 5d
3	2							-	Lp-1
3	2							3.64299	2.33776
3	2							3.12955	1.9392
3	2							1.98476	2.1753
3	2
4	2							Figure 5f
4	2							-	Lip-1		One sample t-test	UT vs Lip-1	0.0129
4	2							1	1.53484
4	2							1	1.79376
4	2							1	1.63737
4	2
4	2							Figure 5i
4	2							CD90-		CD90+
4	3							-	Lip-1	-	Lip-1		Student's t-test	UT vs Lip-1 (CD90-)	3.81278e-09
5	3							1.27249	2.81782	0.640825	1.53952			UT vs Lip-1 (CD90+)	0.0141001
5	3							1.26362	2.80547	0.811807	1.66107
5	3							1.25914	2.91991
5	3							1.30846	2.7984
5	3
5	3							Figure 5j
5	3							Day 7					Day 14
6	3							-	0.1	1	5	10	-	0.1	1	5	10		Friedman test	UT vs 7-DHC 10 mM (day 7)	0.0078
6	3							0.988588	1.06009	1.83684	2.97213	4.88977	0.005709	0.0176715	0.0372701	0.130439	0.310949			UT vs 7-DHC 10 mM (day 14)	0.0078
6	3							1.00078	1.52077	1.8807	3.34404	5.08735	0.0215799	0.0271987	0.041374	0.0936387	0.34044
6	3							1.08465	1.76399	2.14927	3.64725	5.5448	0.0203272	0.0209957	0.0373294	0.116911	0.321513
6	3
6	3							Figure 5k
6	3							Day 7					Day 14
7	3							-	0.1	1	5	10	-	0.1	1	5	10		One sample t test	ut vs 1mM (day 7)	0.0108		ut vs 1mM (day 14)	0.0058
7	3							0.966415	1.03632	1.79564	2.90547	4.7801	1	0.844122	1.78029	6.23073	14.8532			ut vs 5mM (day 7)	0.0071		ut vs 5mM (day 14)	0.0132
7	3							0.978338	1.48666	1.83852	3.26903	4.97324	1.03082	1.29921	1.97632	4.47287	16.2619			ut vs 10mM (day 7)	0.0022		ut vs 10mM (day 14)	0.0008
7	3							1.06033	1.72442	2.10107	3.56545	5.42044	0.970974	1.00291	1.78312	5.58452	15.3578
7	3
7	3
7	3
7	3
7	3
7	4
7	4
7	4
7	4
7	4
7	4
7	4
7	4
7	4
7	4
7	4
7	4
7	4
	4
	4
	4
	4
	4
	4
	4
	4
	4
	4
	4
	4
	4
	4
	4
	4
	4
	4
	4
	4
	4
	4
	4
	4
	5
	5
	5
	5
	5
	5
	5
	5
	5
	5
	5
	5
	5
	5
	5
	5
	5
	5
	5
	5
	5
	5
	5
	5
	5
	5
	5
	5
	5
	5
	5
	5
	5
	5
	5
	5
	5
	5
	5
	5
	5
	5
	5
	5
	5
	5
	5
	6
	6
	6
	6
	6
	6
	6
	6
	6
	6
	6
	6
	6
	6
	6
	6
	6
	6
	6
	6
	6
	7
	7
	7
	7
	7
	7
	7
	7
	7
	7
	7
	7
	7
	7
	7
	7
	7
	7
	7
	7
	7
	7
	7
	7
	7
	7
	7
	7
	7
	7
	7
	7
	7
