# Supplementary material for: Inhibiting ferroptosis enhances ex vivo expansion of human haematopoietic stem cells
Source: Nat Cell Biol. 2025 Nov 18;27(12):2214–24. doi: 10.1038/s41556-025-01814-7 (PMC12680438; doi:10.1038/s41556-025-01814-7)
Supplement: Supplementary file 10 — Statistical source data. [file 41556_2025_1814_MOESM10_ESM.xlsx]

## Sheet: Figure 6
Figure 6a
-	Lip-1
42.2	50.5
49.3	52.3
53.5	58.5
63.5	77.3
Figure 6b
-	Lip-1		One sample t-test	UT vs Lip-1	0.0146
1	1.50592
1	1.89127
1	2.41299
1	2.19119
Figure 6c
	CD33-				CD33+
-	9.67	1.78	1.75	1.46	90.3	97.3	97.5	97.7
Lip-1	14.3	0.92	0.65	0.73	85.7	98.6	99	98.9
-	80.6	86.8	86.9	86.4	19.4	12.7	12.5	13.3
Lip-1	83.2	88.9	88.2	88.8	16.8	10.5	11.2	10.7
Figure 6d
-	Lip-1		One sample t-test	UT vs Lip-1	0.0139
1	8.59787
1	8.54926
1	4.46988
1	11.1781
Figure 6e
-	Lip-1
72.4	68.5
84.5	68.3
80.7	66.1
Figure 6f
	Alive			Dead
-	23.6	21.8	23	76.3	78.1	76.9
Lip-1	71.7	72	73.9	28.1	27.9	25.9
Figure 6g
-	Lip-1		Student's t-test	UT vs Lip-1	0.000256476
0.0148806	0.735163
0.0116451	0.863476
0.0237303	0.657683
Figure 6h
-	Lip-1		One sample t-test	UT vs Lip-1	0.0211
1	49.4041
1	74.1491
1	27.7149
Figure 6j
HSC medium		RBC medium			Student's t-test	UT vs Lip-1 (RBC medium)	5.30645e-05
-	Lip-1	-	Lip-1
68.4	69.1	74.4	89
67.2	69.3	73.9	87.5
65.6	70	75.9	88.5
Figure 6k
-	Lip-1		One sample t-test	UT vs Lip-1	0.0067
1	2.51731
1	2.9216
1	3
Figure 6l
	CD71+CD235a-			CD71+CD235a+			CD71-CD235a+			CD71-CD235a-
-	81.1	66.3	71.6	4.19	2.81	4.32	0.051	0.025	0.064	14.7	30.9	24.1
Lip-1	62.2	67.3	61.3	12.8	10.4	10.4	0.21	0.06	0.065	24.8	22.2	28.2
-	49.3	53.4	49	17	9.23	18.1	0.043	0.086	0.029	33.6	37.2	32.8
Lip-1	54.4	57.8	53.8	25.4	20.6	22.6	0.17	0.076	0.16	20.1	21.5	23.4
-	27.9	28.8	25.7	53.6	49	55.4	1.61	2.01	1.21	16.9	20.2	17.7
Lip-1	18.7	19.3	17.9	65.1	58.9	63.4	3.54	7.4	5.99	12.7	14.4	12.7
-	23.1	27.4	22.4	58.3	47.9	59.3	1.44	1.12	0.96	17.1	23.6	17.3
Lip-1	13.2	18.1	14	69.7	66.2	68.5	6.9	4.97	7.79	10.1	10.8	9.68
-	0.6	0.58	0.46	48.7	49.4	46.5	39.3	34.4	39.6	11.4	15.6	13.4
Lip-1	0.84	0.91	0.71	41	41.7	31	47	44.1	54.2	11.1	13.3	14
-	1.32	2.14	0.92	40	42.4	35.9	43.3	30	41.9	15.4	25.4	21.3
Lip-1	0.93	1.38	0.68	36.8	31.8	35.6	52.2	57.4	53.6	10	9.33	10.2
Figure 6m
Not edited		GE
-	Lip-1	-	Lip-1		Kruskal-Wallis test	Not edited vs GE	0.0014
14.9841	9.3179	33.5143	43.4509
13.9629	11.3851	54.6015	50.204
17.8871	11.1111	53.1649	41.0842
Figure 6n
Not edited		GE
-	Lip-1	-	Lip-1		Kruskal-Wallis test	Not edited vs GE	0.0028
24.6	28.3	77.5	77.5
22.8	31.4	58.8	50.7
20.8	24.5	53.5	52.1
