# Supplementary material for: Inhibiting ferroptosis enhances ex vivo expansion of human haematopoietic stem cells
Source: Nat Cell Biol. 2025 Nov 18;27(12):2214–24. doi: 10.1038/s41556-025-01814-7 (PMC12680438; doi:10.1038/s41556-025-01814-7)
Supplement: Supplementary file 11 — Statistical source data and unprocessed blots of data used in Extended Data Fig. 2k. [file 41556_2025_1814_MOESM11_ESM.xlsx]

## Sheet: Extended Data Fig. 2
Extended Data Figure 2a
-	0.1	0.5	1	5	10	25
20.1642	21.4879	20.2675	21.0676	19.6575	16.2906	12.2652
18.4173	20.071	20.7679	20.6897	19.9655	16.2939	11.5424
18.318	19.6317	20.2634	21.2701	18.8183	16.908	10.1483
Extended Data Figure 2b
-	0.1	0.5	1	5	10	25
0.098567	0.125612	0.128689	0.10199	0.088039	0.0759724	0.589357
0.12795	0.129955	0.162597	0.146911	0.178351	0.119265	0.0191664
0.115178	0.0952678	0.111837	0.11241	0.125013	0.115757	0
Extended Data Figure 2c
	Alive			Dead
-	88.9	88.2	87.8	11	11.6	12
0.1	88.7	88.9	87.6	11.1	10.9	12.2
0.5	89.1	88.5	87.9	10.8	11.2	11.9
1	88.4	88.2	87.6	11.4	11.6	12.2
5	87.9	87.1	86.4	11.9	12.7	13.4
10	86.7	87	85.6	13	12.7	14.1
25	85.7	86.2	84.8	14	13.5	14.8
Extended Data Figure 2d
-	0.1	0.5	1	5	10	25
0.0123404	0.0207093	0.0136014	0.0242853	0.020379	0.0228753	0.0415261
0.023553	0.0338167	0.0149057	0.0136473	0.0126871	0.0263031	0.0377134
0.0123822	0.0188533	0.0285665	0.015817	0.0167914	0.0135329
Extended Data Figure 2e
-	0.1	0.5	1	5	10	25		Kruskal-Wallis test	- vs. 10	0.0427
0.0188354	0.0146146	0.0214574	0.0193037	0.0388215	0.044016	0.155641			- vs. 25	0.0165
0.0104575	0.0192358	0.0203601	0.0163947	0.0601731	0.0730923	0.1521
0.0123822	0.016002	0.0185496	0.0195618	0.0244584	0.0467435
Extended Data Figure 2f
-	0.1	0.5	1	5	10	25		One sample t-test	- vs. 10	0.0464
1.44077	1.11791	1.64133	1.47659	2.96956	3.3669	11.9054			- vs. 25	0.008
0.799923	1.4714	1.5574	1.25408	4.60279	5.59102	11.6346
0.947145	1.22404	1.41891	1.49633	1.87088	3.57553
Extended Data Figure 2g
	Alive			Dead
-	87.1	88	86.8	12.8	11.9	13.1
25	91	89.6	88.8	8.93	10.3	11.1
50	89.7	89.4	87.7	10.2	10.5	12.2
100	89.1	87.5	86.5	10.8	12.3	13.4
250	84.5	85.1	83.1	15.4	14.8	16.8
500	45	54.5	44	54.6	45.2	55.7
Extended Data Figure 2h
	CD34+CD45RA-
-	20.1642	18.4173	18.318
25	21.1039	19.8541	20.3627
50	19.6336	19.2308	19.6495
100	19.1509	14.3585	18.0918
250	23.0738	21.5228	22.5312
500	16.208	17.2699	20.1629
Extended Data Figure 2i
	ST-HSCs
-	0.098567	0.12795	0.115178
25	0.0932212	0.133894	0.125891
50	0.107626	0.124046	0.133582
100	0.119231	0.106176	0.0773101
250	0.124027	0.158261	0.151022
500	0.0984988	0.0317656	0.104116
Extended Data Figure 2j
	LT-HSCs
-	0.016586	0.0395753	0.0162969
25	0.0180082	0.0240481	0.0158601
50	0.0198422	0.0349955	0.0325244
100	0.0253523	0.0353921	0.0316268
250	0.0161729	0.0197674	0.010772
500	0.022783	0.0952969	0.0297092
Extended Data Figure 2k
-	SS		One sample t-test	- vs. SS	0.8808
1	0.876529
1	1.07923
1	1.12086
1	0.959816
Extended Data Figure 2l
	Alive			Dead
-	87.1	88	86.8	12.8	11.9	13.1
5	89.4	90.1	88.7	10.5	9.78	11.2
10	89.6	89.3	89.4	10.3	10.6	10.5
25	88.4	87.9	87.5	11.6	12	12.4
50	87.1	86.1	85.8	12.9	13.9	14.1
100	86.1	83.6	84.2	13.8	16.3	15.7
Extended Data Figure 2m
	CD34+CD45RA-
-	20.1642	18.4173	18.318
5	20.0344	20.8608	20.247
10	20.9599	21.3628	21.1603
25	20.6561	20.4557	20.0405
50	20.2737	19.9575	19.2308
100	22.3752	20.3565	19.1509
Extended Data Figure 2n
	ST-HSCs
-	0.098567	0.12795	0.115178
5	0.0944657	0.10996	0.120288
10	0.0928361	0.117673	0.129256
25	0.0950284	0.107589	0.102114
50	0.103302	0.106024	0.110035
100	0.0828208	0.105502	0.0921549
Extended Data Figure 2o
	LT-HSCs
-	0.016586	0.0395753	0.0162969
5	0.00644084	0.0202729	0.0105968
10	0.0235073	0.038576	0.0128167
25	0.0206933	0.0501448	0.0189641
50	0.0227843	0.0455957	0.0394692
100	0.0141809	0.0387349	0.0195696
Extended Data Figure 2p
-	β-ME
24504	19724
19707	25316
23379	21270
Extended Data Figure 2q
	CD34+CD45RA-
-	14.2	7.37416	11.6818	3.94214	11.8367	21.0526
1	8.04	8.76237		4.5436	10.3764
5	7.53	7.86154		5.11987	11.1789
10	8.45	7.64029	12.0846	4.90176	9.89346	25.5061
25		7.50278		3.44548	8.56505	19.3124
Extended Data Figure 2r
	ST-HSCs
-	0.00855333	0.219593	0.0907094	0.157105	0.432547	0.180945
1	0.0614214	0.210247		0.180162	0.388375
5	0.0792952	0.237923		0.220139	0.534901
10	0.0738863	0.12576	0.147051	0.245696	0.564171	0.0984078
25		0.108422		0.122917	0.328496	0.0945527
