# Supplementary material for: Inhibiting ferroptosis enhances ex vivo expansion of human haematopoietic stem cells
Source: Nat Cell Biol. 2025 Nov 18;27(12):2214–24. doi: 10.1038/s41556-025-01814-7 (PMC12680438; doi:10.1038/s41556-025-01814-7)
Supplement: Supplementary file 13 — Statistical source data. [file 41556_2025_1814_MOESM13_ESM.xlsx]

## Sheet: Extended Data Fig.3
Extended Data Figure 3a
	Alive				Dead
-	90.1	92.2	93	91.4	9.88	7.48	6.8	8.44
Lip-1	91.1	94.3	95	91.5	8.82	5.48	4.78	8.29
-	91.8	84.8	85.6	85.4	8.18	15.1	14.3	14.4
Lip-1	95.7	90.4	89.9	90.4	4.25	9.41	9.92	9.15
-	80.4	69.5	71.5	83.8	19.5	30.4	28.4	16.1
Lip-1	92.2	85.6	86.4	90.4	7.77	14	13.5	9.52
Extended Data Figure 3b
-	Lip-1	-	Lip-1	-	Lip-1
82.4341	67.8864	76.6693	59.6179	74.757	47.2987
58.2005	37.7263	52.0581	40.5651	49.8339	33.7033
58.9658	46.8498	55.7745	38.3877	55.3204	32.4439
88.0112	74.8449	82.5891	67.1492	81.0513	58.5685
Extended Data Figure 3c
Day 7		Day 14
-	Lip-1	-	Lip-1		Student's t-test	UT vs Lip-1 (day 14)	0.0145
3.09358	4.60085	0.745556	2.10655
2.55435	3.88303	1.54308	4.01776
2.6668	4.86935	1.88205	3.4197
1.73782	2.17703	2.59745	5.73636
Extended Data Figure 3d
-	Lip-1	-	Lip-1		Student's t-test	UT vs Lip-1 (day 14)	0.0019
1.61501	1.47918	0.522417	1.18697
0.607554	0.716991	0.542464	1.61372
0.645833	0.972867	0.780034	1.43895
0.513181	0.81412	0.592525	1.06946
Extended Data Figure 3e
-	Lip-1	-	Lip-1		Student's t-test	UT vs Lip-1 (day 7)	0.0441
0.66631	1.85714	0.0957388	0.654358			UT vs Lip-1 (day 14)	<0.0001
0.20793	0.990898	0.0477241	0.620663
0.214821	1.14838	0.0440805	0.492549
0.0959972	0.433139	0.0159225	0.475766
Extended Data Figure 3f
-	Lip-1	-	Lip-1		Student's t-test	UT vs Lip-1 (day 7)	0.00108877
1	2.7872	1	6.83483			UT vs Lip-1 (day 14)	0.0359977
1	4.76553	1	13.0052
1.03314	5.52293	1.92365	10.3207
1	4.512	1	29.8801
Extended Data Figure 3g
	Alive				Dead
-	84.9	90.7	91.9	92.7	15	9.15	8.01	7.21
Fer-1	85.4	87.7	87.1	87.3	14.5	12.2	12.8	12.7
-	85.8	91.4		88.7	14.2	8.65		11.3
Fer-1	78.7	87.1	90.8	87.8	21.2	12.8	9.12	12.2
-	82.1	84.6	81.1	73.1	17.9	15.4	18.8	26.7
Fer-1	84	82	82.2	70	15.9	17.9	17.7	30
Extended Data Figure 3h
-	Fer-1	-	Fer-1	-	Fer-1
81.8218	83.2074	76.7129	77.6159	71.8961	70.5716
76.7132	79.8544	77.1263	78.8727	49.7343	45.0405
84.5921	87.6118		77.3138	40.6586	47.0003
88.4662	85.8581	77.3065	76.2979	58.3741	54.7106
Extended Data Figure 3i
-	Fer-1	-	Fer-1	-	Fer-1
2.52025	3.67952	2.6883	3.72943	0.792442	2.08918
3.27913	5.81562	1.01228	3.77472	1.13987	1.34348
3.55087	2.89989		0.906657	1.06641	2.46373
2.6454	2.46487	0.797613	1.31469	1.82091	2.68602
Extended Data Figure 3j
-	Fer-1	-	Fer-1	-	Fer-1
1.97661	2.33215	0.981132	1.7378	0.383194	0.942738
1.91571	3.50219	0.675989	1.78824	0.676145	0.81305
2.40423	1.62		0.634364	0.42914	1.49279
1.78327	1.64918	0.497965	0.934632	0.742786	1.43074
Extended Data Figure 3k
c	Fer-1	-	Fer-1	-	Fer-1		Student's t-test	UT vs Lip-1 (day 21)	0.015
0.17607	0.641245	0.137358	0.956765	0.016434	0.146882
0.0577021	0.157336	0.0424248	0.40047	0.0236024	0.211302
0.196545	0.241657		0.68902	0.00643711	0.0752666
0.0781343	0.141676	0.0467138	0.11893	0.0685094	0.265178
Extended Data Figure 3l
-	Fer-1	-	Fer-1	-	Fer-1		One sample t-test	UT vs Lip-1 (day 14)	0.0489
1	3.64198	1	6.96546	1	8.93766		One sample t-test	UT vs Lip-1 (day 21)	0.0203
1	2.7267	1	2.91551	1	8.95256
1	1.22953		4.47498	1	11.6926
1	1.9	1	2.54592	1	3.87068
