# Supplementary material for: Inhibiting ferroptosis enhances ex vivo expansion of human haematopoietic stem cells
Source: Nat Cell Biol. 2025 Nov 18;27(12):2214–24. doi: 10.1038/s41556-025-01814-7 (PMC12680438; doi:10.1038/s41556-025-01814-7)
Supplement: Supplementary file 14 — Statistical source data. [file 41556_2025_1814_MOESM14_ESM.xlsx]

## Sheet: Extended Data Fig. 5
Extended Data Figure 5b
-	Lip-1
32.6	39.4		Linear mixed-effects model	UT vs Lip-1	0.00353863
51.4	60.6
48	41.1
0.73	63.1
18.3	28.8
11.5	33.8
6.41	16.21
12.1	16.43
	58.2
	27.8
1.58	32.2
9.37	39.5
Extended Data Figure 5c
	CD19													CD33													CD3													Others
-	57.8	26.5	0	36.4		73.3	76.9	55.8	58.8	33.3	100	58	56.2	22.1972	41.1598	0	39.7872		2.5	12.8	20.9	3.38	0	0	1.27	0	0	0	0	0		0	0	0	0	0	0	0	0	20.0028	32.3402	100	23.8128		24.2	10.3	23.3	37.82	66.7
Lip-1	41.9	50.4	71.8	67.8	52.4	61.9	76.3	81.2	61.4	66.7	0	52.1	64.9	36.0396	14.8836	19.3382	18.998	36.5	22.2	2.29	5.13	2.86	0	0	2.82	4.39	0	0	0	0	0	0	0	0	0	0	0	0	0	22.0604	34.7164	8.8618	13.202	11.1	15.9	21.41	13.67	35.74	33.3
-	80.7	58.9	100	75.7		81.8	72.7	72.8	61		0	75.8	70.2	6.5514	22.76	0	13.6422		5.97	14.6	14.7	22		0	1.35	0.57	0	0	0	0		0	0	0	0		0	0	0	12.7486	18.34	0	10.6578		12.23	12.7	12.5	17
Lip-1	78.5	77.3	58.9	85.7	62.9	72.5	76.5	85.3	65.2	46.4	74.3	80.7	67.1	10.7464	13.9738	26.862	4.4268	23.6	15.8	7.84	5.03	20.1	3.57	0	1.06	1.71	0.17	0	0	0	0.23324	0	0	0	0	0	0	0	0	10.5836	8.7262	14.238	9.8732	13.2668	11.7	15.66	9.67	14.7	50.03
-	67.7	74.5	65.7	0		63.6	60.8	70.1	66.5			82.5	63.8	16.263	16.0262	23.141	0		10.7	23	13.6	5.98			0.3	9.57	0	0.15	0.37	0		0	0	0	0			0	0	16.037	9.3238	10.789	100		25.7	16.2	16.3	27.52
Lip-1	76.5	74	60.9	78.5	61	51.8	68.9	77.4	70.7		79.2	65.3	60.9	12.9986	15.3872	28.0488	10.89	18.8	26.9	7.22	5.6	8.79		2.4	2.34	0.79	0.2	0	0.28	0.074	0.08268	0.27412	0	0.24344	0		0.747	0	0.08625	10.3014	10.6128	10.7712	10.536	20.1173	21.0259	23.88	16.7566	20.51
Extended Data Figure 5d
	CD19												CD33												CD3												Other
-	28.7	46.8	29.3	45.6		56.2	75.4	77.5	81.2	77.8	18.3		38.1408	20.6226	32.3136	21.912		14.1	10.3	10.2	5.69	8.91	74		0.4	0.53	10.1	0.27		0.005628	0.001845	0.002675	0	0	0		32.7592	32.0474	28.2864	32.218		29.6944	14.2982	12.2973	13.11	13.29	7.7
Lip-1	52.8	53.6	55.9	76.1	67.1	62.8	63.1	76.2	64	60.7	74.5	77.7	16.7628	16.236	10.148	5.0175	14.7	13.8	14.8	6.6	11.1	10	13	7.15	0.028	0.00824	0.033	0.022	0.002576	0.005175	0.00112761	0.004983	0	0.00556	0.002147	0	30.4092	30.1558	33.919	18.8605	18.1974	23.3948	22.0989	17.195	24.9	29.2944	12.4979	15.15
Extended Data Figure 5e
	CD19												CD33												CD3												Other
-	92.4	95.1	84.1	38.5		78.7	75.8	80.3	80.8		84.5	92.5	2.50025	1.64866	3.729	32.6566		3.73	4.39	4.44	1.22		2.49	0	0.14	0.012	3.81	1.92		0.19856	0.05915	0.08375	0		0	0	4.95975	3.23934	8.361	26.9234		17.3714	19.7508	15.1762	17.98		13.01	7.5
Lip-1	89.8	95.5	94.8	92.9	74.2	80.9	75.5	71.5	85	85.5	88.8	88.4	3.16589	1.34514	1.51745	2.6044	5.21	4.15	4.65	4.92	3.3	2.25	1.67	0.94	0.13	0.011	0.00616	0.016	0.04752	0.20382	0.2576	0.05025	0.020076	0.0374	0.0043628	0.01404	6.90411	3.14386	3.67639	4.4796	20.5425	14.7462	19.5924	23.5297	11.6799	12.2126	9.52564	10.646
Extended Data Figure 5f
-	Lip-1		Mann-Whitney test	UT vs Lip-1	0.000152298
0.39	1.49
0.00192	2.49
0.032	1.47
0	1.8
0.74	1.81
Extended Data Figure 5g
-	Lip-1		Mann-Whitney test	UT vs Lip-1	0.0286
0.36	3.38
1.65	6.38
0.19	2.96
1.28	2.4
Extended Data Figure 5h (left)
	CD19					CD33					CD3					Other
-	16.8	25	1.32	17.4	8.04	30.3	74.2	28.9	68.1	85	0.005616	0	0.035685	0	0	52.8944	0.8	69.7443	14.5	6.96
Lip-1	26.9	14	34.8	57.5	3.89	70.1	36.7	25.7	18.4	35	0	0.017512	0.01395	0.01236	0.021586	3	49.2825	39.486	24.0876	61.0884
Extended Data Figure 5h (right)
	CD19				CD33				CD3				Other
-	11.6	73.5	85.3	74.3	75	8.67	9.57	13.4	0	0.005146	0	0	13.4	17.8249	5.13	12.3
Lip-1	76.1	79.8	61.2	51.9	10.7	5.13	21.8	35.5	0	0.00168	0	0	13.2	15.0683	17	12.6
[truncated: 3 more columns]
