# Supplementary material for: Inhibiting ferroptosis enhances ex vivo expansion of human haematopoietic stem cells
Source: Nat Cell Biol. 2025 Nov 18;27(12):2214–24. doi: 10.1038/s41556-025-01814-7 (PMC12680438; doi:10.1038/s41556-025-01814-7)
Supplement: Supplementary file 15 — Statistical source data. [file 41556_2025_1814_MOESM15_ESM.xlsx]

## Sheet: Extended Data Fig. 8
Extended Data Figure 8a
UT		Lip-1
NUM OF DIVISIONS	NUMB OF CELLS	NUM OF DIVISIONS	NUMB OF CELLS		Mann-Whitney test	UT vs Lip-1	0.0204
1	114	1	131
2	190	2	193
3	296	3	409
4	576	4	1319
5	2326	5	5701
6	34421	6	28595
7	10338	7	8939
TOT	48261	TOT	45287
Extended Data Figure 8b				Extended Data Figure 8c
-	Lip-1			-	Lip-1		Mann-Whitney test	UT vs Lip-1	0.0159
1	1			1985.11	6768.62
2	1			4546.4	15696.7
2	2			1968.81	7527.7
2	2			1396.48	18911.7
2	2			1425.14	2292.85
3	2
3	2			Extended Data Figure 8d
3	2			-	Lip-1
3	2			1	2.09
3	2			1	6.58
3	2			1	1.35
3	2
3	2			Extended Data Figure 8e
3	2			-		Lip-1		-		Lip-1
3	2			Mean	SD	Mean	SD	Mean	SD	Mean	SD
3	2			1	0.205208	1.54	0.192942	1	0.211151	2.22	0.133489
3	2
3	2			Extended Data Figure 8f
3	2			-	Lip-1
3	2			2.45554	1.63937
3	3			1.77265	1.48815
4	3			1.90271	1.69956
4	3
4	3			Extended Data Figure 8m (left)
4	3			UT	RPL5	RPL6	RPL15	RPL23	RPL24	RPS7	RPS18
4	3			1	2.92	3.03	3.29	2.93	3.04	3.07	3.17
4	3			1	2.38	5.69	6.26	3.28	5.03	3.67	2.8
4	3			1	2.29	2.8	2.85	3.43	3.33	3.13	3.49
4	3			UT vs:	RPL5	RPL6	RPL15	RPL23	RPL24	RPS7	RPS18
4	3			One sample t-test	0.0161	0.0921	0.0997	0.0044	0.0458	0.0069	0.0085
4	3
5	3			Extended Data Figure 8m (right)
5	3			UT	HMGCS1	HMGCR	SQLE	CYP51	DHCR7	SC5D
5	3			1	2.13	2.71	2.79	2.92	2.93	3.16
5	3			1	2.58	3.6	3.21	3.58	2.95	2.67
5	3			1	4.08	3.71	3.83	4.45	4.16	3.36
5	3			UT vs:	HMGCS1	HMGCR	SQLE	CYP51	DHCR7	SC5D
5	3			One sample t-test	0.082	0.0178	0.0172	0.0268	0.0287	0.0097
	3
	3
	3
	3
	3
	3
	3
	3
	3
	3
	3
	3
	3
	3
	3
	3
	3
	3
	3
	3
	3
	3
	3
	3
	3
	3
	4
	4
	4
	4
	4
	4
	4
	4
	4
	4
	4
	4
	4
	4
	4
	4
	4
	4
	4
	4
	4
	4
	4
	4
	4
	4
	4
	4
	4
	4
	4
	4
	4
	4
	4
	4
	4
	4
	4
	4
	4
	4
	4
	4
	4
	4
	4
	5
	5
	5
	5
	5
	5
	5
	5
	5
	5
	6
