# Supplementary material for: Inhibiting ferroptosis enhances ex vivo expansion of human haematopoietic stem cells
Source: Nat Cell Biol. 2025 Nov 18;27(12):2214–24. doi: 10.1038/s41556-025-01814-7 (PMC12680438; doi:10.1038/s41556-025-01814-7)
Supplement: Supplementary file 16 — Statistical source data. [file 41556_2025_1814_MOESM16_ESM.xlsx]

## Sheet: Extended Data Fig. 9
Extended Data Figure 9a (first from the top)
CD90-		CD90+			Student's t-test	UT vs Lip-1 (CD90-)	0.0567726
-	Lip-1	-	Lip-1			UT vs Lip-1 (CD90+)	0.00221766
1044333	1250552	91932	263109
967086	1169465	103059	274853
1028224	1196479
732054	1001997
Extended Data Figure 9a (second from the top)
CD90-		CD90+			Student's t-test	UT vs Lip-1 (CD90-)	0.0020284
-	Lip-1	-	Lip-1
820701	443801	143458	170903
765330	416852	126950	165467
816609	409765
559479	358061
Extended Data Figure 9a (third from the top)
CD90-		CD90+			Student's t-test	UT vs Lip-1 (CD90-)	0.0115481
-	Lp-1	-	Lp-1
6624	3945	197	460
6102	2721	514
5456	4119
4432	2094
Extended Data Figure 9a (fourth from the top)
CD90-		CD90+			Student's t-test	UT vs Lip-1 (CD90+)	0.00184482
-	Lp-1	-	Lp-1
95165	85449	32181	53223
90962	80167	32591	51552
92374	81387
71242	74100
Extended Data Figure 9b
Day 7					Day 14
-	0.1	1	5	10	-	0.1	1	5	10		Friedman test	UT vs 7-DHC 10 mM (day 7)	0.018
3.29069	3.24464	4.64613	6.87583	10.9844	0.0199616	0.0345019	0.0838797	0.220445	0.612321			UT vs 7-DHC 10 mM (day 14)	0.0078
3.42146	4.37628	5.32295	8.17816	11.7121	0.039758	0.0593953	0.0769972	0.202428	0.64016
3.30661	4.62925	5.44789	8.17816	11.172	0.0363405	0.055517	0.082504	0.21587	0.589338
Extended Data Figure 9c
Day 7					Day 14
-	0.1	1	5	10	-	0.1	1	5	10		Friedman test	UT vs 7-DHC 10 mM (day 7)	0.018
1.54164	1.35137	1.90069	2.02578	2.45658	0.0142525	0.0134657	0.0372701	0.0593944	0.0970519			UT vs 7-DHC 10 mM (day 14)	0.018
1.57163	2.00909	2.31383	2.67696	2.76242	0.0153404	0.0266307	0.0256391	0.0530269	0.104802
1.45674	2.03687	2.17801	2.5037	2.66056	0.0153982	0.0264286	0.0354327	0.0590165	0.0999715

## Sheet: Extended Data Fig. 9d
Extended Data Figure 9d
Metabolite	CD90+UTA	CD90+UTB	CD90+Lp-1A	CD90+Lp-1B
PC 28:0	1271572	1200465	2151847	2098979
PC 29:0	42666	41581	94524	83952
PC 30:3	12513	11473	10831	10159
PC 30:2	454891	430062	569037	549228
PC 30:1	7018106	6525003	11549786	11157959
PC 30:0	5320266	5063707	5140318	4832634
PC 31:1	201367	194418	433264	412047
PC 31:0	45778	41644	78234	69767
PC 32:3	506024	476587	486965	471056
PC 32:2	9991865	9481015	13714907	13084886
PC 32:1	29160531	27030385	47966036	45752078
PC 32:0	3473593	3278115	3067339	3001255
PC 33:2	42673	36643	101743	99616
PC 33:1	469691	452164	997417	994967
PC 33:0	556917	524795	1218646	1117614
PC 34:3	3654854	3429775	4426735	4236444
PC 34:2	296715968	281783808	491308832	480568064
PC 34:2;O	19962	17533	22457	22495
PC 34:1	66730350	62322762	117765661	118386814
PC 34:0	998767	951261	1065428	1000304
PC 35:2	36193	37342	78209	81483
PC 35:1	236600	217769	517039	511339
PC 36:4	1229653	1157702	1678799	1582309
PC 36:3	10478153	9962939	13852574	13974164
PC 36:2	49111835	46900391	86176056	85937975
PC 36:1	14017801	12819322	29476155	28501693
PC 36:4;O	13436	10647	21551	22692
PC 37:2	123904	121205	279348	260434
PC 38:6	1328643	1226216	1691823	1716985
PC 38:4	2654478	2556347	3350621	3429976
PC 38:3	5367448	5003250	7659133	7360658
PC 38:2	4014778	3821284	7738780	7532323
PC 38:1	2622919	2533976	5688892	5433830
PC 39:3	69842	79587	90248	68020
PC 40:7	95833	92452	121430	130993
PC 40:6	1375172	1354658	1600658	1453302
PC 40:5	239426	235777	210435	215891
PC 40:4	713402	644893	653800	622696
PC 40:2	1921667	1808959	4083867	3868776
PC 40:1	71627	69462	190676	168619
PC 40:0	4414	3792	22557	19770
PC 42:6	5874	5172	5264	829
PC 42:5	77782	72131	64297	60734
PC 42:4	88230	88972	93466	87434
PC 42:2	1088123	1036063	2856794	2786959
PC 42:1	354321	366355	1310345	1328926
PC 44:4	12922	11698	22910	20918
PC O-25:0	1911	1803	4870	4767
PC P-26:1 or PC O-26:2			72537	49791
PC O-26:0	154139	147291	264922	264317
PC O-27:0	17480	17626	31203	27737
PC P-28:0 or PC O-28:1	708015	667557	1402368	1366617
PC O-28:0	1313305	1236440	1726560	1623310
PC O-29:1	22675	19743	47752	45105
PC O-29:0	17481	18072	29453	25570
PC P-30:1 or PC O-30:2	99726	91575	130429	121865
PC P-30:1	43699	45468	156824	145329
PC O-30:1	1141706	1102479	2160618	2061608
PC P-30:0	226499	222083	482214	443745
PC O-30:0	889041	838801	814680	774403
PC P-31:0	1223743	1203276	1182403	1079398
PC O-31:0	16274	14849	26191	21155
PC P-32:3 or PC O-32:4	110597	95762	118206	118640
PC P-32:1	930911	864074	2079336	2046458
PC O-32:1	9363436	8876171	15022089	14825256
PC O-32:0	1643158	1567445	1153712	1115024
PC P-33:0	446376	451446	817169	785503
PC O-33:0	3872	5174	8849	6520
PC P-34:2 or PC O-34:3_A	161850	150223	134864	128403
PC P-34:2 or PC O-34:3_B	145126	151402	244859	232749
PC P-34:1 or PC O-34:2_A	2485092	2410211	2804493	2760158
PC P-34:1 or PC O-34:2_B	1282570	1209501	2769951	2636642
PC P-34:0 or PC O-34:1	9133789	8690856	12870167	12216187
PC O-34:0	499287	466063	355496	339863
PC O-36:4	465089	443940	659099	614059
PC O-36:3	480206	465006	522687	530624
PC P-36:2	586378	592190	620611	593589
PC O-36:2	3042842	2884793	3380824	3291645
PC O-36:1	2152186	2094111	2939959	2859712
PC O-36:0	123469	114291	98134	89266
PC O-38:5	320690	307801	266138	261642
PC P-38:3	731382	664097	674959	668082
PC O-38:3	885833	850767	669236	639361
PC O-38:2	937625	883749	702047	672181
PC P-38:0	688105	645378	712136	672616
PC O-38:0	57592	53070	59528	56329
PC P-40:5 or PC O-40:6	28581	27291	34374	28237
PC O-40:4	294866	281128	181265	169644
PC P-40:2	381798	362198	274290	252398
PC O-40:2	896667	864647	856378	801003
PC P-40:0 or PC O-40:1	409993	395786	491422	489849
PC P-41:6 or PC O-41:7	12665	11996	14255	13865
PC O-40:0	48800	45152	63171	60768
PC P-42:4 or PC O-42:5	59030	55518	39762	36884
PC O-42:4	106241	100757	67243	64128
PC P-42:3	40282	35716	49562	45271
PC O-42:3	277077	263311	239626	234525
PC P-42:1 or PC O-42:2	624465	597441	670437	665099
PC O-42:1	176298	167681	288656	286391
PC P-44:5 or PC O-44:6	25314	20923	18752	16674
PC P-44:4 or PC O-44:5	100237	96217	99439	94719
PC P-44:3 or PC O-44:4_A	31774	28937	24326	22984
PC P-44:3 or PC O-44:4_B	72728	69388	65196	63179
PC P-46:5 or PC O-46:6	13301	12366	12232	11130
PC P-46:4 or PC O-46:5	8194	8276	5397	5058
PE 32:0	52775	51006	37338	38343
PE 32:1	582397	541925	968441	936819
PE 34:3	113885	115308	138919	136141
PE 34:2	1894652	1773977	2652374	2597366
PE 34:1	2559676	2362600	3215516	3184214
PE 36:4	101835	96109	155148	144766
PE 36:3	895673	852442	1011222	1000917
PE 36:2	4940296	4787348	6858204	6627350
PE 36:1	3678300	3489512	3922233	3856275
PE 38:6	160349	151165	172604	174301
PE 38:5	33924	32599	47172	43319
PE 38:4	1083262	1008006	1438475	1389362
PE 38:3	585517	556678	641275	625659
PE 38:2	663853	630951	764838	751782
PE P-28:1	44031	40296	150255	147071
PE P-28:0	38277	36661	44798	42293
PE O-28:0	2962	2330	4854	5487
PE P-30:1 or PE O-30:2	79688	78005	267490	257958
PE P-32:4	28292	28476	98591	97139
PE P-32:1	664945	639533	1051996	1044954
PE P-32:0	58406	56792	54118	47928
PE O-32:0	3254	3358	382	3545
PE P-34:3	34762	35618	30163	29248
PE P-34:2	474840	449194	563020	549912
PE P-34:1	2528944	2389913	3939933	3734022
PE O-34:0	20830	19677	23507	21669
PE O-36:5	760884	718302	1170198	1172926
PE P-36:3 or PE O-36:4	777142	735512	831540	801718
PE P-36:2 or PE O-36:3	1069444	1013864	1376378	1347581
PE P-36:1 or PE O-36:2	1428322	1430709	2223022	2181434
PE P-37:4 or PE O-37:5	2302	2353	6421	5031
PE P-38:6	167660	158892	343923	346040
PE P-38:5	495499	483443	654914	654973
PE P-38:4	1528331	1436938	2221383	2169533
PE P-38:3	1195276	1148100	1078928	1060820
PE P-38:2	560413	545847	573875	560924
PE P-38:1	447516	428854	594334	574245
PE O-38:1	176055	164524	281588	300210
PE O-40:8	63699	57788	102088	97018
PE P-40:5 or PE O-40:6	250393	237988	291718	290719
PE P-40:4	731519	705491	691205	667171
PE P-40:3 or PE O-40:4	576627	538834	454430	440446
PE P-40:2	373589	351194	426681	401981
PE P-40:1	128106	121175	163383	166136
PE P-42:5 or PE O-42:6	111281	107222	105093	98820
PE P-42:4 or PE O-42:5_A	145372	136721	121226	115851
PE P-42:4 or PE O-42:5_B	26674	23446	35513	35026
PE P-42:3 or PE O-42:4	117088	111801	114624	106740
PE P-44:5 or PE O-44:6	83392	72679	120729	112464
PE P-44:4 or PE O-44:5	7914	7265	5583	6134
