# Supplementary material for: Inhibiting ferroptosis enhances ex vivo expansion of human haematopoietic stem cells
Source: Nat Cell Biol. 2025 Nov 18;27(12):2214–24. doi: 10.1038/s41556-025-01814-7 (PMC12680438; doi:10.1038/s41556-025-01814-7)
Supplement: Supplementary file 17 — Statistical source data. [file 41556_2025_1814_MOESM17_ESM.xlsx]

## Sheet: Extended Data Fig. 10
Extended Data Figure 10a
-	Lip-1
13.9057	13.4809
11.0997	7.45645
11.191	7.44442
10.5858	7.3111
Extended Data Figure 10b
-	Lip-1
0.203773	0.2682
0.356432	0.295891
0.32056	0.344633
0.345463	0.331321
Extended Data Figure 10c
-	Lip-1		Student's t-test	UT vs Lip-1	0.0158447
0.135781	0.204475
0.192555	0.364174
0.182337	0.439978
0.188085	0.412131
Extended Data Figure 10d
-	Lip-1		Student's t-test	UT vs Lip-1	0.00100829
13.2653	6.32387
15.6823	6.27902
12.8153	5.78087
Extended Data Figure 10e
-	Lip-1		Student's t-test	UT vs Lip-1	0.0504145
0.0112528	0.0156352
0.0145972	0.0265867
0.00560896	0.0250714
Extended Data Figure 10f
-	Lip-1		Student's t-test	UT vs Lip-1	0.0220109
0.00199539	0.0170591
0.00560896	0.0250714
0.00104312	0.0116601
Extended Data Figure 10g
-	Lip-1		Student's t-test	UT vs Lip-1	0.000826233
72.6727	60.372
71.2496	55.4421
73.1414	58.8235
Extended Data Figure 10h
-	Lip-1		Student's t-test	UT vs Lip-1	3.65227e-05
0.916959	4.93516
1.16451	4.79599
1.28447	4.45183
Extended Data Figure 10i
-	Lip-1		Student's t-test	UT vs Lip-1	7.87325e-05
0.805031	3.83694
1.10862	3.6562
1.12995	3.42449
Extended Data Figure 10j
-	Lip-1
21.4008	18.49
22.1949	17.1045
19.9224	16.2195
Extended Data Figure 10k
-	Lip-1
0.0998099	0.129198
0.106675	0.0820137
0.154501	0.0949298
Extended Data Figure 10l
-	Lip-1		Student's t-test	UT vs Lip-1	0.0169396
0.0249525	0.062813
0.0496295	0.0729011
0.0280662	0.084198
Extended Data Figure 10m
Not edited		BCL11A +58
-	Lp-1	-	Lp-1		Kruskal-Wallis test	Not edited vs BCL11A +58 GE	0.0045
1	1	2.5	5.47
1	1	7.92	6.85
1	1	3.95	5
